# Supplementary material for: Transcriptomic and DNA methylation insights into polyploidy-enhanced heat tolerance in rice (Oryza sativa L.)
Source: Plant Physiol. 2026 Mar 17;200(4):kiag135. doi: 10.1093/plphys/kiag135 (PMC13081708; doi:10.1093/plphys/kiag135)
Supplement: kiag135_Supplementary_Data [file kiag135_supplementary_data.zip]

Archive with 2 entries (2 files):
- PLPHYS-2025-2310R2_Supplemental_Data_0503.pdf
- Supplementary Tables_1.xlsx
