# Supplementary material for: Transcriptomic and DNA methylation insights into polyploidy-enhanced heat tolerance in rice (Oryza sativa L.)
Source: Plant Physiol. 2026 Mar 17;200(4):kiag135. doi: 10.1093/plphys/kiag135 (PMC13081708; doi:10.1093/plphys/kiag135)
Supplement: kiag135_Supplementary_Data [file kiag135_supplementary_data.zip › Supplementary Tables_1.xlsx]

## Sheet: S1
Statistical analysis of methyl C sequencing and RNA sequencing data for GFD-2X and GFD-4X under high temperature stress.
Conventional mRNA sequencing of GFD_2X and GFD_4X under high temperature stress (40°C).
sample	library	raw_reads	raw_bases	clean_reads	clean_bases	error_rate	Q20	Q30	GC_pct
Mock_2X_1	FRAS230074587-2r	41783558	6.27G	39484968	5.92G	0.03	97.26	92.76	55.23
Mock_2X_2	FRAS230074588-1r	40691180	6.1G	38137724	5.72G	0.03	97.83	94.04	55.67
Mock_2X_3	FRAS230074589-1r	45623728	6.84G	43240376	6.49G	0.03	97.59	93.54	55.58
Mock_4X_1	FRAS230074593-1r	47036768	7.06G	45163800	6.77G	0.03	97.47	93.21	54.13
Mock_4X_2	FRAS230074594-1r	44869114	6.73G	43221574	6.48G	0.03	97.68	93.58	53.01
Mock_4X_3	FRAS230074595-1r	46896318	7.03G	45282128	6.79G	0.03	97.29	92.77	54.17
HT_2X_1	FRAS23H001452-1r	48319608	7.25G	46279036	6.94G	0.02	98.23	95.14	53.45
HT_2X_2	FRAS230074591-1r	41751226	6.26G	39686638	5.95G	0.03	97.58	93.46	55.68
HT_2X_3	FRAS230074592-1r	44783066	6.72G	42509412	6.38G	0.03	97.76	93.86	56.29
HT_4X_1	FRAS230074596-1r	46500068	6.98G	44821622	6.72G	0.03	97.69	93.61	52.53
HT_4X_2	FRAS23H001453-1r	45696408	6.85G	44472946	6.67G	0.02	98.08	94.82	53.01
HT_4X_3	FRAS230074598-1r	44789934	6.72G	43630518	6.54G	0.03	97.39	92.87	52.51
R_Mock_2X_1	FRAS240136483-1r	42812390	6.42G	41936984	6.29G	0.01	98.75	96.47	54.02
R_Mock_2X_2	FRAS240136484-1r	40793704	6.12G	39922064	5.99G	0.01	98.74	96.43	53.76
R_Mock_2X_3	FRAS240136485-1r	45923278	6.89G	44831888	6.72G	0.01	98.75	96.43	53.58
R_Mock_4X_1	FRAS240136486-1r	44963386	6.74G	44046134	6.61G	0.01	98.7	96.31	53.77
R_Mock_4X_2	FRAS240136487-1r	48209532	7.23G	47210924	7.08G	0.01	98.72	96.35	54.55
R_Mock_4X_3	FRAS240136488-1r	44716966	6.71G	43774562	6.57G	0.01	98.72	96.33	54.13
R_HT_2X_1	FRAS240136477-1r	48455528	7.27G	47255132	7.09G	0.01	98.81	96.59	51.21
R_HT_2X_2	FRAS240136478-1r	46615020	6.99G	45919252	6.89G	0.01	98.67	96.16	53.72
R_HT_2X_3	FRAS240136479-1r	46245896	6.94G	45162006	6.77G	0.01	98.74	96.4	52.04
R_HT_4X_1	FRAS240136480-1r	48070880	7.21G	47163900	7.07G	0.01	98.61	96.12	54.07
R_HT_4X_2	FRAS240136481-1r	47450546	7.12G	46395092	6.96G	0.01	98.62	96.14	53.74
R_HT_4X_3	FRAS240136482-1r	49736370	7.46G	48580368	7.29G	0.01	98.66	96.27	53.22
Conventional MethylC-seq of GFD_2X and GFD_4X under high temperature stress (40°C).
LibraryID	Sample name	Raw Reads	Raw Bases(G)	Clean Reads	Clean Bases(G)	Clean_ratio(%)	Q20(%)	Q30(%)	GC Content(%)	BS Conversion Rate(%)
FDLM240199453-1a	CK_2X_1	44893083	13.47	43954919	12.13	90.05	98.13	94.48	23.75	99.622
FDLM240199454-1a	CK_2X_2	46438425	13.93	45476919	12.57	90.24	98.07	94.39	24.15	99.613
FDLM240199455-1a	CK_2X_3	47764829	14.33	46739547	12.9	90.02	97.77	93.64	23.96	99.621
FDLM240199456-1a	CK_4X_1	111153864	33.35	108793994	30.04	90.07	97.86	93.89	24.18	99.638
FDLM240199457-1a	CK_4X_2	111570251	33.47	109091491	30.11	89.96	97.87	93.97	23.76	99.665
FDLM240199458-1a	CK_4X_3	97903583	29.37	95663143	26.39	89.85	97.67	93.38	23.3	99.643
FDLM240199447-1a	HT_2X_1	40854097	12.26	39964754	11.04	90.05	98.17	94.61	23.7	99.617
FDLM240199448-1a	HT_2X_2	41434144	12.43	40593101	11.21	90.19	98.31	95.05	23.33	99.623
FDLM240199449-1a	HT_2X_3	41624074	12.49	40742472	11.23	89.91	98.01	94.23	23.13	99.612
FDLM240199450-1a	HT_4X_1	85624276	25.69	83922589	23.23	90.42	98.76	96.44	23.78	99.637
FDLM240199451-1a	HT_4X_2	85981687	25.79	84212071	23.3	90.35	98.28	94.9	23.68	99.632
FDLM240199452-1a	HT_4X_3	92107141	27.63	90198530	24.94	90.26	98.37	95.19	23.6	99.626
FDLM240136483-1a	RCK_2X_1	63740682	19.12	62307121	17.19	89.91	97.79	93.72	23.55	99.621
FDLM240136484-1a	RCK_2X_2	54394981	16.32	53132231	14.65	89.77	97.72	93.49	23.76	99.617
FDLM240136485-1a	RCK_2X_3	55952894	16.79	54610893	15.03	89.52	97.7	93.47	24.06	99.6
FDLM240136486-1a	RCK_4X_1	83356400	25.01	81533254	22.56	90.2	98.77	96.44	24.35	99.617
FDLM240136487-1a	RCK_4X_2	108609020	32.58	105891261	29.18	89.56	97.74	93.59	24.05	99.624
FDLM240136488-1a	RCK_4X_3	103479496	31.04	100940022	27.78	89.5	97.72	93.52	24.22	99.619
FDLM240136477-1a	RHT_2X_1	51746489	15.52	50559870	13.92	89.69	97.69	93.46	23.76	99.622
FDLM240136478-1a	RHT_2X_2	52354352	15.71	51211233	14.12	89.88	97.79	93.73	23.39	99.63
FDLM240136479-1a	RHT_2X_3	51846184	15.55	50829831	14.03	90.23	97.82	93.83	23.11	99.623
FDLM240136480-1a	RHT_4X_1	96945817	29.08	94674638	26.1	89.75	97.75	93.62	23.76	99.622
FDLM240136481-1a	RHT_4X_2	95153887	28.55	93113657	25.76	90.23	98.47	95.49	23.84	99.615
FDLM240136482-1a	RHT_4X_3	81632405	24.49	79804261	22.04	90	98.19	94.7	24.12	99.604

## Sheet: S2
After heat stress, the differentially expressed genes related to polyploidy and high temperature regulation. "Y" indicates these genes are differentially expressed; "N" indicates these genes are not differentially expressed.
gene	Mock_2X	Mock_4X	HT_2X	HT_4X	R_Mock_2X	R_Mock_4X	R_HT_2X	R_HT_4X	Mock_4X VS Mock_2X	HT-2X VS Mock_2X	HT-4X VS Mock_4X	HT-4X VS HT-2X	R_Mock_2X VS Mock_2X	R_Mock_4X VS Mock_4X	R_Mock_4X VS R_Mock_2X	R_HT-2X VS HT-2X	R_HT-2X VS R_Mock_2X	R_HT-4X VS HT-4X	R_HT-4X VS R_Mock-4X	R_HT-4X VS R_HT-2X
BAC19873	1.92308	1.86648	11.9564	68.1727	5.79771	1.08192	3.161	2.9214	N	N	Y	Y	N	N	N	N	N	Y	N	N
BAC19894	1.27191	2.49623	19.9248	25.7706	3.28643	4.98393	3.13922	4.36036	N	N	Y	N	N	N	N	N	N	Y	N	N
CAA33910	6.08276	5.5961	1.46211	3.75959	27.6164	60.0049	19.5771	27.5027	N	N	N	N	N	Y	N	Y	N	Y	N	N
CAA33911	2.24709	1.86648	1.46211	1.56188	14.6101	31.0621	12.0653	8.69886	N	N	N	N	N	N	N	N	N	Y	N	N
CAA33934	19.8106	16.2134	16.4244	15.7098	92.6443	137.472	47.4925	58.0186	N	N	N	N	N	Y	N	Y	N	Y	N	N
CAA33950	5.44208	5.30366	4.6773	7.80316	11.3211	18.954	7.40598	17.149	N	N	N	N	N	N	N	N	N	N	N	N
CAA33951	1472.25	730.994	80.9049	61.4805	1213.52	2190.35	1891.88	2228.06	N	Y	Y	N	N	Y	N	Y	N	Y	N	N
CAA33952	3.22856	28.9182	2.04612	15.323	5.78568	22.9793	6.36732	12.3801	Y	N	N	N	N	N	N	N	N	N	N	N
CAA33954	616.844	524.749	28.4156	25.9834	1546.97	1957.97	1233.8	2350.81	N	Y	Y	N	N	Y	N	Y	N	Y	N	N
CAA33958	11.4346	11.82	5.27223	5.93582	19.782	18.2019	20.6143	14.1795	N	N	N	N	N	N	N	N	N	N	N	N
CAA33973	35.5434	15.8802	7.8413	8.4096	60.9211	110.945	75.6687	111.506	N	Y	N	N	N	Y	N	Y	N	Y	N	N
CAA33979	16.7383	11.5161	5.30576	2.50149	31.3888	39.3242	55.0879	68.5909	N	N	N	N	N	Y	N	Y	N	Y	N	N
CAA33982	15.068	8.7174	3.82519	8.14486	31.5646	47.7915	24.9916	74.2682	N	N	N	N	N	Y	N	Y	N	Y	N	N
CAA33993	54.3791	21.1584	1.74762	0.939617	33.0592	78.5626	80.1271	111.416	N	Y	N	N	N	Y	N	Y	N	Y	N	N
CAA34000	163.316	103.29	5.00621	8.4441	62.7211	178.083	190.204	314.596	N	Y	Y	N	N	Y	N	Y	Y	Y	N	Y
CAA34001	167.174	76.3692	3.82623	4.06337	77.4957	153.593	174.049	248.475	N	Y	Y	N	N	Y	N	Y	N	Y	N	N
CAA34004	29.9754	27.407	5.29822	8.47292	56.0183	39.3463	96.3134	80.7255	N	Y	N	N	N	N	N	Y	N	Y	N	N
CAA34005	1.60955	2.48486	1.75412	1.25019	3.63139	21.0746	6.95127	8.4271	N	N	N	N	N	N	N	N	N	Y	N	N
CAA34006	4.18695	4.97773	3.24014	9.70107	15.2971	43.9887	7.4284	24.1737	N	N	N	N	N	Y	N	N	N	Y	N	N
CAA34009	821.001	378.925	130.104	189.426	748.447	1066.66	999.691	1087.31	Y	Y	Y	N	N	Y	N	Y	N	Y	N	N
CAA34012	41.017	17.4348	1.74866	3.44846	58.8742	69.9363	50.7792	66.0779	N	Y	N	N	N	Y	N	Y	N	Y	N	N
ENSRNA049448783	25.4529	15.575	18.8741	24.2116	7.28149	6.79627	17.9288	6.89056	N	N	N	N	N	N	N	N	N	N	N	N
ENSRNA049448805	135.211	92.803	72.2614	72.264	121.196	32.0539	79.9477	46.3927	N	N	N	N	N	Y	N	N	N	Y	N	Y
ENSRNA049448821	28.1667	20.5547	15.3919	17.9454	12.0175	9.72859	19.4452	14.9161	N	N	N	N	N	N	N	N	N	N	N	N
ENSRNA049448834	46.2555	44.8559	22.4736	25.691	34.3349	16.5509	13.5352	21.1699	N	N	N	N	Y	N	N	N	N	N	N	N
ENSRNA049465030	43.0619	9.01318	217.966	604.363	2.91918	3.20433	24.7994	45.223	N	Y	Y	N	N	Y	N	Y	Y	Y	Y	N
ENSRNA049465125	38.815	51.0489	14.0449	18.4309	124.747	102.002	114.714	146.909	N	Y	Y	N	Y	Y	N	Y	N	Y	N	N
ENSRNA049466044	2.52704	8.38483	4.1172	47.1166	2.55443	12.6347	1.06108	5.85546	N	N	Y	Y	N	N	N	N	N	N	N	N
ENSRNA049466235	21.1696	17.396	17.684	14.3359	10.1505	3.64525	22.8694	14.876	N	N	N	N	N	N	N	N	N	N	N	N
ENSRNA049467312	5.13486	4.66255	20.4306	37.3742	17.7367	16.1296	13.1224	8.3638	N	N	Y	N	N	N	N	N	N	N	N	N
ENSRNA049467377	0.96154	0.934246	33.3338	49.97	1.08829	1.08192	1.06108	1.09538	N	Y	Y	N	N	N	N	Y	N	Y	N	N
ENSRNA049467579	3.54311	4.66522	12.8693	20.7632	1.08829	1.8199	4.26627	3.29075	N	N	Y	N	N	N	N	N	N	Y	N	N
ENSRNA049467888	11.6748	9.97221	2.63768	2.50149	35.4529	62.4203	39.9132	43.559	N	N	N	N	Y	Y	N	Y	N	Y	N	N
ENSRNA049467907	3.45816	19.2685	47.4126	1.25075	1.08829	1.08192	2.10056	1.09538	N	Y	Y	Y	N	Y	N	Y	N	N	N	N
ENSRNA049468042	18.6478	28.9288	8.67808	12.2337	2.89796	2.18888	18.7534	26.6979	N	N	N	N	N	N	N	N	N	N	Y	N
ENSRNA049468095	24.9455	23.0135	11.1238	14.8002	5.79557	1.08192	17.0872	22.2934	N	N	N	N	N	N	N	N	N	N	N	N
ENSRNA049468126	18.8837	31.7155	10.5627	13.4878	2.51057	1.44111	22.9296	28.144	N	N	N	N	N	N	N	N	Y	N	Y	N
ENSRNA049468467	8.64755	6.52635	13.716	16.086	1.45482	3.91726	9.31262	3.28638	N	N	N	N	N	N	N	N	N	N	N	N
ENSRNA049468709	14.2175	15.5697	16.0206	11.9237	37.5472	15.4963	3.22696	3.65113	N	N	N	N	N	N	N	N	Y	N	N	N
ENSRNA049468923	9.41204	4.97171	9.70197	22.8998	28.1182	12.0914	11.193	4.72556	N	N	N	N	N	N	N	N	N	N	N	N
ENSRNA049468966	0.96154	0.934246	62.6117	113.12	1.08829	1.08192	1.06108	1.09538	N	Y	Y	N	N	N	N	Y	N	Y	N	N
ENSRNA049468980	13.5056	5.2789	19.6245	25.3227	41.7133	33.1104	6.73461	15.3998	N	N	Y	N	N	N	N	N	Y	N	N	N
ENSRNA049470243	13.1732	20.5327	7.25625	5.97031	4.73982	2.8506	16.0472	38.9676	N	N	N	N	N	N	N	N	N	N	Y	N
ENSRNA049471043	82.1099	65.4388	159.892	293.5	54.8673	65.072	157.654	169.458	N	N	Y	N	N	N	N	Y	Y	Y	N	N
ENSRNA049471090	147.385	58.3415	301.855	494.556	97.4509	47.7494	217.824	99.7441	Y	N	Y	N	N	N	N	Y	Y	Y	N	N
ENSRNA049471102	8.58987	4013.63	4.09329	1002.19	36.7349	10003.7	52.3621	29911.3	Y	N	Y	Y	Y	Y	Y	Y	N	Y	Y	Y
ENSRNA049471239	8.38336	1.56065	18.2221	35.0397	37.9054	33.6027	1.06108	3.68082	N	N	Y	N	N	N	N	N	Y	N	Y	N
ENSRNA049471366	4.19641	14.0237	2.63559	7.50847	1.44386	2.14313	22.436	26.5212	N	N	N	N	N	N	N	N	Y	N	Y	N
ENSRNA049471381	3.56305	6.52635	43.998	22.5666	21.6766	25.264	8.554	2.19099	N	Y	N	N	N	N	N	N	N	N	N	N
ENSRNA049471555	45.8887	35.8019	62.5148	60.7872	57.9387	194.124	38.9306	82.595	N	N	N	N	N	N	N	N	N	Y	N	N
ENSRNA049472915	10.1145	18.0304	20.2524	32.6031	5.11839	6.93131	11.1511	9.53514	N	N	N	N	N	N	N	N	N	N	N	N
ENSRNA049473196	12.4728	17.4113	26.3456	32.8674	1.82064	11.7042	13.6401	13.1283	N	N	N	N	N	N	N	N	N	N	N	N
ENSRNA049473244	21.2011	22.7271	5.57073	6.30292	9.45032	22.1381	31.2462	8.0246	N	N	N	N	N	N	Y	N	Y	Y	N	N
ENSRNA049473340	0.96154	0.934246	12.686	35.2229	1.08829	1.08192	1.06108	1.09538	N	N	Y	N	N	N	N	N	N	Y	N	N
ENSRNA049473348	0.96154	0.934246	36.4882	120.997	1.08829	1.08192	1.79761	1.09538	N	Y	Y	N	N	N	N	Y	N	Y	N	N
ENSRNA049473358	0.96154	0.934246	28.0096	161.999	1.08829	1.08192	2.44705	1.09538	N	Y	Y	Y	N	N	N	Y	N	Y	N	N
ENSRNA049473373	0.96154	0.934246	17.3588	43.4226	1.08829	1.08192	1.06108	1.09538	N	N	Y	N	N	N	N	N	N	Y	N	N
ENSRNA049473485	4.13242	12.1412	18.5013	5.63658	3.24293	1.08192	8.53239	5.80806	N	N	N	N	N	N	N	Y	N	N	N	N
ENSRNA049473641	20.6977	22.0826	9.98098	22.6073	8.78088	7.14231	16.8901	15.3609	N	N	N	N	N	N	N	N	N	N	N	N
ENSRNA049473653	22.3817	32.3539	14.5637	22.9309	6.51911	17.8125	19.4238	27.1128	N	N	N	N	N	N	N	N	N	N	N	N
ENSRNA049473661	42.5395	57.2226	67.4567	100.698	35.8459	35.133	42.0737	39.7316	N	N	N	N	N	N	N	N	N	Y	N	N
ENSRNA049473908	4.19641	2.49087	1.74216	2.19715	8.02696	43.3092	8.09961	18.2372	N	N	N	N	N	Y	N	N	N	Y	N	N
ENSRNA049474010	0.96154	4.9784	12.6833	1.25019	1.08829	1.08192	1.06108	1.46473	N	Y	N	N	N	N	N	Y	N	N	N	N
ENSRNA049475575	12.1614	7.78116	10.1599	17.2593	11.7078	11.864	30.2738	26.6136	N	N	N	N	N	N	N	N	N	N	N	N
ENSRNA049475602	11.8982	12.1071	19.9043	41.0806	10.1607	26.6636	46.5578	46.0326	N	N	Y	N	Y	Y	N	N	Y	N	N	N
ENSRNA049475677	81.2033	63.8826	31.7183	16.964	15.6365	17.2747	41.5766	35.8674	N	N	Y	N	N	N	N	N	N	N	N	N
ENSRNA049475843	31.3292	6.84019	2.04612	9.35034	30.0546	54.9378	16.5864	48.1594	N	Y	N	N	N	Y	N	Y	N	Y	N	N
ENSRNA049475971	0.96154	0.934246	21.985	37.6645	1.08829	1.08192	1.06108	1.09538	N	Y	Y	N	N	N	N	Y	N	Y	N	N
ENSRNA049476067	0.96154	3.11124	18.3958	0.939617	1.08829	1.08192	1.06108	1.09538	N	Y	N	Y	N	N	N	Y	N	N	N	N
ENSRNA049476324	1.27191	4.66319	18.654	0.939617	1.08829	1.08192	1.06108	1.09538	N	Y	N	N	N	N	N	Y	N	N	N	N
ENSRNA049476340	0.96154	0.934246	21.5837	0.939617	1.08829	1.08192	1.06108	1.09538	N	Y	N	Y	N	N	N	Y	N	N	N	N
ENSRNA049476430	1537.33	1341.91	663.498	535.311	3832.89	3857.15	9426.73	8639.61	N	Y	Y	N	Y	Y	N	Y	Y	Y	Y	N
ENSRNA049476437	1906.91	1074.79	727.75	495.29	3567.42	3583.13	8361.66	7875.55	N	Y	Y	N	Y	Y	N	Y	Y	Y	Y	N
ENSRNA049476493	0.96154	8.41758	1.45561	33.2859	1.08829	5.40413	1.06108	8.39855	N	N	Y	Y	N	N	N	N	N	Y	N	N
EPlORYSAT000373608	12.1666	14.6313	28.1582	49.7599	6.45404	16.1625	8.46771	15.3991	N	N	N	N	N	N	N	N	N	N	N	N
EPlORYSAT000373811	116.812	128.46	29.2732	56.1531	756.929	732.328	632.137	886.712	N	Y	N	N	Y	Y	N	Y	N	Y	N	N
EPlORYSAT000373839	7.73007	10.2733	4.96385	5.31356	77.7878	97.1153	85.9942	142.508	N	N	N	N	Y	Y	N	Y	N	Y	N	N
novel.1	109.534	20.8512	106.452	17.5179	39.369	5.70232	47.6673	18.938	Y	N	N	Y	N	N	N	N	N	N	N	Y
novel.10	2.8951	3.72962	29.9219	21.6457	24.6212	20.501	8.4453	1.09538	N	Y	N	N	N	N	N	N	N	N	Y	N
novel.1000	3.22226	2.79806	31.6978	9.73955	48.1829	11.6421	9.24666	4.04602	N	Y	N	N	N	N	N	N	Y	N	N	N
novel.1001	1.94302	133.162	0.877059	165.613	4.34146	6.91605	8.7913	3.28638	Y	N	N	Y	N	Y	N	N	N	Y	N	N
novel.1002	309.475	105.47	60.9771	96.6086	261.877	217.664	506.935	182.505	Y	Y	N	N	N	N	Y	Y	N	Y	N	N
novel.1003	13.9879	4.35202	25.3617	25.0562	12.0391	6.40979	172.329	51.1436	N	N	Y	N	Y	Y	N	N	Y	N	Y	N
novel.1004	864.254	938.663	617.942	851.985	1.08829	7.27637	1.42935	6.19444	N	N	N	N	Y	Y	N	Y	N	Y	N	N
novel.1005	28.841	13.4187	134.435	100.228	1.08829	1.08192	1.06108	1.09538	N	Y	Y	N	Y	N	N	Y	N	Y	N	N
novel.1006	59.9589	82.7078	1.46107	1.56188	6.88707	5.7797	1.77568	1.09538	N	Y	Y	N	Y	Y	N	N	N	N	N	N
novel.1007	35.0685	24.8807	67.1232	74.0334	59.073	10.7747	1.06108	2.19099	N	N	N	N	Y	Y	N	N	Y	Y	N	Y
novel.1008	1.92308	8.081	3.46692	5.2983	1.08829	17.3538	1.06108	79.9442	N	N	N	N	N	N	Y	N	N	N	N	N
novel.1009	1.27191	1.56065	2.05262	4.37506	18.386	123.184	173.365	867.454	N	N	N	N	Y	Y	Y	N	Y	Y	Y	Y
novel.101	0.96154	56.9857	0.877059	70.5086	55.755	17.1831	1.06108	1.09538	Y	N	N	Y	N	Y	N	Y	Y	N	Y	N
novel.1010	4.78358	2.80274	22.5115	14.7227	36.8837	24.0275	8.81356	27.2805	N	N	N	N	N	Y	N	N	N	N	N	N
novel.1011	33.8647	23.6634	58.5015	79.1523	2991.95	5028.09	4311.3	8591.25	N	N	Y	N	Y	Y	N	Y	N	Y	N	N
novel.1012	1.27191	0.934246	5.24728	4.36827	1.79943	13.6187	1.06108	62.8075	N	N	N	N	N	Y	Y	N	N	N	N	N
novel.1013	78.2539	56.0374	109.995	143.464	25.6137	21.8725	98.5807	111.801	N	N	N	N	N	N	N	Y	Y	Y	Y	N
novel.1014	29.7868	80.3398	56.9769	61.204	777.35	445.906	393.868	326.929	Y	N	N	N	Y	Y	N	Y	N	Y	N	N
novel.1015	30.2397	49.4956	36.7359	46.8779	16.3335	16.3943	3.18293	3.28223	N	N	N	N	Y	Y	N	N	N	N	Y	N
novel.1016	106.736	101.482	273.975	279.001	79.6819	76	4.98038	18.9863	N	N	N	N	Y	Y	N	Y	Y	Y	Y	N
novel.1017	38.4353	21.7935	30.0816	37.26	14.0197	2.8506	39.7595	3.64744	N	N	N	N	N	N	Y	N	Y	Y	N	N
novel.1018	6.44349	6.20849	32.6651	52.1184	14.463	6.16828	24.7298	8.73247	N	Y	Y	N	N	N	N	N	N	Y	N	N
novel.1019	8.02365	15.8956	5.85936	8.8231	34.5639	110.104	90.9197	18.2321	N	N	N	N	Y	N	Y	Y	N	Y	Y	N
novel.102	9.67939	1.55396	2.04067	2.18358	1314.67	202.581	2911.52	1.09538	N	N	N	N	Y	N	Y	Y	N	Y	Y	N
novel.1020	1.2887	2.48954	3.50174	11.9028	20.7983	11.6617	1.40741	1.09538	N	N	N	N	N	N	N	N	Y	N	N	N
novel.1021	122.228	68.2055	165.192	180.952	282.091	450.05	252.446	258.867	N	N	Y	N	N	Y	N	N	N	Y	N	N
novel.1022	42.8161	47.589	102.956	119.342	44.7233	44.7169	23.735	37.2085	N	N	N	N	N	N	N	N	N	N	N	N
novel.1023	1.27191	6.57185	0.877059	0.939617	225.195	200.155	283.538	303.278	N	N	N	N	Y	Y	N	Y	N	Y	N	N
novel.1024	53.8379	43.6319	44.3827	53.5701	9.45175	6.05605	19.5133	8.40661	N	N	N	N	Y	Y	N	Y	N	Y	N	N
novel.1025	21.9372	22.0739	7.26066	7.81617	175.096	138.161	178.522	172.255	N	N	Y	N	Y	Y	N	Y	N	Y	N	N
novel.1026	23.6358	4.66387	32.906	7.81449	90.9272	75.7865	73.9749	70.6063	N	N	N	Y	Y	Y	N	Y	N	Y	N	N
novel.1027	24.7652	40.528	29.3654	49.8676	1.08829	72.5759	1.06108	38.0874	N	N	N	N	Y	N	Y	Y	N	N	N	Y
novel.1028	39.9316	102.38	37.9991	20.6987	1.08829	13.4511	10.7588	12.0471	N	N	N	N	N	Y	N	Y	N	N	N	N
novel.1029	7.05794	8.40222	22.5105	34.4637	206.871	39.1664	354.017	125.391	N	N	N	N	Y	Y	N	Y	N	N	N	N
novel.103	21.5848	26.4627	31.4418	22.3098	68.207	2.8811	31.8996	1.09538	N	N	N	N	N	N	Y	N	N	Y	N	Y
novel.1030	6.43719	9.64762	16.3547	17.2158	8.77802	23.9546	285.487	616.612	N	N	N	N	Y	Y	N	N	Y	N	Y	N
novel.1031	0.96154	1.86782	2.95359	1.25075	77.0294	86.2375	429.182	640.216	N	N	N	N	Y	Y	N	Y	Y	Y	Y	N
novel.1032	5.67168	5.29359	1.46107	0.939617	52.5066	50.9144	30.4479	31.0178	N	N	N	N	Y	Y	N	Y	N	Y	N	N
novel.1033	61.0363	50.555	24.0228	22.5372	19.2417	72.5112	208.294	458.848	N	N	N	N	Y	Y	N	N	Y	Y	Y	Y
novel.1034	45.2855	110.694	170.219	29.7379	45.2771	77.5694	36.5548	89.5978	N	Y	Y	Y	N	N	N	Y	N	N	N	N
novel.1035	149.743	563.965	434.271	34.9684	31.174	38.5263	14.4655	11.6718	N	N	Y	Y	Y	Y	N	Y	N	N	N	N
novel.1036	17.4106	9.96017	9.69651	9.70107	153.088	272.112	141.906	352.074	N	N	N	N	Y	Y	Y	Y	N	Y	N	N
novel.1037	0.96154	0.934246	1.17556	1.25019	51.8963	50.0958	100.737	108.797	N	N	N	N	Y	Y	N	Y	N	Y	N	N
novel.1038	2.27017	156.006	0.877059	55.7039	17.5172	11.803	6.80025	7.99905	Y	N	N	Y	N	Y	N	Y	N	Y	N	N
novel.1039	75.8496	17.7453	138.187	105.06	5.46443	7.87931	1.75391	7.66008	Y	N	Y	N	Y	N	N	Y	N	Y	N	N
novel.104	2.26702	8.10105	9.3546	20.7259	53.7427	29.6744	13.0585	13.1188	N	N	N	N	N	N	N	Y	Y	N	N	N
novel.1040	13.4909	6.8362	29.8068	36.3197	10.775	18.7073	8.53319	26.6274	N	N	Y	N	N	N	N	N	N	N	N	N
novel.1041	6.65001	8.72476	5.5619	4.6913	21.1816	16.0285	11.0449	8.44896	N	N	N	N	N	N	N	N	N	N	N	N
novel.1042	30.5123	45.4702	45.0283	63.2852	1.79943	5.49453	2.10056	2.90392	N	N	N	N	Y	Y	N	Y	N	Y	N	N
novel.1043	0.96154	0.934246	41.9648	67.2116	500.219	1076.35	708.031	793.812	N	Y	Y	N	Y	Y	N	Y	N	Y	N	Y
novel.1044	491.952	107.5	123.459	31.6585	14.8896	30.3297	10.3086	10.6176	Y	Y	Y	Y	Y	Y	N	Y	N	N	Y	N
novel.1045	73.9998	61.3925	43.017	34.4496	3.65225	1.08192	2.46882	2.20343	N	N	N	N	Y	Y	N	Y	N	Y	N	N
novel.1046	35.7478	20.8754	40.3276	34.4146	3.64271	8.43231	1.77584	2.19099	N	N	N	N	Y	N	N	Y	N	N	N	N
novel.1047	10.5538	13.382	99.161	99.2265	20.0461	23.6315	7.79618	7.64214	N	Y	Y	N	N	N	N	Y	N	Y	N	N
novel.1048	11.2921	24.5895	26.8719	27.2014	2.53179	14.2294	1.79761	10.1946	N	N	N	N	N	N	N	N	N	N	N	N
novel.1050	100.556	52.6089	53.3177	56.3126	4.75185	2.88768	4.26579	3.65987	N	N	N	N	Y	Y	N	Y	N	Y	N	N
novel.1051	479.204	16.8063	64.9094	11.2336	11.688	6.17808	3.16148	2.54723	Y	Y	N	Y	Y	Y	N	Y	N	N	N	N
novel.1052	2.53019	3.43985	0.877059	0.939617	9.76275	16.0711	38.6564	66.2657	N	N	N	N	Y	Y	N	N	N	Y	Y	N
novel.1054	13.0568	3.72695	3.78179	4.72691	8.25347	9.84837	36.5275	18.6765	N	N	N	N	N	N	N	N	N	N	N	N
novel.1055	76.2544	18.6394	72.7747	81.7716	197.734	32.3392	69.2971	100.836	N	N	N	N	N	Y	N	N	N	N	N	Y
novel.1056	12.155	4.66719	26.6056	9.74914	23.0194	38.7697	4.98119	10.5686	N	N	N	N	N	N	N	N	N	N	N	N
novel.1057	10.2644	0.934246	11.8933	7.20014	223.238	223.384	381.373	354.942	N	N	N	N	Y	Y	N	Y	N	Y	N	N
novel.1058	2.23661	0.934246	17.5279	0.939617	1.08829	2.51869	11.8466	74.0776	N	N	N	Y	N	Y	N	Y	N	N	Y	N
novel.1059	1.27191	0.934246	2.33267	12.6403	46.6539	30.6056	66.9159	15.3455	N	N	N	N	Y	Y	N	Y	N	N	N	N
novel.106	12.7862	7.50142	48.4835	5.34749	2.155	74.3846	3.13971	227.839	N	N	N	N	N	Y	Y	Y	N	Y	N	Y
novel.1060	1.58229	25.1851	3.4942	0.939617	325.397	297.99	243.14	415.927	Y	N	Y	N	Y	Y	N	Y	N	Y	N	N
novel.1061	6.76017	3.11928	22.569	15.0327	1.08829	3.23484	1.06108	1.46059	N	N	N	N	N	N	N	Y	N	N	N	N
novel.1062	32.5351	12.1191	27.3214	74.8615	24.8475	11.5495	2.49043	2.17788	N	N	Y	N	Y	N	N	N	Y	Y	N	N
novel.1064	0.96154	3.10925	0.877059	0.939617	291.863	109.82	149.848	102.768	N	N	N	N	Y	Y	N	Y	N	Y	N	N
novel.1065	0.96154	1.24745	25.172	1.25753	4.0071	4.35706	1.06108	1.09538	N	Y	N	Y	N	N	N	N	N	N	N	N
novel.1066	22.474	15.8762	37.0538	16.6076	7.95093	1.78939	6.71349	2.19077	N	N	N	N	N	N	N	Y	N	N	N	N
novel.1067	11.8447	5.91398	27.194	53.5412	12.0695	2.14313	4.72179	5.81175	N	N	Y	N	N	N	N	N	N	Y	N	N
novel.1069	74.8815	19.6118	160.988	172.133	14.1838	12.2569	39.1176	13.4583	N	N	Y	N	N	N	N	Y	N	Y	N	N
novel.107	1548.1	574.737	832.843	508.722	4.6769	1.80464	30.3601	7.33217	Y	N	N	N	Y	Y	Y	Y	Y	Y	N	N
novel.1070	94.4372	142.509	127.831	176.23	348.746	198.731	182.065	144.942	N	N	N	N	N	N	N	Y	N	N	N	N
novel.1071	13.6849	3.73496	41.6713	12.8735	137.55	73.776	123.089	162.235	N	N	N	N	Y	Y	N	Y	N	Y	N	N
novel.1072	5.63078	3.10792	84.1716	487.183	96.0364	84.7132	77.1785	71.9918	N	Y	Y	Y	Y	Y	N	N	N	Y	N	N
novel.1074	1.61271	1.2441	3.79479	6.2792	1.08829	281.247	1.06108	501.103	N	N	N	N	N	Y	Y	N	N	Y	N	Y
novel.1075	5.44208	14.6267	13.2287	71.7214	7.31688	17.623	15.6984	11.6456	N	N	Y	Y	N	N	N	N	N	Y	N	N
novel.1076	131.882	44.1713	252.029	159.816	4.69775	1.44111	1.06108	1.09538	Y	N	Y	N	Y	Y	N	Y	N	Y	N	N
novel.1078	3.87658	2.17701	1.17556	1.56188	110.077	1098.53	163.198	669.591	N	N	N	N	Y	Y	N	Y	N	Y	N	N
novel.108	18.391	1.86381	98.0589	23.5226	61.0207	28.4717	15.8505	25.5871	Y	Y	N	Y	N	Y	N	N	Y	N	N	N
novel.1080	0.96154	0.934246	0.877059	1.87923	37.5209	70.338	46.5787	48.9809	N	N	N	N	Y	Y	N	Y	N	Y	N	N
novel.1081	25.8881	5.59943	10.5681	4.38695	2.89832	27.1284	8.20783	15.6663	N	N	N	N	N	N	N	N	N	Y	N	Y
novel.1082	184.993	34.5871	112.498	53.6526	1.08829	1.08192	1.06108	4.72119	Y	N	N	N	Y	Y	N	Y	N	Y	N	N
novel.1083	2.27017	1.55396	427.229	737.098	1.08829	1.08192	1.06108	3.26475	N	Y	Y	N	N	N	N	Y	N	Y	N	N
novel.1084	0.96154	0.934246	1.17556	5.98332	41.0074	5.37909	30.8795	10.9069	N	N	N	N	Y	N	N	Y	N	N	N	Y
novel.1085	70.2911	81.95	73.6554	67.9495	66.9966	23.0347	89.7364	68.6624	N	N	N	N	N	N	N	N	N	Y	Y	Y
novel.1086	110.379	15.8487	144.519	76.5417	1.08829	6.80495	1.06108	27.128	Y	N	Y	N	Y	N	Y	Y	N	Y	Y	N
novel.1087	32.9114	5.60146	38.5376	14.3766	17.3878	15.5224	1.06108	1.09538	Y	N	N	N	Y	N	N	N	N	N	N	N
novel.1088	26.682	5.61953	56.4932	36.0862	91.2866	73.4182	8.87823	36.8392	Y	N	Y	N	N	Y	Y	N	Y	N	N	N
novel.1089	275.779	31.4947	305.56	29.9768	32.9306	15.0674	26.9637	47.6904	Y	N	N	Y	Y	N	N	Y	N	N	Y	N
novel.109	10.233	17.1022	49.7851	44.7798	4467.08	799.301	3236.04	257.102	N	Y	N	N	Y	Y	Y	Y	N	Y	N	Y
novel.1090	17.7346	3.73364	47.8759	42.066	3.9965	2.17363	3.18293	2.53871	N	N	Y	N	N	N	N	Y	N	Y	N	N
novel.1091	6.07961	1.86515	61.6733	63.2269	10.8196	22.2514	21.8287	10.1599	N	Y	Y	N	N	N	N	Y	N	N	N	N
novel.1092	9.58813	9.02389	29.1145	19.814	69.4361	90.2785	99.4821	105.058	N	Y	N	N	Y	Y	N	Y	N	Y	N	N
novel.1093	2.25757	3.11928	32.4067	36.6994	17.3684	23.4026	26.68	28.4459	N	Y	Y	N	Y	Y	N	N	N	N	N	N
novel.1095	96.7454	33.2875	270.168	290.052	220.043	228.78	460.075	475.528	Y	Y	Y	N	Y	Y	N	N	Y	N	Y	N
novel.1096	0.96154	4.03681	0.877059	11.2488	22.9275	23.7879	14.1619	19.6865	N	N	N	N	N	N	N	Y	N	N	N	N
novel.1097	0.96154	23.6352	0.877059	35.3253	8.94305	18.0379	6.38812	5.11171	Y	N	N	Y	N	Y	N	N	N	N	N	N
novel.1098	5.13486	0.934246	1.75412	2.81885	131.733	78.688	8.12155	4.74214	N	N	N	N	N	N	N	Y	Y	Y	Y	N
novel.1099	153.541	67.1518	250.305	130.227	1.08829	3.29585	1.06108	1.09538	N	N	N	N	Y	Y	N	Y	N	Y	N	N
novel.11	46.1793	22.1448	16.9452	12.1981	4.38389	1.80031	10.22	4.00759	N	N	N	N	Y	Y	N	N	N	N	N	N
novel.110	17.3077	7.1708	4.08134	5.00243	47.7778	39.1602	23.9061	24.8199	N	N	N	N	N	N	N	Y	N	Y	N	N
novel.1100	0.96154	140.448	0.877059	44.218	446.52	464.358	120.096	136.598	Y	N	Y	Y	Y	N	N	Y	Y	Y	Y	N
novel.1101	0.96154	245.511	0.877059	156.882	3.96468	6.82902	3.87575	6.57645	Y	N	N	Y	N	Y	N	N	N	Y	N	N
novel.1104	49.0805	39.5409	99.6059	159.363	25.9152	60.8266	11.0448	36.4525	N	N	Y	N	Y	N	N	Y	N	N	N	N
novel.1105	83.628	61.709	235.638	403.985	212.797	703.84	29.2704	25.185	N	N	Y	N	N	N	N	N	Y	N	Y	N
novel.1106	67.1977	18.3429	28.1083	25.9722	2.92096	6.20312	1.40758	2.17788	N	N	N	N	Y	Y	N	Y	N	Y	N	N
novel.1107	6.59232	220.098	26.514	6.2594	7.25289	7.60281	2.4685	1.45622	Y	N	Y	N	N	Y	N	N	N	N	N	N
novel.1108	61.3299	11.504	52.1165	35.6513	9.72986	1.44111	5.26172	6.5769	Y	N	N	N	Y	N	N	Y	N	Y	N	N
novel.1110	1.2887	1.56065	3.81765	14.1321	22.1492	50.3662	104.45	138.931	N	N	N	N	Y	Y	N	Y	Y	Y	N	N
novel.1111	7.29802	15.8782	5.83104	8.74732	40.6843	10.0322	14.5735	6.9467	N	N	N	N	N	N	N	Y	N	N	N	N
novel.1112	0.96154	0.934246	4.96723	38.6697	16.4138	10.4088	4.91458	2.56034	N	N	Y	Y	N	N	N	N	N	N	N	N
novel.1113	17.5164	19.644	18.3891	12.8802	29.8259	40.622	32.959	15.0038	N	N	N	N	N	N	N	N	N	Y	Y	N
novel.1114	124.838	476.14	186.965	170.174	185.269	137.31	64.3832	48.145	Y	N	Y	N	N	Y	N	N	Y	N	Y	N
novel.1115	12.1718	15.9029	79.3391	86.5664	29.7711	38.187	53.9859	60.2417	N	Y	Y	N	Y	Y	N	Y	N	Y	N	N
novel.1116	5.65072	7.15205	17.0753	8.75187	1408.68	202.918	488.727	125.887	N	N	N	N	Y	Y	N	Y	N	Y	N	Y
novel.1117	60.2016	27.7055	44.3482	65.164	3.65403	1.8199	1.40758	1.09538	N	N	N	N	Y	Y	N	Y	N	Y	N	N
novel.1118	633.822	264.221	758.718	338.016	1.08829	9.31706	1.06108	15.641	N	N	N	N	Y	Y	N	Y	N	Y	N	N
novel.1119	1.58229	1.55396	5.77672	7.81449	158.367	137.296	151.498	117.762	N	N	N	N	Y	Y	N	Y	N	Y	N	N
novel.112	46.7284	17.4093	54.5327	7.82583	10.5489	3.25009	6.04179	1.46473	N	N	N	Y	Y	Y	N	Y	N	N	N	N
novel.1120	26.6798	14.3249	31.5164	29.9047	4.75364	1.08192	1.06108	2.5562	N	N	N	N	Y	N	N	Y	N	Y	N	N
novel.1121	5.39488	2.80809	2.65509	0.939617	60.656	28.1702	16.8469	9.4417	N	N	N	N	N	N	N	Y	Y	Y	N	N
novel.1122	13.5906	6.21647	21.1341	41.3958	52.8871	9.94603	10.612	2.92946	N	N	Y	N	N	N	N	N	N	N	N	N
novel.1123	689.053	882.462	727.288	1157.11	243.143	83.082	14.1191	22.1889	N	N	N	N	Y	Y	N	Y	Y	Y	Y	Y
novel.1124	1.59592	2.48353	3.19882	3.75959	25.1274	9.40312	5.37123	11.386	N	N	N	N	N	N	N	Y	N	N	N	N
novel.1125	12.6101	10.8998	41.996	89.3123	1.08829	1.08192	1.42935	1.09538	N	N	Y	N	N	N	N	Y	N	Y	N	N
novel.1126	13.816	15.569	13.3936	15.6884	5.47324	10.631	16.5657	36.3378	N	N	N	N	N	N	N	N	N	N	N	N
novel.1127	39.0183	27.0818	25.7127	34.7104	3.28535	2.86151	1.42935	1.46473	N	N	N	N	Y	Y	N	N	N	Y	N	N
novel.1128	4.20374	1.24544	8.2344	32.7033	1.08829	1.08192	1.06108	2.5562	N	N	Y	N	N	N	N	N	N	Y	N	N
novel.1129	33.2157	37.3678	43.052	37.2052	234.994	243.382	223.023	245.543	N	N	N	N	Y	Y	N	Y	N	Y	N	N
novel.113	4727.9	754.477	3536.66	1320.02	10.581	1.79485	3.22696	1.09538	Y	N	N	Y	Y	Y	N	Y	N	Y	N	N
novel.1130	343.963	366.639	270.742	150.256	12.3048	3.58858	14.8321	4.37325	N	N	Y	N	Y	Y	N	Y	N	Y	N	N
novel.1131	1.28555	0.934246	55.1748	64.6706	42.0002	29.5896	8.59787	9.14025	N	Y	Y	N	N	N	N	N	Y	N	Y	N
novel.1134	23.3873	21.2012	4.97139	8.4492	1.08829	36.1181	1.06108	9.10295	N	N	N	N	N	N	N	N	N	Y	Y	Y
novel.1135	15.4381	4.99046	15.7676	11.2369	1.08829	156.621	1.06108	91.8346	N	N	N	N	N	Y	Y	N	N	Y	N	Y
novel.1136	5.42845	5.28692	7.28665	25.665	40.4683	27.6128	16.7399	12.7426	N	N	N	N	N	N	N	Y	N	N	N	N
novel.1137	23.6064	9.97088	34.0461	27.0005	2.90857	7.13363	2.53414	2.89954	N	N	N	N	N	N	N	Y	N	Y	N	N
novel.1138	11.3214	8.72745	24.9271	13.7605	5.85181	1.08192	1.40758	2.57277	N	N	N	N	N	N	N	N	N	N	N	N
novel.1139	12.4035	19.903	10.8276	6.30803	45.1835	169.146	15.3508	33.9152	N	N	N	N	N	N	N	Y	N	Y	Y	Y
novel.114	18.6907	33.7105	107.678	139.192	20.2929	28.7853	42.3357	80.601	N	Y	Y	N	N	N	N	Y	N	Y	N	N
novel.1140	1.27191	6.21247	9.77204	1.57545	35.6838	17.8789	3.87575	2.5562	N	N	N	N	N	N	N	N	Y	Y	N	N
novel.1141	0.96154	0.934246	4.39075	52.1909	142.045	94.3933	61.1561	45.5903	N	N	Y	Y	Y	Y	N	Y	N	N	N	N
novel.1142	80.0205	32.0736	75.4983	45.1954	20.452	14.1378	1.42935	1.82993	N	N	N	N	Y	Y	N	Y	N	Y	N	N
novel.1143	0.96154	0.934246	0.877059	43.2445	128.031	53.6158	42.442	21.1768	N	N	Y	Y	Y	N	N	Y	N	N	N	N
novel.1144	137.391	32.3519	68.7343	66.21	57.5339	45.727	31.0731	28.9015	Y	N	N	N	Y	N	N	N	N	N	N	N
novel.1146	2.20304	23.919	18.7206	0.939617	70.6169	91.4614	26.4871	20.8093	Y	Y	Y	Y	Y	N	N	N	N	Y	N	N
novel.1147	113.081	28.9583	101.289	66.9612	4.38389	1.08192	1.40758	1.09538	Y	N	N	N	Y	Y	N	Y	N	Y	N	N
novel.1148	1.61271	2.49288	2.04612	8.74564	244.506	383.083	179.865	285.771	N	N	N	N	Y	Y	N	Y	N	Y	N	N
novel.1149	191.682	135.092	200.308	197.305	21.227	37.5245	33.0653	38.8606	N	N	N	N	Y	Y	N	Y	N	Y	N	N
novel.115	1.2887	0.934246	11.0141	10.3567	34.7502	71.9413	76.9198	72.0057	N	N	N	N	Y	Y	N	N	N	Y	N	N
novel.1150	0.96154	134.816	0.877059	36.7005	35.0078	31.6075	50.5038	39.967	Y	N	N	Y	Y	N	N	Y	N	N	N	N
novel.1151	12.1645	1.86849	46.9498	26.6543	31.2241	15.5377	30.4903	28.491	N	Y	Y	N	N	Y	N	N	N	N	N	N
novel.1152	28.3932	14.0297	17.2492	15.6533	3.26486	16.3029	29.1442	57.5148	N	N	N	N	N	Y	N	N	Y	N	Y	N
novel.1153	1.59907	2.17767	4.39075	3.7726	7.61621	26.8835	36.2962	55.6421	N	N	N	N	Y	Y	N	N	Y	Y	N	N
novel.1155	0.96154	1.86716	10.1685	1.57545	697.117	1897.63	680.855	1181.14	N	N	N	N	Y	Y	N	Y	N	Y	N	Y
novel.1157	2.55746	1.24544	4.95839	15.9786	45.9458	20.1841	30.8805	29.9546	N	N	N	N	Y	Y	N	Y	N	N	N	N
novel.1158	103.622	97.7573	64.7353	83.2576	1.08829	1.08192	1.06108	1.09538	N	N	N	N	Y	Y	N	Y	N	Y	N	N
novel.1159	10.9566	8.40621	16.1508	50.2522	1.08829	1.08192	1.06108	1.09538	N	N	Y	N	N	N	N	N	N	Y	N	N
novel.116	62.3825	34.5953	151.312	33.0919	8.73774	23.9994	4.89362	6.55135	N	N	N	N	Y	Y	N	Y	N	N	N	N
novel.1160	400.472	383.424	16.8315	15.3009	1.44386	9.69711	1.06108	2.57277	N	Y	Y	N	Y	Y	N	N	N	N	N	N
novel.1161	97.3718	36.374	10.5203	87.6095	1.08829	3.29585	1.06108	1.09538	N	Y	N	Y	Y	Y	N	N	N	Y	N	N
novel.1162	27.1444	19.6212	15.2379	29.5953	1.08829	1.08192	1.06108	1.09538	N	N	N	N	Y	N	N	N	N	Y	N	N
novel.1164	243.464	43.8654	115.139	63.8227	1.08829	1.08192	1.06108	1.09538	Y	Y	N	N	Y	Y	N	Y	N	Y	N	N
novel.1165	305.106	41.6549	314.728	149.607	23.5425	21.166	20.0071	12.7368	Y	N	Y	N	Y	Y	N	Y	N	Y	N	N
novel.1166	6.09955	3.11258	13.2526	11.9254	42.1852	31.3647	4.91523	6.21101	N	N	N	N	N	N	N	Y	Y	N	Y	N
novel.1168	5.41797	4.97171	30.3702	56.652	16.9831	138.34	35.407	131.321	N	Y	Y	N	Y	Y	Y	N	N	Y	N	Y
novel.1169	2.26702	2.49623	4.93553	6.91839	6.91817	9.79828	194.69	174.276	N	N	N	N	Y	Y	N	N	Y	N	Y	N
novel.117	9.5797	3.10991	61.0643	68.2465	1.08829	1.43565	1.06108	7.9512	N	Y	Y	N	N	N	N	Y	N	Y	N	N
novel.1170	0.96154	4.05889	0.877059	3.74377	135.58	124.822	219.426	190.201	N	N	N	N	Y	Y	N	Y	N	Y	N	N
novel.1171	18.2892	1.55529	41.9633	41.5099	6.1975	3.29585	6.99385	15.806	N	N	Y	N	N	Y	N	Y	N	Y	N	N
novel.1174	3.13416	0.934246	0.877059	0.939617	18.1226	9.44888	49.0313	50.9913	N	N	N	N	Y	Y	N	N	N	N	Y	N
novel.1175	0.96154	2.80073	84.4652	148.594	21.0637	11.9175	5.00313	17.1395	N	Y	Y	N	N	N	N	Y	N	Y	N	N
novel.1176	0.96154	9.64764	0.877059	10.3211	47.7124	26.8914	6.80025	17.5699	N	N	N	N	N	N	N	Y	Y	N	N	N
novel.1178	177.34	126.016	220.029	196.159	120.136	103.218	128.808	121.965	N	N	N	N	N	N	N	N	N	N	N	N
novel.1179	0.96154	2.48353	1.17556	32.7021	12.296	2.8811	23.8439	36.2335	N	N	Y	Y	Y	Y	N	N	N	Y	Y	N
novel.118	16.0757	2.18036	12.9725	5.63882	13.3736	22.6244	17.1037	9.52339	N	N	N	N	N	N	N	N	N	N	N	N
novel.1182	567.108	89.2225	190.624	131.844	9.13717	3.92818	1.42935	1.46059	Y	Y	N	N	Y	Y	N	Y	N	Y	N	N
novel.1183	200.24	321.222	244.206	236.489	1.08829	1.08192	6.38812	1.09538	N	N	N	N	Y	Y	N	Y	N	Y	N	N
novel.1184	232.793	34.5095	68.5577	61.6312	11.185	3.25667	69.7312	96.2274	Y	Y	N	N	Y	Y	N	Y	Y	Y	Y	N
novel.1185	0.96154	0.934246	1.16361	1.89337	46.739	2.86697	20.5953	1.46473	N	N	N	N	N	N	N	Y	N	N	N	Y
novel.1186	56.688	225.916	66.623	226.93	7.25325	1.08192	6.34522	1.09538	Y	N	N	Y	Y	Y	N	Y	N	Y	N	N
novel.1187	0.96154	116.634	0.877059	9.42667	1.08829	1.08192	17.1522	162.279	Y	N	Y	N	N	N	Y	N	N	N	Y	N
novel.1189	11.2103	5.91064	49.1154	56.1834	12.7064	1.44111	9.26875	7.66768	N	Y	Y	N	N	N	N	Y	N	Y	N	N
novel.1190	37.4747	659.871	830.165	2422.84	1.08829	3.91181	2.10056	5.86352	Y	Y	N	N	Y	Y	N	Y	N	Y	N	N
novel.1191	24.004	15.5757	1648.99	1922.03	22.5306	13.5979	1.06108	5.51512	N	Y	Y	N	Y	N	N	Y	N	Y	N	N
novel.1192	4218.77	8495.34	2295.36	5606.65	16.6784	29.8976	2.4464	2.17788	Y	N	N	Y	Y	Y	N	Y	N	Y	Y	N
novel.1193	3.45816	9.04262	58.1803	28.3169	82.9565	66.4344	43.5465	33.0005	N	Y	N	N	Y	N	N	N	N	N	N	N
novel.1194	7.81194	2.48954	35.8956	42.4123	17.0435	28.1614	32.9814	26.5743	N	Y	Y	N	Y	Y	N	N	N	N	N	N
novel.1195	192.829	27.4438	36.1587	47.1653	16.8163	14.0181	17.0201	27.7703	Y	Y	N	N	Y	N	N	N	N	N	N	N
novel.1196	522.788	574.482	421.709	547.32	15.2993	27.2145	32.0521	36.6951	N	N	N	N	Y	Y	N	Y	N	Y	N	N
novel.1197	2.56061	3.12665	7.03493	4.68962	47.0963	49.5964	871.275	1020.06	N	N	N	N	Y	Y	N	Y	Y	Y	Y	N
novel.1198	26.943	21.4635	61.5044	110.787	2.18789	1.8199	21.3461	18.9218	N	N	Y	N	N	N	N	Y	Y	Y	Y	N
novel.1199	0.96154	9.3217	1.16361	1.87133	233.546	120.257	189.674	140.398	N	N	N	N	Y	Y	N	Y	N	Y	N	N
novel.120	53.903	41.1229	24.0064	59.2117	17.6928	6.19767	5.67369	4.3645	N	N	N	N	Y	Y	N	N	N	Y	N	N
novel.1200	133.798	74.6201	9.06052	1.87245	1.08829	1.08192	2.83709	2.91703	N	Y	Y	N	Y	Y	N	N	N	N	N	N
novel.1203	19.214	9.03595	9.90379	3.75112	34.1659	9.00587	20.1388	17.5165	N	N	N	N	N	N	N	Y	N	N	N	Y
novel.1204	3.14779	24.2496	4.94644	1.25075	16.6951	27.8457	17.3646	75.1476	N	N	Y	N	N	N	N	N	N	Y	N	N
novel.1206	207.258	317.352	897.591	3306.43	5.11624	1.80031	2.12217	4.38153	N	Y	Y	Y	Y	Y	N	Y	N	Y	N	N
novel.1207	30.9233	32.4363	9.44582	19.4813	18.4602	10.4883	416.639	382.459	N	N	N	N	Y	Y	N	N	Y	N	Y	N
novel.1208	221.808	192.735	249.24	316.636	10.4092	23.478	11.9531	46.2525	N	N	N	N	Y	Y	N	Y	N	Y	N	N
novel.1209	28.411	41.7232	40.9544	61.6968	64.1586	67.815	28.5841	58.3813	N	N	N	N	N	N	N	N	N	N	N	N
novel.121	94.133	91.053	30.7462	45.7437	6.48693	3.26647	4.20047	5.8969	N	N	N	N	Y	Y	N	Y	N	Y	N	N
novel.1210	263.026	475.301	148.178	147.966	1610.67	2096.89	756.661	1340.24	N	N	N	N	N	N	N	Y	N	Y	N	N
novel.1211	455.005	213.848	100.066	270.222	119.737	50.021	56.501	64.6875	N	Y	N	Y	Y	Y	N	N	N	Y	N	N
novel.1212	12.4517	9.67107	2.63559	10.5898	1.08829	33.9248	1.06108	51.0196	N	N	N	N	N	Y	Y	N	N	N	N	Y
novel.1213	55.6003	64.1632	100.072	156.507	8.77063	17.092	26.7044	78.7052	N	N	N	N	N	N	N	Y	N	Y	Y	N
novel.1214	0.96154	81.2889	0.877059	73.8735	123.175	163.476	70.186	104.547	Y	N	N	Y	Y	N	N	Y	N	N	N	N
novel.1215	14.2082	5.28292	11.7416	30.5525	55.6695	57.7771	65.3785	40.1778	N	N	Y	N	Y	Y	N	Y	N	N	N	N
novel.1218	9.69199	9.96488	478.703	1478.96	159.456	118.812	70.939	106.404	N	Y	Y	N	Y	Y	N	N	N	Y	N	N
novel.1219	89.8303	109.406	29.8665	237.669	17.8134	19.8	80.5717	64.7988	N	Y	N	Y	N	N	N	N	Y	Y	Y	N
novel.1220	4.75317	1.86381	2.95359	1.87301	6.58631	41.9674	13.6854	13.1492	N	N	N	N	N	N	N	N	N	Y	N	N
novel.1221	60.0798	82.8007	102.199	149.334	781.323	935.035	578.135	502.391	N	N	N	N	Y	Y	N	Y	N	Y	N	N
novel.1222	25.8536	19.32	447.517	1530.21	99.3273	146.899	198.568	264.152	N	Y	Y	Y	Y	Y	N	Y	N	Y	N	N
novel.1223	37.6615	49.8349	32.274	32.5518	10.6139	2.49686	1.06108	2.93361	N	N	N	N	Y	Y	N	N	N	Y	N	N
novel.1224	570.673	551.222	416.674	598.204	344.758	205.739	203.762	186.569	N	N	N	N	Y	Y	N	N	N	Y	N	N
novel.1225	847.484	637.066	3909.39	785.546	10.0946	1.08192	4.26595	2.53871	N	Y	N	Y	Y	Y	N	Y	N	Y	N	N
novel.1226	0.96154	0.934246	0.877059	0.939617	100.985	61.4264	10.9794	13.5227	N	N	N	N	N	N	N	Y	Y	Y	Y	N
novel.1227	0.96154	0.934246	0.877059	3.12375	106.586	118.353	38.0013	30.2618	N	N	N	N	Y	Y	N	Y	Y	Y	Y	N
novel.1228	91.8758	326.752	69.5145	330.477	99.8449	82.3353	37.3072	38.9066	Y	N	N	Y	Y	Y	N	N	Y	Y	N	N
novel.1229	1.90945	2.49356	21.5304	42.3138	2.88736	6.56232	2.10056	5.09951	N	Y	Y	N	N	N	N	N	N	N	N	N
novel.123	21.3866	26.7913	9.64869	12.2094	22.2192	29.141	6.82267	13.6111	N	N	N	N	N	N	N	N	N	N	N	N
novel.1230	1.2887	1.86515	0.877059	6.6214	159.488	155.854	67.1541	67.2574	N	N	N	N	Y	Y	N	Y	N	Y	N	N
novel.1231	61.0071	55.403	83.1215	63.5608	30.1486	25.6428	39.9526	60.7066	N	N	N	N	N	N	N	Y	N	Y	Y	N
novel.1232	4.15968	29.8785	4.09121	36.4147	65.5053	69.8578	77.5425	62.8645	Y	N	N	Y	Y	Y	N	Y	N	N	N	N
novel.1233	189.032	160.427	169.565	142.911	12.2401	12.8446	8.07687	7.65434	N	N	N	N	Y	Y	N	Y	N	Y	N	N
novel.1235	0.96154	3.11928	2.32618	8.4837	39.6752	34.393	47.2512	54.5227	N	N	N	N	Y	Y	N	Y	N	Y	N	N
novel.1236	4.16599	9.95816	13.7477	15.9	43.1981	35.2842	84.239	68.2288	N	N	N	N	Y	Y	N	Y	N	N	N	N
novel.1238	24.2095	18.9854	59.8494	70.4645	4.34146	6.51768	1.06108	1.09538	N	Y	Y	N	Y	N	N	Y	N	Y	N	N
novel.1239	3.21178	2.1837	25.8057	18.5248	27.5623	39.0841	28.1757	19.7091	N	Y	N	N	Y	N	N	N	N	N	N	N
novel.124	20.3422	24.2857	43.2068	26.2669	224.155	180.046	224.184	207.389	N	N	N	N	Y	Y	N	Y	N	Y	N	N
novel.1240	2.55746	1.55529	39.0504	67.2061	39.8767	1.08192	80.2272	1.09538	N	Y	Y	N	Y	N	Y	N	N	Y	N	Y
novel.1241	11.7471	5.91332	96.4369	134.052	6.51803	317.249	1.06108	18.6376	N	Y	Y	N	N	N	N	Y	N	N	Y	Y
novel.1243	30.4891	48.3339	30.9036	15.9458	83.5163	73.6891	62.3917	80.8716	N	N	N	N	N	N	N	N	N	Y	N	N
novel.1244	57.1252	57.5719	78.2869	74.1577	13.468	6.92697	7.16803	3.26889	N	N	N	N	Y	Y	N	Y	N	Y	N	N
novel.1245	14.919	78.4793	39.2722	80.0393	473.586	1.08192	517.924	1.09538	Y	Y	N	N	Y	Y	Y	Y	N	Y	N	Y
novel.1247	88.3233	38.8816	97.2047	254.635	39.9973	32.6697	37.6604	22.3323	N	N	Y	Y	N	N	N	Y	N	Y	N	N
novel.1248	64.9675	19.0015	101.484	112.722	8.31889	8.59658	3.16148	13.4336	N	N	Y	N	Y	N	N	Y	N	Y	N	N
novel.1249	303.414	203.779	211.951	328.384	6.2081	3.21525	7.0382	1.46059	N	N	N	N	Y	Y	N	Y	N	Y	N	N
novel.125	17.9734	20.5433	40.5302	5.31244	99.6193	59.979	75.5546	98.2081	N	N	Y	Y	Y	Y	N	N	N	Y	N	N
novel.1252	78.5761	18.4286	50.0469	23.5372	20.5911	10.9455	4.28821	2.17788	N	N	N	N	Y	Y	N	N	N	N	N	N
novel.1253	202.077	183.014	71.7186	186.541	184.869	193.171	210.764	649.026	N	Y	N	Y	N	Y	Y	Y	N	N	Y	N
novel.1254	0.96154	5.28692	0.877059	13.7775	99.984	55.5716	98.335	59.055	N	N	N	N	Y	Y	N	Y	N	Y	N	N
novel.1255	1.27191	4.04684	32.9285	26.742	4.66558	4.64111	199.917	219.923	N	Y	Y	N	Y	Y	N	Y	Y	Y	Y	N
novel.1256	23.186	17.1129	84.6493	114.882	12.6604	7.28392	3.18342	4.72556	N	Y	Y	N	Y	Y	N	Y	N	Y	N	N
novel.1257	0.96154	1.2441	1.46107	1.25753	102.286	1.08192	75.3602	1.09538	N	N	N	N	Y	N	Y	Y	N	N	N	Y
novel.1259	273.112	142.304	195.691	175.277	68.3504	43.0216	14.5514	15.2445	N	N	N	N	Y	Y	N	Y	Y	Y	N	N
novel.126	20.0664	43.6206	6.74629	12.2082	45.2357	22.4765	30.771	43.1565	N	N	Y	N	N	N	N	Y	N	N	N	N
novel.1261	351.385	57.5511	83.6555	153.921	1.44386	1.08192	1.06108	1.09538	Y	Y	Y	N	Y	Y	N	Y	N	Y	N	N
novel.1262	14.4545	4.06223	36.5312	36.33	3.65368	1.45091	10.6758	7.30731	N	N	Y	N	N	N	N	Y	N	Y	N	N
novel.1264	1.59592	1.8705	15.0002	20.7083	35.9856	24.1156	25.2058	17.8154	N	N	N	N	Y	N	N	N	N	N	N	N
novel.1265	289.82	204.258	199.156	323.441	1.08829	1.08192	1.06108	24.8823	N	N	N	N	Y	Y	Y	Y	N	Y	Y	N
novel.1266	127.73	153.054	45.9503	101.553	1.08829	1.08192	1.06108	1.46059	N	Y	N	Y	Y	Y	N	Y	N	Y	N	N
novel.1267	47.6722	59.7884	104.546	102.851	1.08829	3.29585	1.06108	1.09538	N	N	N	N	Y	Y	N	Y	N	Y	N	N
novel.1268	66.038	79.1353	14.034	6.88957	17.0252	31.2069	22.1957	55.3236	N	Y	Y	N	Y	N	N	N	N	Y	N	N
novel.127	5.69792	1.55396	25.461	9.11275	27.954	3.26101	8.46707	4.02944	N	Y	N	N	N	N	N	N	Y	N	N	Y
novel.1270	86.8711	75.9604	47.5521	49.2324	65.5295	37.6157	81.2473	51.7527	N	N	N	N	N	N	N	N	N	N	N	N
novel.1271	0.96154	406.939	0.877059	296.455	156.476	176.678	220.532	324.32	Y	N	N	Y	Y	N	N	Y	N	N	N	N
novel.1272	1.61271	1.55396	0.877059	2.18414	466.91	129.662	272.263	100.963	N	N	N	N	Y	Y	Y	Y	N	Y	N	Y
novel.1273	4.69966	3.74636	17.8223	24.8435	1.08829	172.365	1.06108	62.5619	N	N	Y	N	N	Y	Y	N	N	Y	N	Y
novel.1274	0.96154	0.934246	2.07107	1.87301	363.816	345.396	237.055	314.417	N	N	N	N	Y	Y	N	Y	N	Y	N	N
novel.1276	13.1208	13.7139	34.3496	49.2696	1.08829	6.06151	2.49043	6.97088	N	N	Y	N	N	N	N	Y	N	Y	N	N
novel.1277	5.84583	1.55663	22.0685	25.536	8.7816	3.22504	1.06108	1.46473	N	N	Y	N	N	N	N	N	N	Y	N	N
novel.1278	0.96154	4.35668	0.877059	17.5626	5.74325	31.5802	2.49027	17.1257	N	N	N	N	N	N	N	N	N	N	N	N
novel.128	56.2756	68.2248	38.9168	42.6114	17.4988	12.1982	7.44921	2.91243	N	N	N	N	Y	Y	N	N	N	Y	N	N
novel.1280	0.96154	1.2441	1.76607	15.3845	1.08829	66.8507	1.06108	81.9571	N	N	N	N	N	Y	Y	N	N	N	N	Y
novel.1281	16.7468	21.495	9.6726	7.50959	495.434	433.25	79.8466	60.5189	N	N	N	N	Y	N	N	Y	Y	Y	Y	N
novel.1282	0.96154	16.7849	1.45016	0.939617	15.9022	86.6911	2.81515	49.65	N	N	N	N	N	N	Y	N	N	Y	N	N
novel.1283	47.5884	14.3209	42.7273	20.929	159.525	96.3887	231.197	209.576	Y	N	N	N	Y	Y	N	Y	N	Y	Y	N
novel.1284	12.1592	17.1363	60.5922	90.1381	17.8813	9.29971	5.32687	2.57277	N	Y	Y	N	N	N	N	Y	N	Y	N	N
novel.1285	27.1106	19.3134	0.877059	1.25019	15.2978	6.44029	8.76824	9.45044	N	Y	N	N	N	N	N	N	N	N	N	N
novel.1286	38.4446	40.5045	94.5163	15.9673	60.9042	6.45988	6.34522	15.0158	N	N	N	Y	Y	N	N	N	Y	N	N	Y
novel.1287	5.12438	2.17767	2.92214	8.12562	55.1042	34.593	22.8059	21.5397	N	N	N	N	Y	Y	N	Y	N	Y	N	N
novel.1288	13.9176	9.63026	9.27742	6.59712	43.4013	85.7287	46.385	85.001	N	N	N	N	N	Y	N	Y	N	Y	N	N
novel.1289	1.93986	0.934246	19.6902	22.3392	249.703	184.069	226.007	142.256	N	Y	Y	N	Y	Y	N	Y	N	Y	N	N
novel.129	88.941	106.488	135.377	175.267	11.6679	9.68493	18.1246	14.619	N	N	N	N	Y	Y	N	Y	N	Y	N	N
novel.1290	5.6612	29.6142	6.11005	1.25019	48.991	21.7604	6.30087	17.9535	N	N	Y	N	N	N	N	Y	Y	Y	N	N
novel.1291	246.722	211.933	210.157	375.889	18.8437	6.7624	25.5961	12.0368	N	N	N	N	Y	Y	N	Y	N	Y	N	N
novel.1292	261.43	172.897	196.017	193.663	8.41292	2.17363	7.34066	2.93361	N	N	N	N	Y	Y	N	Y	N	Y	N	N
novel.1293	1.2887	2.49155	16.1258	24.8085	44.8925	47.8265	58.8149	48.6845	N	N	Y	N	Y	Y	N	Y	N	N	N	N
novel.1294	43.2462	38.0337	77.159	92.7834	93.8423	64.0737	81.6549	56.8026	N	N	N	N	N	N	N	N	N	N	N	N
novel.1295	37.0115	20.544	49.1138	61.1888	1.08829	1.44111	1.06108	1.09538	N	N	Y	N	Y	Y	N	Y	N	Y	N	N
novel.1296	54.6367	43.3401	26.2359	10.2979	50.3488	151.212	11.1492	45.2729	N	N	Y	N	Y	N	Y	N	Y	Y	Y	N
novel.1297	7.72486	5.29897	47.2514	27.297	10.9122	9.61412	7.66393	8.35574	N	Y	N	N	N	N	N	N	N	N	N	N
novel.1298	250.618	275.531	746.152	610.084	2.55443	5.6914	3.13987	6.55135	N	Y	Y	N	Y	Y	N	Y	N	Y	N	N
novel.1299	11.4107	1.55396	48.0976	90.5256	4.0195	3.20433	2.12201	3.28661	N	N	Y	N	N	N	N	Y	N	Y	N	N
novel.13	4.16599	12.1526	3.81661	8.75187	180.086	76.5236	25.3125	16.7228	N	N	N	N	N	N	N	N	N	N	N	N
novel.130	22.7184	4.67523	27.8183	18.4739	5.8486	1.08192	1.06108	2.5562	N	N	N	N	N	N	N	Y	N	N	N	N
novel.1300	19.4417	29.6677	7.33239	26.6284	5.01018	1.78939	2.79322	1.09538	N	N	N	N	Y	Y	N	N	N	Y	N	N
novel.1301	12.5797	3.42311	3.20869	2.52185	2214.94	2199.77	2655.44	2886.56	N	N	N	N	Y	Y	N	Y	N	Y	N	N
novel.1302	0.96154	0.934246	37.438	69.9169	4.00782	17.4327	3.87575	6.93728	N	Y	Y	N	N	N	N	Y	N	Y	N	N
novel.1305	30.9392	22.7036	16.0053	25.5892	3.2875	4.31466	1.06108	2.55183	N	N	N	N	Y	Y	N	N	N	Y	N	N
novel.1306	26.8739	15.577	15.5712	12.3038	1.08829	16.5042	1.06108	11.6978	N	N	N	N	Y	N	N	N	N	N	N	N
novel.1307	13.9135	7.76442	2.63014	12.1618	9.03814	36.4904	18.4743	140.634	N	N	N	N	N	Y	N	N	N	N	N	N
novel.1308	17.7954	13.396	31.9496	41.6356	41.8877	27.7305	79.7407	122.595	N	N	N	N	Y	Y	N	N	N	N	Y	N
novel.131	2.26702	0.934246	95.5591	295.9	25.4399	10.7505	13.8596	9.51488	N	Y	Y	N	N	N	N	N	N	Y	N	N
novel.1310	13.1333	1452.13	79.6752	1.87923	3.64307	5.09616	4.63405	3.66839	Y	N	Y	Y	N	Y	N	Y	N	N	N	N
novel.1311	12.759	4.97572	54.6776	60.226	6.17235	1.43565	3.94188	6.55964	N	Y	Y	N	N	N	N	Y	N	Y	N	N
novel.1313	1.61586	0.934246	10.6128	45.5484	1.44386	18.4743	1.75374	63.3649	N	N	Y	Y	N	Y	Y	N	N	N	Y	N
novel.1314	35.7519	46.1053	80.8767	49.5689	1.08829	1.08192	3.16181	1.82142	N	N	N	N	Y	Y	N	Y	N	Y	N	N
novel.1315	42.6769	38.6293	72.8019	79.9415	40.0213	19.9578	28.4757	32.6698	N	N	N	N	N	N	N	N	N	Y	N	N
novel.1318	55.7045	12.7682	77.4889	50.422	176.978	124.995	78.1111	87.9347	Y	N	Y	N	N	Y	N	Y	Y	Y	N	N
novel.1319	712.176	189.059	262.531	150.882	1120.21	140.809	1056.57	80.1166	N	N	N	N	N	N	Y	Y	N	N	N	Y
novel.132	35.4616	29.2675	55.6405	58.3032	12.7752	5.83301	3.87656	8.03221	N	N	N	N	Y	N	N	Y	N	Y	N	N
novel.1320	0.96154	50.7618	0.877059	52.2854	15.5261	20.1908	13.4046	14.9614	Y	N	N	Y	N	Y	N	N	N	Y	N	N
novel.1321	0.96154	31.7056	0.877059	10.9727	1.08829	8.54858	3.50749	7.28176	Y	N	N	N	N	Y	N	N	N	N	N	N
novel.1322	4.09885	6.84686	9.9342	22.0066	35.502	28.205	8.48884	16.3587	N	N	N	N	N	N	N	N	N	N	N	N
novel.1323	5.13486	2.79738	25.2121	38.3234	1.79943	3.55807	1.06108	1.09538	N	Y	Y	N	N	N	N	Y	N	Y	N	N
novel.1324	127.052	130.795	107.409	108.529	43.945	18.5363	26.3769	12.3679	N	N	N	N	Y	Y	N	Y	N	Y	N	N
novel.1325	11.2071	10.8937	15.8372	18.8896	5.46407	13.8877	7.42679	29.2127	N	N	N	N	N	N	N	N	N	N	N	N
novel.1326	0.96154	3.73229	86.9851	276.583	4.374	3.64959	1.06108	2.17788	N	Y	Y	N	N	N	N	Y	N	Y	N	N
novel.1327	2.25339	1.2441	33.7874	52.4278	7.61943	4.271	7.16884	5.83361	N	Y	Y	N	N	N	N	Y	N	Y	N	N
novel.1328	0.96154	0.934246	1.46107	5.70102	26.5731	26.3633	17.908	21.9314	N	N	N	N	N	Y	N	Y	N	N	N	N
novel.1329	61.5929	53.2413	102.633	90.8651	9.09474	4.3113	2.10024	4.71222	N	N	N	N	Y	Y	N	Y	N	Y	N	N
novel.133	3.13416	13.9922	24.2412	7.21483	11.1642	11.236	8.11977	18.7182	N	N	N	N	N	N	N	N	N	N	N	N
novel.1330	42.7817	11.203	80.7183	31.6086	13.1468	5.75144	14.6791	4.73845	N	N	N	N	N	N	N	Y	N	Y	N	N
novel.1331	26.6169	56.0227	296.022	148.47	172.206	267.317	250.506	292.848	Y	Y	Y	N	Y	Y	N	N	N	N	N	N
novel.1332	24.9822	13.3646	22.2575	26.9456	1.08829	1.08192	1.06108	2.57277	N	N	N	N	N	N	N	N	N	Y	N	N
novel.1333	40.5827	24.5876	53.2575	77.6539	85.2246	33.8232	19.6639	33.5091	N	N	Y	N	N	N	N	N	Y	N	N	N
novel.1334	101.538	109.948	84.62	104.57	350.869	152.93	97.0488	103.033	N	N	N	N	N	N	N	Y	Y	N	N	Y
novel.1336	1.61271	3.42243	7.99021	9.99639	66.3585	88.1895	77.2949	83.2376	N	N	N	N	Y	Y	N	Y	N	Y	N	N
novel.1338	164.529	157.459	229.375	282.99	661.192	579.698	284.104	367.15	N	N	N	N	N	Y	N	Y	Y	Y	N	N
novel.1339	19.4027	2.17701	36.6552	30.0332	7.95236	43.8069	10.7604	24.1244	N	N	Y	N	N	N	N	Y	N	N	N	Y
novel.134	45.9053	72.7943	95.8863	73.1561	175.63	275.63	61.803	138.672	N	Y	N	N	N	N	Y	N	Y	Y	N	N
novel.1340	15.3637	13.06	58.3409	41.9722	4.74017	10.5602	4.20128	2.91703	N	N	N	N	N	N	N	Y	N	Y	N	N
novel.1341	38.4314	40.8064	52.7634	61.483	10.1615	19.3188	19.0978	27.091	N	N	N	N	N	N	N	Y	N	Y	N	N
novel.1342	0.96154	19.5817	0.877059	73.8913	113.991	99.1895	43.522	82.7351	N	N	Y	Y	Y	Y	N	Y	N	N	N	N
novel.1343	4.15968	1.55396	14.0449	25.0382	70.9643	55.2202	126.423	125.82	N	N	N	N	Y	Y	N	Y	N	Y	Y	N
novel.1345	28.4667	6.52633	20.8268	29.9603	1.08829	8.59224	1.06108	6.61073	N	N	N	N	Y	N	N	N	N	N	N	N
novel.1347	64.5573	58.023	84.7046	69.0019	1.08829	36.0086	1.06108	54.6884	N	N	N	N	Y	N	Y	Y	N	N	N	Y
novel.1348	46.5607	32.6726	24.6088	23.4543	1.08829	602.153	1.06108	475.243	N	N	N	N	Y	Y	Y	N	N	Y	N	Y
novel.1349	1.61586	0.934246	11.953	22.9971	139.292	24.5803	75.4965	59.2863	N	N	Y	N	Y	Y	N	Y	N	N	N	N
novel.135	0.96154	60.6685	1.16361	26.9649	52.1314	18.4994	71.816	49.7148	Y	N	N	Y	Y	N	N	Y	N	N	N	N
novel.1351	108.896	100.342	133.96	160.548	17.7989	17.8016	8.37852	10.9955	N	N	N	N	Y	Y	N	Y	N	Y	N	N
novel.1352	24.1025	24.9195	10.8383	16.68	10.482	6.07018	5.69514	11.731	N	N	N	N	N	N	N	N	N	N	N	N
novel.1353	391.273	331.422	515.451	238.417	101.783	61.0521	6.73477	8.33389	N	N	N	Y	Y	Y	N	Y	Y	Y	Y	N
novel.1354	0.96154	0.934246	0.877059	0.939617	65.9713	27.544	51.0605	93.892	N	N	N	N	Y	Y	N	Y	N	Y	Y	N
novel.1355	7.60737	50.6407	3.18582	3.11697	38.1755	33.4404	7.10352	17.8999	Y	N	Y	N	N	N	N	Y	Y	Y	N	N
novel.1356	51.8192	45.1443	38.8509	44.5387	1.45482	6.16716	6.04195	17.5181	N	N	N	N	Y	Y	N	Y	N	Y	N	N
novel.1357	61.6362	107.638	22.6905	38.2454	2.52154	3.91181	2.46882	5.47714	N	Y	Y	N	Y	Y	N	Y	N	Y	N	N
novel.1358	0.96154	1.55396	2.64417	6.30747	8.71903	37.0577	42.5225	13.562	N	N	N	N	Y	N	N	N	N	N	N	N
novel.1359	16.2056	11.8173	6.71043	14.3958	1.08829	20.8911	1.06108	1.09538	N	N	N	N	N	N	N	N	N	N	Y	N
novel.136	11.5018	6.22852	46.9508	45.829	11.9719	14.0486	6.84364	9.45135	N	Y	Y	N	N	N	N	Y	N	Y	N	N
novel.1360	290.452	508.572	162.931	305.277	1.08829	3.29585	1.06108	1.09538	N	N	N	N	Y	Y	N	Y	N	Y	N	N
novel.1361	0.96154	1.8705	0.877059	2.19771	98.5907	94.4325	39.8034	52.5425	N	N	N	N	Y	Y	N	Y	Y	Y	N	N
novel.1362	21.6814	14.6455	43.9029	54.2184	44.9251	18.6593	62.6259	54.6854	N	N	Y	N	Y	Y	N	N	N	Y	Y	N
novel.1363	289.382	94.9037	33.9635	183.13	12.7456	6.0888	10.9781	15.7043	Y	Y	N	Y	Y	Y	N	Y	N	Y	N	N
novel.1364	140.188	74.6775	143.268	45.8166	5.80618	11.1479	3.22696	6.92922	N	N	N	Y	Y	Y	N	Y	N	Y	N	N
novel.1365	0.96154	19.6058	0.877059	5.92511	10.1731	21.6361	669.184	287.956	N	N	N	N	Y	Y	N	N	Y	N	Y	N
novel.1366	3.87343	3.4171	52.2339	59.623	72.9439	86.7754	65.7703	25.5586	N	Y	Y	N	Y	N	N	N	N	N	Y	N
novel.1367	1.2887	0.934246	0.877059	1.25019	13.8056	27.926	4.95893	13.5312	N	N	N	N	N	N	N	N	N	Y	N	N
novel.1368	101.658	66.2987	60.6799	134.562	1728.76	676.524	1187.13	421.764	N	N	Y	Y	Y	Y	Y	Y	N	Y	N	Y
novel.1369	98.6067	99.7375	16.9408	21.5971	1.79943	1.08192	2.10056	1.09538	N	Y	Y	N	Y	Y	N	N	N	N	N	N
novel.137	9.27776	6.23321	37.5042	59.6834	5.1191	5.77537	1.40741	2.17788	N	Y	Y	N	N	N	N	Y	N	Y	N	N
novel.1370	9.55771	2.79338	14.9316	6.87375	20.7026	45.7575	378.616	756.616	N	N	N	N	Y	Y	N	N	Y	Y	Y	N
novel.1371	9.75059	97.8669	141.149	5.32545	1.08829	1.08192	1.40741	6.89056	Y	Y	Y	Y	N	Y	N	Y	N	N	N	N
novel.1372	26.0077	26.4467	12.2788	26.6068	1.08829	23.6053	1.06108	8.03425	N	N	N	N	Y	N	N	N	N	N	N	Y
novel.1373	89.3439	8.708	195.846	64.6685	56.3003	24.1678	89.3268	26.6372	Y	N	Y	N	N	N	N	Y	N	N	N	N
novel.1374	6.16038	2.80005	5.32967	3.46203	41.2039	400.047	4.26644	29.4193	N	N	N	N	N	Y	N	Y	Y	Y	Y	Y
novel.1375	1.27191	0.934246	1.16361	4.05036	1.08829	18.9312	1.06108	4.36473	N	N	N	N	N	N	N	N	N	N	N	Y
novel.1376	80.4381	53.9152	196.48	92.137	161.854	20.6045	466.903	206.523	N	Y	N	N	Y	Y	N	N	Y	Y	Y	Y
novel.1377	6.4613	2.80141	53.1946	49.0269	41.503	31.2994	8.07719	12.3877	N	Y	Y	N	N	N	N	N	Y	N	N	N
novel.1379	144.303	111.602	97.6789	96.7281	1.08829	1.08192	509.11	1637.28	N	N	N	N	Y	Y	N	Y	Y	Y	Y	N
novel.138	4.51411	4.352	315.596	886.975	146.386	93.8854	198.967	154.727	N	Y	Y	N	Y	Y	N	N	N	Y	N	N
novel.1380	8.98835	0.934246	17.5978	0.939617	1.08829	50.7755	1.06108	4.36036	N	N	N	N	N	N	N	N	N	Y	Y	Y
novel.1381	2.53019	1.24745	14.6993	4.68619	197.478	571.734	747.601	797.278	N	N	N	N	Y	Y	N	Y	Y	Y	N	N
novel.1382	23.2562	32.3908	69.8984	43.8503	50.8349	8.24172	25.079	13.4585	N	Y	N	N	N	N	N	N	N	Y	N	Y
novel.1383	31.1257	48.0655	23.5808	7.19055	20.3887	10.1825	8.35885	2.92117	N	N	Y	N	N	Y	N	N	N	N	N	N
novel.1385	12.3553	4.6652	10.9837	1.87245	1664.03	1535.64	992.167	964.682	N	N	N	N	Y	Y	N	Y	N	Y	N	N
novel.1386	9.47694	0.934246	7.35838	0.939617	30.1419	11.1533	9.29053	12.4816	N	N	N	N	N	N	N	Y	N	N	N	N
novel.1387	1.93671	37.9654	3.24664	74.9651	4.01914	4.40282	1.77568	1.09538	Y	N	N	Y	N	Y	N	N	N	Y	N	N
novel.1389	38.841	65.4005	41.6333	86.8424	24.1226	13.4151	15.1568	3.26038	N	N	N	N	N	Y	N	N	N	Y	N	N
novel.139	30.9466	17.756	11.9455	9.09749	80.2232	127.881	25.3351	35.8586	N	Y	N	N	N	Y	N	Y	Y	Y	Y	N
novel.1391	0.96154	0.934246	2.34567	15.4688	161.712	102.614	133.264	120.757	N	N	Y	Y	Y	Y	N	Y	N	Y	N	N
novel.1392	6.74441	0.934246	3.20973	0.939617	95.7494	130.809	6.34474	17.9576	N	N	N	N	N	Y	N	Y	Y	Y	Y	N
novel.1393	18.8491	19.0129	31.0878	24.417	210.778	107.505	38.1709	37.8571	N	N	N	N	N	N	N	Y	Y	Y	N	N
novel.1396	2.53019	9.64697	22.7219	97.1953	86.7195	73.798	8.554	13.5644	N	Y	Y	Y	N	N	N	Y	Y	N	Y	N
novel.1397	0.96154	4.36741	0.877059	24.4041	240.841	108.527	36.8601	39.1816	N	N	Y	Y	Y	Y	N	Y	Y	Y	Y	N
novel.1399	2.56794	2.18705	0.877059	0.939617	16.2819	14.3153	166.093	559.877	N	N	N	N	Y	Y	N	N	Y	N	Y	N
novel.14	202.37	188.075	210.243	240.135	45.1311	17.7026	8.07687	15.7643	N	N	N	N	Y	Y	N	Y	Y	Y	N	Y
novel.140	52.761	65.0894	102.414	177.579	3.28535	1.45091	3.83237	2.17788	N	N	Y	N	Y	Y	N	Y	N	Y	N	N
novel.1401	3.55675	6.2225	11.5278	49.6629	1.45446	4.01424	1.40741	1.09538	N	N	Y	N	N	N	N	N	N	Y	N	N
novel.1402	1.94302	0.934246	10.0623	89.5708	12.3059	17.7308	9.65895	26.0375	N	N	Y	Y	N	Y	N	N	N	Y	N	N
novel.1403	8.29943	18.6883	13.9319	4.6913	305.943	244.589	532.895	244.159	N	N	N	N	Y	Y	N	Y	N	Y	N	N
novel.1404	21.2146	10.5899	125.396	353.568	1.08829	18.1063	1.06108	6.96282	N	Y	Y	N	Y	N	N	Y	N	Y	N	N
novel.1405	136.531	121.232	162.686	165.387	41.8614	23.123	53.852	58.0445	N	N	N	N	Y	N	N	Y	N	Y	Y	N
novel.1406	36.9578	80.948	24.2235	2.80304	18.8472	22.3381	19.0778	28.1134	N	N	Y	Y	N	Y	N	N	N	N	N	N
novel.1407	0.96154	17.7513	0.877059	47.736	6.93831	9.11152	2.10056	2.17788	N	N	N	Y	N	N	N	N	N	Y	N	N
novel.1410	46.7013	57.9394	28.0269	27.5679	317.636	211.916	127.354	166.427	N	N	N	N	Y	Y	N	Y	Y	Y	N	N
novel.1412	0.96154	19.9371	1.16361	133.486	4.75007	1.08192	1.06108	1.09538	N	N	Y	Y	N	N	N	N	N	Y	N	N
novel.1413	25.6449	0.934246	30.9405	0.939617	2.155	8.69565	13.8761	4.38222	N	N	N	Y	N	N	N	Y	N	N	N	N
novel.1414	321.08	145.547	49.684	51.972	149.702	69.5283	123.439	67.6882	N	Y	N	N	N	N	N	N	N	N	N	N
novel.1415	187.827	28.3258	25.0949	58.5142	1.82064	7.2099	3.87624	6.20823	Y	Y	N	N	Y	Y	N	N	N	Y	N	N
novel.1416	380.998	0.934246	244.081	0.939617	11.5629	36.1767	8.07703	5.85524	Y	N	N	Y	Y	N	N	Y	N	Y	Y	N
novel.1417	0.96154	2.49155	0.877059	11.8751	111.432	88.4727	61.1293	94.1006	N	N	N	N	Y	Y	N	Y	N	Y	N	N
novel.1418	1.91993	4.98578	2.04612	4.07638	46.3806	67.93	47.5324	64.3892	N	N	N	N	Y	Y	N	Y	N	Y	N	N
novel.1419	10.4385	14.3189	16.3155	10.0167	42.7439	121.262	118.112	154.461	N	N	N	N	Y	Y	N	Y	Y	Y	N	Y
novel.1420	30.9402	20.5413	49.2974	55.1715	3.99757	6.1694	3.61716	2.90392	N	N	Y	N	Y	Y	N	Y	N	Y	N	N
novel.1421	7.72589	4.97842	2.64313	13.7424	462.107	282.338	547.154	646.463	N	N	N	N	Y	Y	N	Y	N	Y	Y	N
novel.1422	19.1481	11.8775	11.9673	9.34698	9.43614	13.7265	6.47602	22.7042	N	N	N	N	N	N	N	N	N	N	N	N
novel.1423	3.54627	3.1233	0.877059	1.25019	18.8422	8.97103	35.6021	65.7738	N	N	N	N	Y	Y	N	N	N	N	Y	N
novel.1424	411.934	166.705	169.743	124.254	6.51982	2.86697	1.77568	6.88181	N	N	N	N	Y	Y	N	Y	N	Y	N	N
novel.1425	29.5038	2.81345	27.0205	24.0686	9.04172	3.9391	18.9892	18.1661	Y	N	N	N	N	Y	N	N	N	N	N	N
novel.1426	25.6032	1.2441	37.5889	42.7822	1.08829	18.9206	1.06108	4.38636	Y	N	Y	N	Y	N	N	Y	N	N	N	Y
novel.1427	380.782	25.2247	122.526	156.184	2.55371	62.8425	16.5864	12.7426	Y	N	Y	N	Y	N	N	Y	N	N	Y	Y
novel.1428	104.589	64.9455	97.556	52.2431	1.08829	2.89636	6.25603	1.09538	N	N	N	N	Y	Y	N	Y	N	Y	N	N
novel.1429	0.96154	0.934246	2.04612	2.80304	86.95	70.9917	16.978	31.3753	N	N	N	N	N	Y	N	Y	N	Y	N	N
novel.143	34.3356	37.3337	63.7586	239.794	5.042	1.08192	6.93138	3.6341	N	N	Y	N	Y	Y	N	Y	N	Y	N	N
novel.1430	4.4606	44.1699	2.33917	59.8045	2.51057	4.66504	3.83188	6.18638	Y	N	N	Y	N	Y	N	N	N	Y	N	N
novel.1432	21.5501	8.70868	33.7234	50.8359	2.86615	8.52562	5.9097	1.09538	N	N	N	N	N	N	N	Y	N	N	N	N
novel.1434	105.946	89.3297	128.215	118.251	14.4792	13.721	32.5275	32.4965	N	N	N	N	Y	Y	N	Y	N	Y	Y	N
novel.1435	11.6265	27.998	21.491	8.12394	355.17	547.467	219.647	389.342	N	N	Y	N	Y	Y	N	Y	N	Y	N	N
novel.1436	1.58229	0.934246	9.9906	3.46091	52.2415	63.3861	2.90241	2.57277	N	N	N	N	N	N	N	Y	Y	Y	Y	N
novel.1438	171.014	160.586	90.3714	115.932	62.0247	37.7945	33.2617	26.2832	N	N	N	N	Y	Y	N	N	N	Y	N	N
novel.1439	1308.02	1911.65	1303.44	1042.92	110.125	71.9256	131.735	94.4438	N	N	N	N	Y	Y	N	Y	N	Y	N	N
novel.144	3.49489	2.18705	51.0017	64.7463	24.4181	60.2803	1.06108	1.46059	N	Y	Y	N	N	N	N	N	Y	N	Y	N
novel.1440	169.922	170.086	198.428	176.575	17.4122	18.5254	5.02474	7.30248	N	N	N	N	Y	Y	N	Y	N	Y	N	N
novel.1441	285.907	320.422	322.344	329.839	47.1919	35.2648	95.4545	94.8273	N	N	N	N	Y	Y	N	Y	Y	Y	Y	N
novel.1442	1.28555	0.934246	3.76646	9.41989	163.072	98.9933	226.281	93.6245	N	N	N	N	Y	Y	N	Y	N	Y	N	N
novel.1443	28.3178	31.7249	3.80128	6.92917	1.08829	8.56495	1.06108	17.5181	N	Y	Y	N	Y	N	N	N	N	N	N	N
novel.1444	52.5649	39.8735	136.417	231.061	1.08829	15.898	1.06108	19.3552	N	Y	Y	N	Y	N	N	Y	N	Y	N	N
novel.1445	31.907	29.2293	69.3875	93.9768	38.8641	10.1607	18.8195	10.1767	N	N	Y	N	N	Y	N	N	N	Y	N	Y
novel.1446	14.27	18.0767	36.8651	38.0264	19.8899	1.8199	7.16852	1.09538	N	N	N	N	N	N	N	N	N	Y	N	N
novel.1447	77.2849	85.9513	321.374	385.386	20.3003	72.108	48.9237	144.962	N	Y	Y	N	N	N	Y	Y	Y	Y	Y	Y
novel.1448	6.05652	1.86381	14.6993	48.7458	18.1102	67.3089	3.96349	31.8223	N	N	Y	N	N	Y	Y	N	N	N	N	N
novel.1449	4.47006	6.23254	13.1821	22.3352	347.538	538.286	542.029	908.661	N	N	Y	N	Y	Y	N	Y	N	Y	N	N
novel.145	3.81889	2.48753	10.1916	11.2613	8.26443	37.6091	18.2961	14.6043	N	N	N	N	N	N	N	N	N	N	N	N
novel.1450	89.6708	81.0344	87.5303	81.452	553.435	587.146	679.645	684.372	N	N	N	N	Y	Y	N	Y	N	Y	N	N
novel.1451	57.0317	46.6535	107.485	32.6202	1.08829	1.08192	2.44689	1.09538	N	N	N	N	Y	Y	N	Y	N	Y	N	N
novel.1452	29.2929	45.25	20.442	5.62133	12.7141	15.3374	14.7683	5.85018	N	N	Y	N	N	Y	N	N	N	N	N	N
novel.1453	81.0882	112.755	44.2795	27.4695	762.958	1028.97	418.239	421.631	N	N	N	N	Y	N	N	Y	N	Y	N	N
novel.1456	106.657	99.0496	98.1393	108.542	3.61018	1.08192	3.4862	6.23656	N	N	N	N	Y	Y	N	Y	N	Y	N	N
novel.1457	9.38059	88.1264	6.10251	125.581	5.06536	4.63565	4.87233	10.6149	Y	N	N	Y	N	Y	N	N	N	Y	N	N
novel.1458	15.8261	10.5906	47.0313	63.0115	46.878	25.5698	30.2926	25.647	N	Y	Y	N	N	N	N	N	N	N	N	N
novel.1461	488.389	62.1207	412.805	45.6893	31.6144	43.3547	29.4518	46.8456	Y	N	N	Y	Y	N	N	Y	N	N	N	N
novel.1462	1.28555	1.24544	9.09846	26.6216	99.9371	184.099	49.9387	69.8821	N	N	Y	Y	Y	Y	N	Y	N	Y	Y	N
novel.1463	7.52659	1.55663	17.1969	14.7007	29.617	51.7058	1.06108	11.0086	N	N	N	N	N	N	N	N	Y	N	N	N
novel.1464	51.8801	56.0808	51.4392	62.6347	3.25354	4.03383	11.9531	6.93268	N	N	N	N	Y	Y	N	Y	N	Y	N	N
novel.1467	0.96154	2.1837	0.877059	11.2963	259.228	522.307	229.544	324.058	N	N	N	N	Y	Y	N	Y	N	Y	N	Y
novel.1468	5.02682	0.934246	31.5611	0.939617	1.08829	1.08192	1.06108	1.09538	N	Y	N	Y	N	N	N	Y	N	N	N	N
novel.1469	22.3136	23.9457	37.4119	44.8979	19.5545	1.44111	10.0881	2.20343	N	N	N	N	N	Y	N	N	N	Y	N	N
novel.147	220.085	202.987	170.037	197.393	5.1166	9.38032	10.8032	35.8874	N	N	N	N	Y	Y	N	Y	N	Y	Y	N
novel.1470	21.8248	8.41156	9.67052	5.93071	6.88707	24.0384	9.22537	8.41189	N	N	N	N	N	N	N	N	N	N	N	N
novel.1471	0.96154	0.934246	11.6873	19.1402	14.1506	3.23162	17.5858	9.52226	N	N	N	N	Y	N	N	N	N	N	N	N
novel.1472	183.569	442.425	161.83	280.486	25.377	13.7908	15.6349	17.1257	N	N	N	N	Y	Y	N	Y	N	Y	N	N
novel.1473	7.19944	0.934246	14.121	0.939617	19.9712	10.3794	8.76953	39.7003	N	N	N	N	N	Y	N	N	N	N	N	N
novel.1474	40.5086	29.8945	16.1529	45.436	363.563	64.3139	171.85	50.4038	N	N	N	N	N	N	N	Y	N	N	N	Y
novel.1475	9.32914	0.934246	70.2276	0.939617	17.4122	16.9711	14.791	20.8751	N	Y	N	Y	N	Y	N	Y	N	N	N	N
novel.1476	0.96154	1.86381	3.22819	1416.97	50.2558	19.9906	64.9411	19.8129	N	N	Y	Y	Y	Y	N	Y	N	Y	N	N
novel.1477	0.96154	55.9569	0.877059	0.939617	10.0869	57.7617	8.46723	68.089	Y	N	Y	N	N	N	Y	N	N	Y	N	N
novel.1478	84.7516	0.934246	54.7383	0.939617	1.79943	5.81021	1.06108	1.09538	Y	N	N	Y	Y	N	N	Y	N	N	N	N
novel.1479	0.96154	0.934246	0.877059	5.03069	2.55443	1.8199	29.5653	88.1363	N	N	N	N	Y	Y	N	N	Y	N	Y	N
novel.148	0.96154	1.2441	13.8257	55.4079	29.3643	47.5533	18.8185	10.5638	N	N	Y	Y	N	N	N	N	N	N	Y	N
novel.1480	69.1092	0.934246	131.491	0.939617	1.08829	1.08192	1.06108	1.09538	Y	N	N	Y	Y	N	N	Y	N	N	N	N
novel.1481	12.8355	24.2891	2.92214	8.71115	176.843	37.8914	229.896	94.3796	N	N	N	N	Y	N	N	Y	N	N	N	N
novel.1482	31.7299	12.7696	109.645	75.0103	25.2995	10.841	19.8796	15.0454	N	Y	Y	N	N	N	N	Y	N	Y	N	N
novel.1483	19.558	18.0297	39.8005	67.4549	1.08829	25.3284	1.06108	1.09538	N	N	N	N	N	N	N	Y	N	N	Y	Y
novel.1484	3.52633	1.5573	8.44922	10.9892	321.953	285.729	592.526	643.125	N	N	N	N	Y	Y	N	Y	N	Y	Y	N
novel.1485	0.96154	6.54241	0.877059	11.0061	1.08829	32.02	1.06108	3.67667	N	N	N	N	N	N	N	N	N	N	Y	Y
novel.1486	57.2558	25.5633	254.08	435.464	1.08829	1.08192	7.03853	2.5562	N	Y	Y	N	Y	Y	N	Y	N	Y	N	N
novel.1487	15.2933	7.45259	8.95605	13.7351	9.04243	5.71869	37.6555	36.7621	N	N	N	N	N	N	N	N	N	N	N	N
novel.1488	0.96154	13.6952	0.877059	2.49981	21.7866	12.3725	12.1715	22.8991	N	N	N	N	N	N	N	N	N	N	N	N
novel.149	8.5563	7.77646	52.5422	50.3797	27.2552	20.9277	1.06108	1.09538	N	Y	Y	N	N	N	N	N	Y	N	N	N
novel.1491	57.146	61.0815	26.2847	27.5125	1.08829	227.879	1.06108	185.943	N	N	N	N	Y	Y	Y	Y	N	Y	N	Y
novel.1494	0.96154	50.4039	1.17556	9.67847	1.79943	2.49686	6.5194	5.85892	Y	N	Y	N	N	Y	N	N	N	N	N	N
novel.1495	228.659	458.531	91.914	331.269	2.88807	8.32232	5.32752	10.2326	Y	Y	N	Y	Y	Y	N	Y	N	Y	N	N
novel.1496	997.943	336.603	569.753	261.369	17.1023	17.8256	15.9601	19.6143	Y	N	N	Y	Y	Y	N	Y	N	Y	N	N
novel.1497	276.091	94.9518	251.462	76.3024	2.55443	4.69554	2.10056	1.82142	Y	N	N	Y	Y	Y	N	Y	N	Y	N	N
novel.1498	203.974	140.144	120.494	170.731	21.0245	31.8156	31.3367	20.179	N	N	N	N	Y	Y	N	Y	N	Y	N	N
novel.1499	0.96154	2.80007	0.877059	2.19036	784.696	1439.99	53.7208	169.208	N	N	N	N	Y	Y	Y	Y	Y	Y	Y	N
novel.15	32.1091	14.962	94.7184	14.9428	1.45482	18.6788	1.06108	9.86674	N	N	N	Y	Y	N	N	Y	N	N	N	N
novel.150	1.28555	0.934246	3.51161	2.81262	54.4619	78.7819	47.0346	48.5079	N	N	N	N	Y	Y	N	Y	N	Y	N	N
novel.1500	6.75387	5.29027	66.4426	109.081	11.5731	7.21311	12.0402	11.3151	N	Y	Y	N	N	N	N	Y	N	Y	N	N
novel.1502	0.96154	0.934246	1.17556	7.24254	105.288	45.5549	126.696	33.3784	N	N	N	N	Y	Y	Y	Y	N	Y	N	N
novel.1505	0.96154	0.934246	2.95359	2.82676	1.08829	3.97827	4.33175	57.9944	N	N	N	N	N	Y	Y	N	N	N	Y	N
novel.1506	70.5214	25.2173	18.1491	13.86	1.08829	124.531	1.06108	128.228	Y	Y	N	N	Y	Y	Y	N	N	Y	N	Y
novel.1507	7.36831	3.72896	10.1599	10.9434	13.8002	30.9469	7.73038	6.54261	N	N	N	N	N	N	N	N	N	N	Y	N
novel.1508	10.0505	17.143	22.8048	11.2506	1.08829	16.0417	1.06108	2.92117	N	N	N	N	N	N	N	Y	N	N	N	N
novel.1509	11.4105	13.0714	261.261	444.861	12.4204	5.72415	14.4645	19.4417	N	Y	Y	N	N	N	N	Y	N	Y	N	N
novel.151	202.04	226.65	311.45	279.724	10.5057	31.1036	34.9277	35.7901	N	N	N	N	Y	Y	N	Y	Y	Y	N	Y
novel.1510	0.96154	42.9345	0.877059	78.9097	126.088	298.174	597.533	1080.83	Y	N	N	Y	Y	Y	N	Y	Y	Y	Y	Y
novel.1511	184.126	134.518	84.6254	117.636	65.7852	167.273	1.06108	79.57	N	N	N	N	Y	N	Y	N	Y	N	N	N
novel.1512	856.765	64.4284	217.356	171.067	2.55407	4.71079	1.06108	3.31147	Y	Y	N	N	Y	Y	N	Y	N	Y	N	N
novel.1513	38.5232	21.7855	52.9475	39.0974	2.155	7.2502	1.06108	2.56426	N	N	N	N	Y	Y	N	Y	N	Y	N	N
novel.1514	7.04746	7.17146	49.9433	49.2459	6.86336	11.8956	3.48539	8.37692	N	Y	Y	N	N	N	N	Y	N	Y	N	N
novel.1515	52.5398	42.094	97.591	111.261	116.179	73.1873	69.0392	63.84	N	N	Y	N	N	N	N	N	N	N	N	N
novel.1516	303.266	260.316	730.93	726.563	12.3812	19.4366	6.75719	5.12415	N	N	N	N	Y	Y	N	Y	N	Y	N	N
novel.1517	18.8092	12.4798	43.4519	56.5263	1.08829	7.57777	1.42935	21.2042	N	N	Y	N	N	N	Y	Y	N	Y	N	N
novel.1519	4.15968	4.35335	5.01817	10.9914	146.056	356.603	22.9738	120.614	N	N	N	N	N	Y	N	Y	Y	Y	N	N
novel.152	1.90945	1.24745	96.2569	186.961	45.8832	75.1651	78.8922	108.832	N	Y	Y	N	Y	Y	N	N	N	N	N	N
novel.1520	43.7904	45.2159	16.6815	37.4343	75.4788	107.965	23.2383	16.3873	N	N	N	N	N	Y	N	Y	Y	Y	Y	N
novel.1521	18.5733	8.72407	8.79892	14.1276	65.4847	109.074	26.6739	64.2901	N	N	N	N	N	Y	N	Y	N	Y	N	N
novel.1522	38.8372	19.3006	17.6594	24.1387	80.2376	228.792	266.204	369.009	N	N	N	N	Y	Y	N	Y	Y	Y	N	N
novel.1523	0.96154	2.79338	4.93449	4.0973	375.219	242.304	249.518	280.893	N	N	N	N	Y	Y	N	Y	N	Y	N	N
novel.1524	1.27191	4.67927	8.96696	10.0619	679.442	888.201	990.392	1948.71	N	N	N	N	Y	Y	N	Y	N	Y	N	N
novel.1525	1843.69	1467.23	1351.82	1364.46	2.18789	8.60189	1.06108	4.38153	N	N	N	N	Y	Y	N	Y	N	Y	N	N
novel.1526	5.44523	6.85961	15.7772	19.4865	9.74118	19.1492	13.7954	24.7897	N	N	N	N	N	N	N	N	N	N	N	N
novel.1527	1.61271	1.2441	3.25209	5.66653	702.773	577.879	435.131	505.862	N	N	N	N	Y	Y	N	Y	N	Y	N	N
novel.1528	0.96154	19.3401	2.04612	21.6117	66.6101	119.193	94.3915	109.104	N	N	N	N	Y	Y	N	Y	N	Y	N	N
novel.1529	9.10064	2.18504	101.547	128.76	54.7578	63.6267	53.7718	42.9439	N	Y	Y	N	Y	Y	N	N	N	N	N	N
novel.1530	32.2282	4.98511	223.134	71.4556	1.08829	14.8867	1.06108	8.41603	N	Y	Y	N	Y	N	N	Y	N	N	N	N
novel.1531	1301.08	801.544	1286.12	501.186	58.3666	30.6582	48.44	36.1202	N	N	N	Y	Y	Y	N	Y	N	Y	N	N
novel.1532	3.21596	3.42313	2.33267	2.19715	613.921	564.014	506.687	806.317	N	N	N	N	Y	Y	N	Y	N	Y	N	N
novel.1535	33.2315	31.0831	15.8219	35.4497	1.08829	3.98807	1.06108	1.45622	N	N	N	N	Y	Y	N	N	N	Y	N	N
novel.1536	37.0796	11.834	20.8411	10.9326	444.764	131.083	97.7951	24.7946	Y	N	N	N	Y	N	Y	Y	Y	Y	Y	Y
novel.1537	11.1473	8.4082	26.7773	5.02223	1.08829	7.52543	1.06108	1.09538	N	N	N	Y	N	N	N	Y	N	N	N	N
novel.1538	0.96154	1.2441	0.877059	11.2901	57.7643	14.7888	18.1257	17.1683	N	N	N	N	N	N	N	Y	Y	N	N	Y
novel.1539	129.364	123.547	184.908	187.878	16.0288	1.08192	16.9782	4.39397	N	N	N	N	Y	Y	N	Y	N	Y	N	Y
novel.154	2.25024	1.55864	9.67493	12.5697	623.504	163.123	280.34	95.3924	N	N	N	N	Y	Y	N	Y	N	Y	N	N
novel.1540	59.5021	209.82	87.502	208.071	36.9756	18.274	14.8148	9.0811	Y	N	N	N	Y	Y	N	N	N	Y	N	N
novel.1541	733.037	297.165	549.121	336.461	1.08829	35.5574	1.06108	66.1087	Y	N	N	N	Y	Y	Y	Y	N	Y	N	Y
novel.1542	22.258	14.3483	15.2467	21.0522	247.267	65.8826	39.539	49.0553	N	N	N	N	N	Y	N	Y	Y	N	N	Y
novel.1543	3.20232	2.17634	3.50278	3.42698	299.564	341.083	418.019	296.628	N	N	N	N	Y	Y	N	Y	N	Y	N	N
novel.1544	4.85908	18.0337	11.9335	21.6451	29.6039	13.7125	7.90537	9.14439	N	N	N	N	N	N	N	N	N	N	N	N
novel.1547	14.7418	7.48667	8.77709	10.3222	608.948	172.495	508.026	299.755	N	N	N	N	Y	Y	N	Y	N	Y	N	Y
novel.1548	19.323	4.35334	27.5827	14.7793	44.6502	1.43565	6.62478	1.46473	N	N	N	N	N	N	N	N	Y	N	N	Y
novel.1549	21.7347	16.5059	34.1978	28.7074	1.08829	2.53828	1.06108	6.18638	N	N	N	N	N	N	N	Y	N	Y	N	N
novel.1550	8.07613	12.1566	5.26236	12.5058	58.4315	18.5556	24.6644	27.4062	N	N	N	N	N	N	N	Y	N	N	N	N
novel.1551	19.861	13.3893	34.6322	50.6861	5.80832	28.3097	9.94012	220.806	N	N	N	N	N	Y	Y	N	N	N	Y	N
novel.1552	32.7666	43.2297	74.9557	20.9092	21.175	159.575	23.4745	276.393	N	N	N	N	N	N	N	N	N	N	N	N
novel.1553	14.4808	14.9693	14.1047	23.1833	4.00746	17.988	6.62575	64.4434	N	N	N	N	N	N	Y	N	N	N	N	N
novel.1554	22.4813	13.9862	51.1505	124.279	6.54175	12.9353	1.40741	61.5225	N	N	Y	N	Y	N	Y	N	N	Y	N	N
novel.1555	3.49173	0.934246	13.1613	18.5904	145.923	66.4335	21.0907	11.7266	N	N	Y	N	N	N	N	Y	Y	Y	Y	N
novel.1556	3.57251	2.79338	6.42492	14.712	8.6094	21.6278	1.75391	84.2569	N	N	N	N	N	Y	Y	N	N	N	N	N
novel.1557	13.4742	12.7642	7.63843	15.9746	8.30793	18.3069	9.22472	13.3637	N	N	N	N	N	N	N	N	N	N	N	N
novel.1558	120.315	125.827	230.215	224.945	7.89897	7.18821	5.34865	6.14703	N	N	N	N	Y	Y	N	Y	N	Y	N	N
novel.1559	361.997	300.55	239.855	258.738	6262.9	1338.9	5729.19	1404.49	N	N	N	N	Y	N	N	Y	N	N	N	N
novel.156	1.28555	0.934246	3.5506	8.11883	35.1899	45.6119	22.4567	40.458	N	N	N	N	Y	Y	N	Y	N	Y	N	N
novel.1561	0.96154	3.42446	0.877059	2.81885	29.1006	7.67362	39.1673	5.79909	N	N	N	N	Y	N	Y	Y	N	N	N	N
novel.1563	0.96154	1.86782	6.44442	15.4705	1.08829	5.72415	1.06108	1.09538	N	N	Y	N	N	N	N	N	N	N	N	N
novel.1564	53.1457	37.9199	122.368	180.482	670.096	93.3702	175.11	103.653	N	N	N	N	N	N	N	Y	N	N	N	Y
novel.1565	4.84229	3.12665	27.6893	46.4712	10.1395	14.6961	12.9689	12.8045	N	Y	Y	N	N	N	N	N	N	N	N	N
novel.1566	2.25339	1.2441	116.74	422.914	22.8441	13.7635	37.333	17.6106	N	Y	Y	N	Y	Y	N	Y	N	Y	N	N
novel.1567	240.291	241.465	276.507	273.52	2.18789	1.08192	35.3629	28.9181	N	N	N	N	Y	Y	N	Y	Y	Y	Y	N
novel.1568	18.2619	13.3826	27.2595	73.8711	99.1556	155.299	122.183	124.677	N	N	Y	Y	Y	Y	N	Y	N	Y	N	N
novel.1569	480.358	708.355	603.723	601.8	20.1013	18.2195	21.4793	37.1931	N	N	N	N	Y	Y	N	Y	N	Y	N	N
novel.157	14.1347	21.1611	7.60594	40.9563	3.98625	32.0418	5.45848	16.0782	N	N	N	Y	N	N	N	N	N	N	N	Y
novel.1570	4.19325	4.05554	28.1615	40.0669	19.5442	10.398	15.4209	12.8303	N	Y	Y	N	N	N	N	N	N	Y	N	N
novel.1571	5.44523	8.43163	0.877059	6.55185	14.5743	21.0634	9.02877	6.55572	N	N	N	N	N	N	N	Y	N	N	N	N
novel.1573	88.1574	44.5942	132.701	126.696	59.6443	148.023	691.693	887.445	N	N	Y	N	Y	Y	N	N	Y	N	Y	N
novel.1574	1.2887	3.41911	2.34359	4.98829	150.856	84.4385	67.9272	33.617	N	N	N	N	Y	Y	N	Y	Y	Y	Y	N
novel.1575	164.836	99.4063	25.6844	31.9747	7.94068	16.5249	6.73542	14.6013	N	Y	Y	N	Y	Y	N	N	N	N	N	N
novel.1576	21.9339	19.6279	29.9673	25.149	1292.65	681.964	381.107	412.489	N	N	N	N	Y	Y	N	Y	Y	Y	N	N
novel.1577	0.96154	4.36004	0.877059	8.1443	59.0095	33.4803	136.107	79.0996	N	N	N	N	Y	Y	N	Y	N	Y	N	N
novel.1579	1.90945	0.934246	7.60907	27.7709	74.214	98.7897	53.0806	59.8328	N	N	Y	Y	Y	Y	N	Y	N	Y	N	N
novel.158	1.28555	2.79472	2.33267	7.56045	19.64	55.9582	156.797	670.989	N	N	N	N	Y	Y	Y	Y	Y	Y	Y	N
novel.1580	1.61271	0.934246	5.84845	23.0124	7.20832	7.22403	8.68115	2.19077	N	N	Y	N	N	N	N	N	N	N	N	N
novel.1581	0.96154	20.2242	19.2162	58.1991	78.8856	67.9748	2.79273	5.85524	N	Y	N	N	N	N	N	N	Y	N	Y	N
novel.1582	73.2018	65.9735	241.809	164.02	5.46478	1.08192	39.7438	39.9659	N	N	N	N	N	N	N	Y	Y	Y	Y	N
novel.1583	0.96154	272.178	0.877059	315.855	95.6278	38.8347	10.22	3.99516	Y	N	N	Y	N	Y	N	Y	Y	Y	Y	Y
novel.1584	110.124	24.2603	58.4724	129.488	426.748	243.216	633.108	282.919	Y	N	Y	N	Y	Y	N	Y	N	N	N	N
novel.1585	2.52704	10.5866	3.19232	2.81094	50.8899	1.78939	1.40741	1.46473	N	N	N	N	N	N	N	N	N	N	N	N
novel.1586	0.96154	0.934246	0.877059	1.87245	95.305	29.6996	243.254	54.3414	N	N	N	N	Y	Y	Y	Y	Y	Y	N	Y
novel.1587	9.67206	10.2887	12.0237	34.7562	465.638	238.861	350.022	248.934	N	N	Y	Y	Y	Y	N	Y	N	Y	N	N
novel.1588	72.49	30.2586	46.7287	82.4064	89.3103	51.4032	102.436	48.149	N	N	Y	N	N	N	N	N	N	N	N	N
novel.1589	20.6611	5.2916	27.2021	8.1788	1.79943	6.9411	57.5168	59.4306	N	N	N	N	N	Y	N	Y	Y	N	Y	N
novel.159	15.0764	14.626	25.4306	29.4534	54.2798	71.3236	42.7459	36.288	N	N	N	N	Y	Y	N	N	N	Y	N	N
novel.1591	64.0097	180.435	191.722	81.8965	1.08829	7.94676	1.06108	8.79253	N	Y	N	N	Y	Y	N	Y	N	Y	N	N
novel.1592	0.96154	20.4979	1.45016	5.6151	186.17	25.2521	119.008	51.1572	Y	N	N	N	Y	N	N	Y	N	Y	N	Y
novel.1594	1.60955	7.46661	2.03417	2.20394	84.6028	46.0743	6.30055	3.28592	N	N	N	N	N	N	N	Y	Y	Y	Y	N
novel.1595	19.3137	14.9714	36.664	45.4031	350.608	263.745	144.791	158.171	N	N	N	N	Y	Y	N	Y	N	Y	N	N
novel.1596	6.34278	33.9688	14.6125	56.9868	5.82989	5.06019	4.37546	2.17788	Y	N	N	Y	N	Y	N	N	N	Y	N	N
novel.1597	1.2887	0.934246	19.1156	42.8744	23.0428	13.7493	3.98526	9.5096	N	Y	Y	N	N	N	N	N	N	N	N	N
novel.1598	14.1022	14.0231	8.77059	13.4742	7.29674	4.33201	58.1492	13.1522	N	N	N	N	Y	N	Y	N	Y	N	N	N
novel.1599	90.5119	235.681	479.629	427.066	1.08829	77.1785	6.95031	10.8903	N	Y	N	N	Y	Y	N	Y	N	Y	Y	Y
novel.16	69.1755	80.3732	54.3452	114.423	359.098	354.106	238.269	237.915	N	N	N	Y	Y	Y	N	Y	N	Y	N	N
novel.160	6.74441	10.9145	56.1922	52.442	3.9965	5.46081	1.42935	2.20343	N	Y	Y	N	N	N	N	Y	N	Y	N	N
novel.1600	417.711	345.153	588.793	1277.66	69.5025	28.2278	70.5741	20.144	N	N	Y	N	Y	Y	Y	Y	N	Y	N	N
novel.1601	0.96154	1.55396	0.877059	1.87245	196.375	79.4727	393.982	89.6112	N	N	N	N	Y	Y	Y	Y	N	Y	N	N
novel.1602	45.3801	60.103	46.4852	57.6119	1.08829	5.34858	1.06108	2.92946	N	N	N	N	Y	Y	N	Y	N	Y	N	N
novel.1603	0.96154	2.49022	15.2454	18.4485	428.469	422.42	389.113	430.949	N	N	N	N	Y	Y	N	Y	N	Y	N	N
novel.1604	1063.82	689.138	765.341	233.498	84.9538	25.8756	1.06108	1.46059	N	N	Y	Y	Y	Y	N	Y	Y	Y	N	Y
novel.1605	32.1386	27.3896	61.7604	42.2924	5.84157	7.84656	33.6073	29.5459	N	N	N	N	N	N	N	Y	Y	Y	Y	N
novel.1606	0.96154	2.17767	0.877059	7.86536	4.74089	15.4431	77.6636	28.9365	N	N	N	N	Y	Y	N	N	Y	N	N	N
novel.1607	6.16456	2.48687	17.5596	81.0831	138.816	266.478	278.095	346.719	N	N	Y	Y	Y	Y	N	Y	Y	Y	N	N
novel.1608	36.0247	17.1524	141.881	54.599	5.42093	1.08192	41.7034	14.3664	N	N	N	N	N	N	N	Y	Y	Y	Y	N
novel.161	58.4737	58.3328	64.5516	41.5269	64.1046	116.383	59.3774	61.7375	N	N	N	N	N	N	N	N	N	Y	N	N
novel.1610	455.181	157.561	184.038	91.0649	6.92664	6.22817	5.26188	5.09951	N	N	N	N	Y	Y	N	Y	N	Y	N	N
novel.1611	288.219	63.7817	2.05808	68.3364	3.65153	3.95001	5.65192	2.17788	Y	Y	N	Y	Y	Y	N	N	N	Y	N	N
novel.1612	0.96154	1.55529	0.877059	27.1872	9.81578	25.3936	5.30494	15.0206	N	N	Y	Y	N	N	N	N	N	N	N	N
novel.1613	29.8162	17.4221	23.0272	13.1099	10.1402	23	2.10024	6.95522	N	N	N	N	Y	N	N	N	N	N	N	N
novel.1614	23.8173	14.9613	28.1537	43.8356	18.1643	11.4875	17.2792	13.1273	N	N	Y	N	N	N	N	N	N	Y	N	N
novel.1615	2.25339	2.18303	6.14487	17.2859	3.28535	5.33221	18.6429	31.6042	N	N	N	N	N	Y	N	N	N	N	Y	N
novel.1616	71.8154	42.9814	94.3689	91.2453	19.2431	104.939	37.3268	61.1406	N	N	N	N	N	N	N	Y	N	N	N	Y
novel.1617	1090.36	1205.45	1911.41	1281.62	66.7972	74.8199	62.408	63.6282	N	N	N	N	Y	Y	N	Y	N	Y	N	N
novel.1618	21.4013	33.3579	43.1565	26.5735	171.016	23.0245	23.2606	2.9214	N	N	N	N	N	Y	N	N	Y	N	Y	Y
novel.1619	24.1338	29.0112	71.4436	37.4641	11.6792	25.1976	6.01937	12.8222	N	N	N	N	N	N	N	Y	N	N	N	N
novel.162	11.4504	16.5099	1.75412	5.3356	425.309	466.735	865.104	1024.75	N	N	N	N	Y	Y	N	Y	Y	Y	Y	N
novel.1620	2.25024	3.42245	24.0571	11.276	7.61835	2.14858	7.77473	9.81934	N	Y	N	N	N	N	N	N	N	N	N	N
novel.1621	0.96154	0.934246	4.08783	44.692	288.118	35.0406	170.793	1.09538	N	N	Y	N	Y	N	Y	Y	N	N	Y	N
novel.1622	38.0892	12.4196	13.5207	5.65806	4.74017	2.8506	1.06108	1.09538	N	N	N	N	Y	N	N	N	N	N	N	N
novel.1623	14.5584	7.14805	30.4539	19.1561	1.08829	7.54741	1.06108	1.09538	N	N	N	N	N	N	N	Y	N	N	N	N
novel.1624	245.299	191.534	186.849	175.653	184.152	200.305	81.8691	130.941	N	N	N	N	Y	N	N	N	N	N	N	N
novel.1625	22.2642	35.2878	71.3799	115.056	3.98589	2.86697	8.44368	1.09538	N	N	N	N	N	Y	N	Y	N	Y	N	N
novel.1626	105.866	96.5353	92.1246	150.253	62.0276	35.7435	14.7891	4.72971	N	N	N	N	Y	Y	N	N	Y	Y	Y	N
novel.1627	14.6151	11.8266	41.0491	42.3359	2.91918	1.43565	1.06108	1.09538	N	N	N	N	N	N	N	Y	N	Y	N	N
novel.1628	4.53192	4.67257	29.4868	28.9403	22.1641	16.9101	13.0361	21.5586	N	Y	Y	N	N	N	N	N	N	N	N	N
novel.1629	9.26412	3.11126	59.2842	138.493	9.81614	9.43363	9.57138	6.56816	N	Y	Y	Y	N	N	N	Y	N	Y	N	N
novel.163	71.7391	53.9326	21.3087	13.394	13.7992	1.45091	4.31014	1.46059	N	N	Y	N	Y	Y	N	N	N	N	N	N
novel.1631	2.90456	2.17835	5.87573	7.55087	127.755	84.0916	82.0265	66.1672	N	N	N	N	Y	Y	N	Y	N	Y	N	N
novel.1632	17.769	19.2926	92.6767	92.4393	45.4112	120.968	37.4629	44.5232	N	Y	Y	N	N	N	N	N	N	N	Y	Y
novel.1633	0.96154	0.934246	1.17556	3.11697	72.9814	76.3091	77.5633	54.3884	N	N	N	N	Y	Y	N	Y	N	Y	N	N
novel.1635	90.8802	25.5238	23.226	61.8156	186.831	240.411	41.5311	64.6168	Y	Y	N	N	N	N	N	Y	Y	Y	Y	N
novel.1636	3.88391	3.73297	22.5625	28.8187	8.70628	14.0595	4.22208	9.08615	N	N	Y	N	N	N	N	N	N	N	N	N
novel.1637	2.87832	2.17634	57.4166	165.921	264.806	342.308	188.372	231.555	N	Y	Y	N	Y	Y	N	Y	N	N	N	N
novel.1638	67.919	76.2308	76.0423	94.0081	11.2285	2.8506	5.32671	4.00367	N	N	N	N	Y	Y	N	Y	N	Y	N	N
novel.1639	6.63322	12.7749	13.756	8.78692	575.074	653.408	61.6712	54.7049	N	N	N	N	Y	Y	N	Y	Y	Y	Y	N
novel.164	5.30677	142.891	13.8677	2.19771	1.08829	3.29585	1.06108	1.09538	Y	N	Y	N	N	Y	N	N	N	N	N	N
novel.1640	14.8573	4.35734	52.4911	83.9779	3.2875	1.44111	1.06108	4.38222	N	N	Y	N	N	N	N	Y	N	Y	N	N
novel.1641	6.45815	4.98041	2.04612	2.51563	351.726	138.065	405.334	301.793	N	N	N	N	Y	Y	N	Y	N	Y	Y	Y
novel.1642	8.1977	6.23122	8.76514	15.3467	3.65332	939.41	8.83469	384.625	N	N	N	N	N	Y	Y	N	N	Y	Y	Y
novel.1644	1.59907	0.934246	225.888	701.023	4.02057	3.2305	34.702	9.93418	N	Y	Y	N	Y	N	N	Y	N	Y	N	N
novel.1645	0.96154	1.24544	53.1806	156.36	83.0649	46.5824	51.1008	45.6478	N	Y	Y	N	Y	Y	N	N	N	Y	N	N
novel.1646	219.545	173.225	166.767	227.018	22.9509	27.2244	19.4025	15.2116	N	N	N	N	Y	Y	N	Y	N	Y	N	N
novel.1647	2.25757	1.86381	23.291	45.1067	42.5497	32.8416	8.79259	13.4488	N	Y	Y	N	N	N	N	N	N	N	N	N
novel.1648	1.94302	1.55396	199.575	479.804	467.476	303.243	1021.87	1467.38	N	Y	Y	N	Y	Y	N	N	N	N	Y	N
novel.1649	10.2194	4.98441	15.8957	23.2392	1.08829	1.8199	1.42935	2.57277	N	N	Y	N	N	N	N	N	N	Y	N	N
novel.165	5.82377	8.11106	5.01921	7.20524	979.333	1613.84	1196.75	1365.3	N	N	N	N	Y	Y	N	Y	N	Y	N	N
novel.1650	5.72204	1.24745	10.4496	3.16503	38.7799	82.0481	71.115	86.7778	N	N	N	N	Y	Y	N	Y	N	Y	N	N
novel.1651	1.27191	0.934246	8.79113	47.5171	1.08829	2.88222	1.06108	1.45622	N	N	Y	Y	N	N	N	N	N	Y	N	N
novel.1652	1.94302	2.17767	141.476	365.44	9.47224	9.89735	8.46707	1.09538	N	Y	Y	N	N	N	N	Y	N	Y	N	N
novel.1654	260.608	101.196	369.506	177.131	1.08829	2.14313	1.06108	1.09538	Y	N	N	Y	Y	Y	N	Y	N	Y	N	N
novel.1655	3.21493	7.16342	15.4886	2.49471	1.08829	3.21525	1.06108	40.3175	N	N	N	N	N	Y	Y	N	N	N	Y	N
novel.1656	33.1484	31.4171	74.7899	24.3853	10.164	1.08192	2.10056	1.09538	N	N	N	N	Y	Y	N	Y	N	Y	N	N
novel.1657	224.73	100.932	72.0574	236.3	11.289	1.44111	5.80481	6.98008	N	Y	N	Y	Y	Y	N	Y	N	Y	N	N
novel.1658	55.566	37.3411	40.3788	54.7756	1.08829	1.08192	1.06108	4.01701	N	N	N	N	Y	Y	N	Y	N	Y	N	N
novel.1659	73.8474	97.1872	94.8494	140.226	2485.58	3770.89	2565.88	10088.1	N	N	N	N	Y	Y	N	Y	N	Y	N	N
novel.166	30.547	20.8626	136.437	130.324	1.08829	352.96	1.06108	19.4923	N	Y	Y	N	Y	N	Y	Y	N	N	Y	Y
novel.1661	4.78358	2.1837	17.336	34.5604	46.1478	9.78078	231.466	71.1588	N	N	Y	N	Y	Y	N	N	Y	N	Y	Y
novel.1662	0.96154	3.73565	3.79583	2.19715	197.611	152.863	97.0375	82.1533	N	N	N	N	Y	Y	N	Y	Y	Y	N	N
novel.1663	553.393	306.158	206.185	309.532	1104.71	1093.19	13.4263	5.48935	N	Y	N	N	Y	Y	N	Y	Y	Y	Y	N
novel.1664	9.09118	2.80139	11.7406	16.9131	82.0752	19.8109	1.06108	1.46059	N	N	N	N	N	N	N	Y	Y	N	N	Y
novel.1665	17.9326	14.3189	16.9104	17.8075	1.08829	115.019	1.06108	259.466	N	N	N	N	N	Y	Y	N	N	Y	N	Y
novel.1666	55.3562	47.6091	43.1307	69.6006	53.4571	65.8522	25.1189	40.6693	N	N	N	N	N	N	N	N	N	N	N	N
novel.1667	13.1658	21.7928	99.2285	150.784	1.08829	2.51869	23.4542	29.9394	N	Y	Y	N	N	N	N	Y	N	Y	Y	N
novel.1669	3.78847	7.15878	10.8344	46.2364	1.44386	5.50978	9.39784	1.09538	N	N	N	N	N	N	N	N	N	Y	N	N
novel.167	1.94302	0.934246	2.91877	4.39542	29.5499	11.6824	7.44953	16.4984	N	N	N	N	N	N	N	Y	N	N	N	N
novel.1670	15.4214	10.8857	51.1007	90.2769	1.08829	1.08192	4.89394	4.41951	N	N	Y	N	N	N	N	Y	N	Y	N	N
novel.1671	47.4069	104.674	41.3615	51.6699	9.48917	1.08192	3.5083	1.46059	N	N	N	N	Y	Y	N	Y	N	Y	N	N
novel.1673	151.166	146.568	164.992	255.43	9.51574	1.78939	2.4464	4.75088	N	N	N	N	Y	Y	N	Y	N	Y	N	N
novel.1676	12.5095	19.0329	42.1825	18.1718	1109.35	166.984	1727.98	1.09538	N	N	N	N	Y	Y	Y	Y	N	N	Y	N
novel.1677	81.9785	64.7186	47.4589	62.8881	1.08829	171.942	1.06108	77.1726	N	N	N	N	Y	N	Y	Y	N	Y	Y	Y
novel.1678	46.7034	28.6739	16.103	42.2907	444.853	234.553	282.53	346.401	N	Y	N	Y	Y	Y	N	Y	N	Y	N	N
novel.1679	152.21	176.294	101.169	25.3154	56.4215	15.7813	45.7536	3.64676	N	N	Y	Y	Y	Y	Y	N	N	N	N	Y
novel.168	124.721	118.632	53.4207	130.694	384.455	63.6937	435.186	336.492	N	N	N	N	Y	Y	N	Y	N	N	Y	Y
novel.1680	4.54768	2.49356	14.6409	20.0177	1.08829	212.724	1.06108	267.565	N	N	N	N	N	Y	Y	N	N	Y	N	Y
novel.1681	126.071	88.4751	58.256	20.9544	531.846	100.835	766.065	1.09538	N	N	N	N	N	Y	Y	Y	N	N	Y	N
novel.1682	35.4364	33.9903	68.0866	31.9577	179.171	132.121	68.1081	55.4179	N	N	N	N	N	N	N	Y	Y	Y	N	N
novel.1683	55.2084	53.9313	151.645	238.462	50.6257	60.6295	73.9491	67.6471	N	Y	Y	N	N	N	N	Y	N	Y	N	N
novel.1684	36.485	21.8035	31.9194	111.415	183.091	163.231	2251.13	3176.59	N	N	Y	Y	Y	Y	N	Y	Y	N	Y	N
novel.1685	2.25757	1.24544	19.153	28.8831	2.89904	1.08192	1.40758	4.0039	N	Y	Y	N	N	N	N	Y	N	Y	N	N
novel.1686	318.082	257.872	514.94	719.109	4.0096	6.15191	1.40741	2.89954	N	N	Y	N	Y	Y	N	Y	N	Y	N	N
novel.1687	576.343	722.553	393.309	526.938	469.566	473.35	280.396	466.236	N	N	N	N	Y	N	N	N	N	N	N	N
novel.1688	0.96154	13.0627	0.877059	90.2691	10.0858	2.49686	13.4479	5.47692	N	N	Y	Y	N	N	N	N	N	Y	N	N
novel.1689	0.96154	1.5573	1.17556	1.25019	15.9666	32.4054	35.3402	238.463	N	N	N	N	Y	Y	Y	N	N	Y	Y	N
novel.169	36.4485	33.9374	37.7842	42.7891	101.817	36.5531	45.5855	53.6534	N	N	N	N	N	N	N	Y	N	N	N	N
novel.1692	12.7296	12.1271	29.9293	15.3281	31.2153	26.8802	13.6854	15.3229	N	N	N	N	N	N	N	N	N	N	N	N
novel.1693	0.96154	0.934246	1.46107	2.49527	31.0117	26.9129	19.9859	12.7879	N	N	N	N	N	N	N	Y	N	Y	N	N
novel.1694	1203.45	38.3189	765.013	1129.38	6.51803	46.0395	24.7082	39.3358	Y	N	Y	N	Y	N	N	Y	N	Y	N	Y
novel.1696	3.16142	4.97171	34.2734	57.5721	924.306	585.047	1269.64	639.306	N	Y	Y	N	Y	Y	N	Y	N	Y	N	N
novel.1697	1.27191	4.03882	23.7848	54.1797	1.08829	1.08192	2.10056	1.09538	N	Y	Y	N	N	N	N	Y	N	Y	N	N
novel.1699	4.21004	3.42044	6.79178	21.8477	1.08829	2.49686	1.06108	69.2129	N	N	N	N	N	Y	Y	N	N	N	Y	N
novel.170	5.51867	5.92003	0.877059	1.87979	42.0543	8.30707	68.4083	60.8925	N	N	N	N	Y	Y	N	Y	N	N	Y	Y
novel.1700	47.1321	35.1822	41.5931	39.443	1.08829	1.08192	1.06108	11.7213	N	N	N	N	Y	Y	N	Y	N	Y	N	N
novel.1701	1.27191	1.87385	21.3892	29.8561	2155.77	1433.98	3381.32	2340.85	N	N	Y	N	Y	Y	N	Y	N	Y	N	N
novel.1702	0.96154	0.934246	35.4528	57.0047	1.08829	1.08192	1.06108	1.09538	N	Y	Y	N	N	N	N	Y	N	Y	N	N
novel.1703	0.96154	0.934246	23.9422	50.8998	5.44071	4.33201	5.71772	3.65527	N	N	Y	N	N	N	N	N	N	Y	N	N
novel.1707	12.4192	6.8382	19.216	39.2743	82.2078	20.5357	76.1138	30.6875	N	N	Y	N	Y	Y	Y	Y	N	N	N	Y
novel.1708	0.96154	0.934246	3.50278	4.39542	2.92025	3.60061	36.5789	26.9619	N	N	N	N	Y	Y	N	N	Y	N	Y	N
novel.1709	41.7981	17.7459	8.43727	12.2653	153.645	78.2866	31.9209	40.9324	N	Y	N	N	N	N	N	Y	Y	Y	N	N
novel.171	8.92648	14.0144	19.6614	47.7083	24.565	7.22837	3.52991	4.01196	N	N	Y	N	N	N	N	N	Y	Y	N	N
novel.1710	1.58229	0.934246	30.7231	15.3416	75.2703	92.4348	1.06108	3.99953	N	Y	N	N	N	N	N	N	Y	Y	Y	N
novel.1711	0.96154	1.55396	0.877059	159.536	47.3561	40.9244	36.0779	26.9253	N	N	Y	Y	Y	Y	N	Y	N	Y	N	N
novel.1712	54.6228	882.4	76.0942	5.30733	11.283	10.2456	1.75391	14.2034	Y	N	Y	Y	Y	Y	N	N	N	N	N	N
novel.1713	12.6405	4.03948	29.931	18.431	1155.27	1845.9	3076.4	4870.18	N	N	Y	N	Y	Y	N	Y	N	Y	N	N
novel.1714	0.96154	1.87385	9.43387	11.3308	800.642	422.894	276.948	205.867	N	N	N	N	Y	Y	N	Y	Y	Y	N	N
novel.1715	11.2848	1.2441	39.5176	44.0245	451.544	436.959	152.408	173.647	N	Y	Y	N	Y	Y	N	Y	Y	Y	Y	N
novel.1717	41.52	45.4682	37.8818	20.0855	3.64235	2.52303	1.40758	1.09538	N	N	N	N	Y	Y	N	Y	N	N	N	N
novel.1718	0.96154	117.986	0.877059	95.8214	617.449	706.899	919.612	941.663	Y	N	N	Y	Y	Y	N	Y	N	Y	N	N
novel.1719	0.96154	0.934246	0.877059	2.84712	20.7132	15.2874	382.529	622.706	N	N	N	N	Y	Y	N	Y	Y	N	Y	N
novel.172	7.40291	1.2441	13.524	20.6247	26.8823	24.4978	7.79586	16.7495	N	N	Y	N	N	N	N	N	Y	N	N	N
novel.1721	1.59907	7.1708	401.326	1718.63	1.08829	1.08192	1.06108	1.09538	N	Y	Y	Y	N	N	N	Y	N	Y	N	N
novel.1722	29.3108	13.3826	36.9449	18.785	1.08829	1.08192	1.06108	1.09538	N	N	N	N	Y	N	N	Y	N	N	N	N
novel.1723	26.3537	23.3689	20.2953	15.677	1.08829	1.08192	1.06108	1.09538	N	N	N	N	Y	N	N	N	N	N	N	N
novel.1724	10.8024	19.0015	21.4002	32.5359	1.08829	1.08192	1.06108	1.09538	N	N	N	N	N	N	N	N	N	Y	N	N
novel.1725	389.576	174.75	445.716	237.321	1.08829	1.08192	1.06108	1.09538	Y	N	N	N	Y	Y	N	Y	N	Y	N	N
novel.1727	49.8725	30.7839	2.91669	22.4728	1.08829	1.08192	1.06108	1.09538	N	Y	N	N	Y	Y	N	N	N	N	N	N
novel.1729	3.86925	2.80141	38.353	23.4803	1.08829	1.08192	1.06108	1.09538	N	Y	N	N	N	N	N	Y	N	N	N	N
novel.173	442.932	219.136	409.387	218.932	25.4999	105.973	311.452	266.845	N	N	N	N	N	N	N	Y	Y	N	Y	Y
novel.1730	13.2298	2.17367	38.0479	20.318	1.08829	1.08192	1.06108	1.09538	N	N	N	N	N	N	N	Y	N	N	N	N
novel.1732	93.1817	35.225	87.5033	83.0353	1.08829	1.08192	1.06108	1.09538	N	N	N	N	Y	Y	N	Y	N	Y	N	N
novel.1733	27.223	19.0075	39.1868	17.7765	1.08829	1.08192	1.06108	1.09538	N	N	N	N	N	N	N	Y	N	Y	N	N
novel.1735	506.626	546.804	248.188	222.63	1.08829	1.08192	1.06108	1.09538	N	Y	Y	N	Y	Y	N	Y	N	Y	N	N
novel.1736	26.8894	39.8648	19.8848	33.8534	1.08829	1.08192	1.06108	1.09538	N	N	N	N	Y	Y	N	N	N	Y	N	N
novel.1738	24.5858	13.0688	21.3892	21.5717	1.08829	1.08192	1.06108	1.09538	N	N	N	N	N	N	N	N	N	Y	N	N
novel.1739	2.56376	4.35067	46.9423	11.6363	1.08829	1.08192	1.06108	1.09538	N	Y	N	N	N	N	N	Y	N	N	N	N
novel.174	3.25165	1.8705	22.6537	28.5104	1.08829	17.0136	1.06108	1.09538	N	Y	Y	N	N	N	N	Y	N	N	N	N
novel.1740	0.96154	363.745	0.877059	44.549	1.08829	1.08192	1.06108	1.09538	Y	N	Y	Y	N	Y	N	N	N	Y	N	N
novel.1744	21.9885	14.3302	25.1767	21.2333	1.08829	1.08192	1.06108	1.09538	N	N	N	N	N	N	N	Y	N	Y	N	N
novel.1747	701.884	391.639	1022.55	2613.53	1.08829	1.08192	1.06108	1.09538	N	N	Y	Y	Y	Y	N	Y	N	Y	N	N
novel.1748	153.755	371.787	254.761	184.338	1.08829	1.08192	1.06108	1.09538	Y	N	Y	N	Y	Y	N	Y	N	Y	N	N
novel.1749	1.28555	2.4882	10.922	32.6993	1.08829	1.08192	1.06108	1.09538	N	N	Y	N	N	N	N	N	N	Y	N	N
novel.175	9.02404	7.78118	207.052	860.419	1.08829	110.435	1.06108	37.7431	N	Y	Y	Y	N	Y	Y	Y	N	Y	Y	Y
novel.1751	1.61586	205.367	1.46757	85.3325	1.08829	1.08192	1.06108	1.09538	Y	N	Y	Y	N	Y	N	N	N	Y	N	N
novel.1754	5.73882	4.35001	18.2544	37.9421	1.08829	1.08192	1.06108	1.09538	N	N	Y	N	N	N	N	Y	N	Y	N	N
novel.1755	3.89336	12.1606	14.6593	85.3327	1.08829	1.08192	1.06108	1.09538	N	N	Y	Y	N	N	N	N	N	Y	N	N
novel.1756	13.2456	3.10925	35.7267	104.296	1.08829	1.08192	1.06108	1.09538	N	N	Y	Y	N	N	N	Y	N	Y	N	N
novel.1757	3.22856	1.5573	53.6524	74.5628	1.08829	1.08192	1.06108	1.09538	N	Y	Y	N	N	N	N	Y	N	Y	N	N
novel.1759	19.6481	35.7704	36.1415	86.0969	1.08829	1.08192	1.06108	1.09538	N	N	Y	N	Y	Y	N	Y	N	Y	N	N
novel.176	13.1197	6.84558	15.4558	10.0009	269.435	221.225	125.593	137.027	N	N	N	N	Y	Y	N	Y	Y	Y	N	N
novel.1762	3.83253	4.66052	15.9282	51.507	1.08829	1.08192	1.06108	1.09538	N	N	Y	N	N	N	N	N	N	Y	N	N
novel.1764	21.5817	34.6167	78.2189	115.94	1.08829	1.08192	1.06108	1.09538	N	Y	Y	N	N	Y	N	Y	N	Y	N	N
novel.1765	14.5374	15.5703	44.3318	83.9366	1.08829	1.08192	1.06108	1.09538	N	Y	Y	N	N	N	N	Y	N	Y	N	N
novel.1766	71.9826	71.3795	105.913	198.812	1.08829	1.08192	1.06108	1.09538	N	N	Y	N	Y	Y	N	Y	N	Y	N	N
novel.1767	259.09	337.646	412.544	330.49	1.08829	1.08192	1.06108	1.09538	N	N	N	N	Y	Y	N	Y	N	Y	N	N
novel.1768	629.536	216.189	626.272	682.322	1.08829	1.08192	1.06108	1.09538	Y	N	Y	N	Y	Y	N	Y	N	Y	N	N
novel.1769	44.2539	152.674	29.5129	58.8372	1.08829	1.08192	1.06108	1.09538	Y	N	Y	N	Y	Y	N	Y	N	Y	N	N
novel.1773	9.40258	1.55529	25.7538	22.0653	1.08829	1.08192	1.06108	1.09538	N	N	Y	N	N	N	N	Y	N	Y	N	N
novel.1777	3.21493	2.80005	32.4761	30.7346	1.08829	1.08192	1.06108	1.09538	N	Y	Y	N	N	N	N	Y	N	Y	N	N
novel.1780	511.859	409.042	370.125	679.482	1.08829	1.08192	1.06108	1.09538	N	N	N	N	Y	Y	N	Y	N	Y	N	N
novel.1781	166.773	372.341	193.5	100.627	1.08829	1.08192	1.06108	1.09538	Y	N	Y	N	Y	Y	N	Y	N	Y	N	N
novel.1782	218.888	191.45	146.79	137.2	1.08829	1.08192	1.06108	1.09538	N	N	N	N	Y	Y	N	Y	N	Y	N	N
novel.1783	2.51341	951.867	2.35762	1227.85	1.08829	1.08192	1.06108	1.09538	Y	N	N	Y	N	Y	N	N	N	Y	N	N
novel.1784	0.96154	12.7516	0.877059	27.2772	1.08829	1.08192	1.06108	1.09538	N	N	N	Y	N	N	N	N	N	Y	N	N
novel.1785	54.789	47.3608	95.33	153.007	1.08829	1.08192	1.06108	1.09538	N	N	Y	N	Y	Y	N	Y	N	Y	N	N
novel.1786	0.96154	3.10724	0.877059	21.9059	1.08829	1.08192	1.06108	1.09538	N	N	Y	Y	N	N	N	N	N	Y	N	N
novel.1788	202.141	206.412	293.284	116.571	1.08829	1.08192	1.06108	1.09538	N	N	N	Y	Y	Y	N	Y	N	Y	N	N
novel.1789	41.579	25.8102	58.4967	72.4976	1.08829	1.08192	1.06108	1.09538	N	N	Y	N	Y	Y	N	Y	N	Y	N	N
novel.179	140.002	34.2459	67.4708	371.833	3.97529	10.8431	4.54761	8.38634	Y	N	Y	Y	Y	Y	N	Y	N	Y	N	N
novel.1790	22.4226	4.04684	45.8602	32.6246	1.08829	1.08192	1.06108	1.09538	N	N	Y	N	N	N	N	Y	N	Y	N	N
novel.1791	24.9665	13.0534	88.7464	90.4102	1.08829	1.08192	1.06108	1.09538	N	Y	Y	N	N	N	N	Y	N	Y	N	N
novel.1792	44.8077	23.3475	24.0823	12.5527	1.08829	1.08192	1.06108	1.09538	N	N	N	N	Y	Y	N	Y	N	N	N	N
novel.1793	92.3441	146.707	111.271	101.855	1.08829	1.08192	1.06108	1.09538	N	N	N	N	Y	Y	N	Y	N	Y	N	N
novel.1794	351.81	429.715	452.112	199.939	1.08829	1.08192	1.06108	1.09538	N	N	Y	Y	Y	Y	N	Y	N	Y	N	N
novel.1795	44.2717	15.8822	68.9622	65.6639	1.08829	1.08192	1.06108	1.09538	N	N	Y	N	Y	N	N	Y	N	Y	N	N
novel.1796	0.96154	1.55396	1.17556	87.4542	1.08829	1.08192	1.06108	1.09538	N	N	Y	Y	N	N	N	N	N	Y	N	N
novel.18	19.2873	73.8289	16.408	3.1283	70.2256	83.7898	80.3832	120.67	Y	N	Y	N	Y	N	N	Y	N	Y	N	N
novel.180	0.96154	1.55529	2.62468	22.0807	265.697	175.244	28.6285	21.5084	N	N	Y	Y	Y	N	N	Y	Y	Y	Y	N
novel.1800	34.0501	19.3321	51.8317	33.7758	1.08829	1.08192	1.06108	1.09538	N	N	N	N	Y	N	N	Y	N	Y	N	N
novel.1802	607.495	387.119	458.429	381.244	1.08829	1.08192	1.06108	1.09538	N	N	N	N	Y	Y	N	Y	N	Y	N	N
novel.1803	18.2786	11.5047	59.3791	26.6373	1.08829	1.08192	1.06108	1.09538	N	N	N	N	Y	N	N	Y	N	Y	N	N
novel.1804	71.2578	77.8629	31.5144	38.8151	1.08829	1.08192	1.06108	1.09538	N	Y	Y	N	Y	Y	N	Y	N	Y	N	N
novel.1805	26.9537	1.8705	5.86482	4.69018	1.08829	1.08192	1.06108	1.09538	Y	N	N	N	Y	N	N	N	N	N	N	N
novel.1806	29.9505	1.8705	23.6143	124.448	1.08829	1.08192	1.06108	1.09538	Y	N	Y	N	Y	N	N	N	N	Y	N	N
novel.1807	14.9769	0.934246	6.73955	2.80304	1.08829	1.08192	1.06108	1.09538	N	N	N	N	N	N	N	N	N	N	N	N
novel.1808	18.844	2.18036	3.8122	8.18558	1.08829	1.08192	1.06108	1.09538	N	N	N	N	Y	N	N	N	N	N	N	N
novel.1809	32.9249	11.5202	52.1074	55.0981	1.08829	1.08192	1.06108	1.09538	N	N	Y	N	Y	N	N	Y	N	Y	N	N
novel.181	0.96154	0.934246	11.493	8.77503	10.8722	27.7739	9.37542	3.29904	N	N	N	N	N	N	N	N	N	N	Y	N
novel.1811	22.0568	1.2441	6.68523	6.2792	1.08829	1.08192	1.06108	1.09538	Y	N	N	N	Y	N	N	N	N	N	N	N
novel.1813	1841.53	140.26	649.783	84.286	1.08829	1.08192	1.06108	1.09538	Y	Y	N	Y	Y	Y	N	Y	N	Y	N	N
novel.1814	16.7279	4.99046	28.1748	25.3154	1.08829	1.08192	1.06108	1.09538	N	N	Y	N	N	N	N	Y	N	Y	N	N
novel.1815	71.8607	7.78184	80.8395	68.1247	1.08829	1.08192	1.06108	1.09538	Y	N	Y	N	Y	N	N	Y	N	Y	N	N
novel.1816	3.44453	9.33441	20.5631	35.4129	1.08829	1.08192	1.06108	1.09538	N	Y	N	N	N	N	N	Y	N	Y	N	N
novel.182	1.2887	52.3419	0.877059	69.1911	99.8651	122.594	22.7823	83.5813	Y	N	N	Y	Y	N	Y	Y	Y	N	N	N
novel.1820	20.0644	7.46394	12.6067	34.7732	1.08829	1.08192	1.06108	1.09538	N	N	Y	N	Y	N	N	N	N	Y	N	N
novel.1821	300.652	137.69	264.84	122.18	1.08829	1.08192	1.06108	1.09538	Y	N	N	Y	Y	Y	N	Y	N	Y	N	N
novel.1822	9.35435	5.90929	20.2126	30.8704	1.08829	1.08192	1.06108	1.09538	N	N	Y	N	N	N	N	N	N	Y	N	N
novel.1823	2.56376	1.55529	47.3363	0.939617	1.08829	1.08192	1.06108	1.09538	N	Y	N	Y	N	N	N	Y	N	N	N	N
novel.1824	33.6906	12.7596	27.5549	55.2903	1.08829	1.08192	1.06108	1.09538	N	N	Y	N	Y	N	N	Y	N	Y	N	N
novel.1825	180.283	104.394	163.452	208.893	1.08829	1.08192	1.06108	1.09538	N	N	Y	N	Y	Y	N	Y	N	Y	N	N
novel.1826	5.41797	7.76776	351.267	555.532	1.08829	1.08192	1.06108	1.09538	N	Y	Y	N	N	N	N	Y	N	Y	N	N
novel.183	152.332	147.927	150.654	205.434	1.08829	1.08192	3.83188	2.9214	N	N	N	N	Y	Y	N	Y	N	Y	N	N
novel.1830	8.97786	10.5819	40.7357	75.4053	1.08829	1.08192	1.06108	1.09538	N	Y	Y	N	N	N	N	Y	N	Y	N	N
novel.1831	4.52041	9.65501	17.7864	54.707	1.08829	1.08192	1.06108	1.09538	N	N	Y	Y	N	N	N	N	N	Y	N	N
novel.1833	248.725	272.944	326.394	216.703	1.08829	1.08192	1.06108	1.09538	N	N	N	N	Y	Y	N	Y	N	Y	N	N
novel.1834	58.7179	60.4215	88.109	114.865	1.08829	1.08192	1.06108	1.09538	N	N	N	N	Y	Y	N	Y	N	Y	N	N
novel.1835	28.2483	32.1881	30.7878	30.6239	1.08829	1.08192	1.06108	1.09538	N	N	N	N	Y	Y	N	Y	N	Y	N	N
novel.1837	118.437	67.8079	1.74866	1.5681	1.08829	1.08192	1.06108	1.09538	N	Y	Y	N	Y	Y	N	N	N	N	N	N
novel.1838	54.989	46.0873	57.3804	73.3132	1.08829	1.08192	1.06108	1.09538	N	N	N	N	Y	Y	N	Y	N	Y	N	N
novel.1839	665.364	661.594	534.491	282.581	1.08829	1.08192	1.06108	1.09538	N	N	Y	N	Y	Y	N	Y	N	Y	N	N
novel.184	0.96154	2.80007	0.877059	5.9149	28.4149	32.2291	30.2716	19.6757	N	N	N	N	Y	Y	N	Y	N	Y	N	N
novel.1840	27.8795	3.41976	77.5962	3.74209	1.08829	1.08192	1.06108	1.09538	Y	N	N	Y	Y	N	N	Y	N	N	N	N
novel.1842	3.55572	4.35602	37.7884	49.0071	1.08829	1.08192	1.06108	1.09538	N	Y	Y	N	N	N	N	Y	N	Y	N	N
novel.1843	13.104	6.84753	113.886	84.644	1.08829	1.08192	1.06108	1.09538	N	Y	Y	N	N	N	N	Y	N	Y	N	N
novel.1845	6.98662	1.2441	27.9184	12.5493	1.08829	1.08192	1.06108	1.09538	N	Y	N	N	N	N	N	Y	N	N	N	N
novel.1846	235.556	173.215	244.509	312.733	1.08829	1.08192	1.06108	1.09538	N	N	N	N	Y	Y	N	Y	N	Y	N	N
novel.1847	113.316	41.4188	66.84	38.7846	1.08829	1.08192	1.06108	1.09538	Y	N	N	N	Y	Y	N	Y	N	Y	N	N
novel.1848	54.0979	58.5577	44.8691	85.0669	1.08829	1.08192	1.06108	1.09538	N	N	N	N	Y	Y	N	Y	N	Y	N	N
novel.1849	32.3862	11.2364	4.11512	16.8803	1.08829	1.08192	1.06108	1.09538	N	Y	N	N	Y	N	N	N	N	N	N	N
novel.185	22.5779	11.1969	27.0197	31.9668	92.874	41.9612	141.037	49.2326	N	N	N	N	Y	N	N	N	N	N	N	N
novel.1852	7.81927	3.11126	554.138	479.405	1.08829	1.08192	1.06108	1.09538	N	Y	Y	N	N	N	N	Y	N	Y	N	N
novel.1853	0.96154	9.35785	0.877059	28.4499	1.08829	1.08192	1.06108	1.09538	N	N	N	Y	N	N	N	N	N	Y	N	N
novel.1854	231.86	42.2881	180.076	103.406	1.08829	1.08192	1.06108	1.09538	Y	N	Y	N	Y	Y	N	Y	N	Y	N	N
novel.1855	2.20304	4.05285	399.409	1124.05	1.08829	1.08192	1.06108	1.09538	N	Y	Y	N	N	N	N	Y	N	Y	N	N
novel.1856	410.947	234.882	214.879	284.803	1.08829	1.08192	1.06108	1.09538	N	N	N	N	Y	Y	N	Y	N	Y	N	N
novel.1857	7.72486	2.18169	21.1861	21.6847	1.08829	1.08192	1.06108	1.09538	N	N	Y	N	N	N	N	Y	N	Y	N	N
novel.1858	11.2145	12.4376	13.2417	29.5122	1.08829	1.08192	1.06108	1.09538	N	N	N	N	N	N	N	N	N	Y	N	N
novel.1859	7.16902	28.2763	76.4816	14.7589	1.08829	1.08192	1.06108	1.09538	N	Y	N	N	N	Y	N	Y	N	N	N	N
novel.186	4.79722	2.17367	2.33813	10.6825	341.359	104.883	179.687	175.932	N	N	N	N	Y	Y	N	Y	N	Y	N	Y
novel.1860	64.1694	4.05622	12.2788	13.1196	1.08829	1.08192	1.06108	1.09538	Y	Y	N	N	Y	N	N	N	N	N	N	N
novel.1861	52.4499	60.2795	1.75308	35.1929	1.08829	1.08192	1.06108	1.09538	N	Y	N	Y	Y	Y	N	N	N	Y	N	N
novel.1862	317.975	119.878	487.062	291.887	1.08829	1.08192	1.06108	1.09538	Y	N	Y	N	Y	Y	N	Y	N	Y	N	N
novel.1864	407.953	452.169	451.82	588.937	1.08829	1.08192	1.06108	1.09538	N	N	N	N	Y	Y	N	Y	N	Y	N	N
novel.1865	10.0569	9.63425	28.2463	38.9842	1.08829	1.08192	1.06108	1.09538	N	N	N	N	N	N	N	Y	N	Y	N	N
novel.1866	56.8703	32.1378	24.0789	37.3561	1.08829	1.08192	1.06108	1.09538	N	N	N	N	Y	Y	N	Y	N	Y	N	N
novel.1867	130.286	25.8611	55.3261	4.06393	1.08829	1.08192	1.06108	1.09538	N	N	Y	Y	Y	Y	N	Y	N	N	N	N
novel.187	49.9634	57.922	142.277	125.698	146.493	147.019	119.947	135.156	N	Y	Y	N	Y	Y	N	N	N	N	N	N
novel.1871	8.30258	11.5302	27.7521	53.3534	1.08829	1.08192	1.06108	1.09538	N	Y	Y	N	N	N	N	Y	N	Y	N	N
novel.1872	21.1256	20.2222	69.9414	121.081	1.08829	1.08192	1.06108	1.09538	N	Y	Y	N	N	N	N	Y	N	Y	N	N
novel.1873	34.6909	23.0691	28.4936	31.7253	1.08829	1.08192	1.06108	1.09538	N	N	N	N	Y	Y	N	Y	N	Y	N	N
novel.1878	101.161	158.781	99.82	93.6683	1.08829	1.08192	1.06108	1.09538	N	N	N	N	Y	Y	N	Y	N	Y	N	N
novel.1879	78.0128	62.895	70.2481	58.5312	1.08829	1.08192	1.06108	1.09538	N	N	N	N	Y	Y	N	Y	N	Y	N	N
novel.188	65.6287	201.751	323.643	184.753	1.79943	7.93262	2.79322	7.32366	N	Y	N	N	Y	Y	N	Y	N	Y	N	N
novel.1880	63.8924	6.83619	134.421	28.2926	1.08829	1.08192	1.06108	1.09538	Y	N	N	Y	Y	N	N	Y	N	Y	N	N
novel.1881	2.83742	1.86983	28.0178	19.4231	1.08829	1.08192	1.06108	1.09538	N	Y	N	N	N	N	N	Y	N	N	N	N
novel.1884	107.417	69.5631	76.0758	88.7661	1.08829	1.08192	1.06108	1.09538	N	N	N	N	Y	Y	N	Y	N	Y	N	N
novel.1885	81.3407	47.7122	77.2389	87.3715	1.08829	1.08192	1.06108	1.09538	N	N	N	N	Y	Y	N	Y	N	Y	N	N
novel.1886	22.6102	7.484	25.2069	20.6739	1.08829	1.08192	1.06108	1.09538	N	N	N	N	Y	N	N	N	N	N	N	N
novel.1887	17.6852	7.7778	43.7161	53.6012	1.08829	1.08192	1.06108	1.09538	N	Y	Y	N	N	N	N	Y	N	Y	N	N
novel.1888	1.61586	2.17367	28.5681	51.0288	1.08829	1.08192	1.06108	1.09538	N	Y	Y	N	N	N	N	Y	N	Y	N	N
novel.1889	37.3804	32.0897	82.6742	72.1982	1.08829	1.08192	1.06108	1.09538	N	N	N	N	Y	Y	N	Y	N	Y	N	N
novel.189	10.4385	8.09569	23.8637	6.87431	1.45446	11.1044	1.40758	3.28661	N	N	N	N	N	N	N	Y	N	N	N	N
novel.1890	97.2769	81.8744	72.5715	62.9295	1.08829	1.08192	1.06108	1.09538	N	N	N	N	Y	Y	N	Y	N	Y	N	N
novel.1891	32.1712	26.4788	30.2534	24.4295	1.08829	1.08192	1.06108	1.09538	N	N	N	N	Y	Y	N	Y	N	N	N	N
novel.1892	59.3416	87.5616	30.0502	30.591	1.08829	1.08192	1.06108	1.09538	N	N	Y	N	Y	Y	N	Y	N	Y	N	N
novel.1893	53.4624	51.3112	77.7603	92.0842	1.08829	1.08192	1.06108	1.09538	N	N	N	N	Y	Y	N	Y	N	Y	N	N
novel.1894	51.1418	132.058	61.924	57.4309	1.08829	1.08192	1.06108	1.09538	N	N	N	N	Y	Y	N	Y	N	Y	N	N
novel.1895	95.6369	131.234	392.862	309.474	1.08829	1.08192	1.06108	1.09538	N	Y	N	N	Y	Y	N	Y	N	Y	N	N
novel.1896	20.3339	13.7125	16.4134	24.3899	1.08829	1.08192	1.06108	1.09538	N	N	N	N	N	N	N	N	N	Y	N	N
novel.1897	3.54524	0.934246	26.2685	50.7177	1.08829	1.08192	1.06108	1.09538	N	Y	Y	N	N	N	N	Y	N	Y	N	N
novel.1898	282.271	182.102	174.226	189.379	1.08829	1.08192	1.06108	1.09538	N	N	N	N	Y	Y	N	Y	N	Y	N	N
novel.19	11.3194	14.9914	12.2679	29.1847	17.6836	25.3917	4.1787	4.78472	N	N	N	N	N	N	N	N	N	N	N	N
novel.190	27.6446	12.447	4.65781	2.81941	33.4046	16.6262	17.4326	15.7093	N	Y	N	N	N	N	N	Y	N	N	N	N
novel.1901	15.6866	11.217	27.3183	8.11715	1.08829	1.08192	1.06108	1.09538	N	N	N	N	N	N	N	Y	N	N	N	N
novel.1902	90.4759	65.7218	56.678	74.0739	1.08829	1.08192	1.06108	1.09538	N	N	N	N	Y	Y	N	Y	N	Y	N	N
novel.1904	529.849	392.739	231.403	355.737	1.08829	1.08192	1.06108	1.09538	N	Y	N	N	Y	Y	N	Y	N	Y	N	N
novel.1905	3.23589	1.24544	28.3385	0.939617	1.08829	1.08192	1.06108	1.09538	N	Y	N	Y	N	N	N	Y	N	N	N	N
novel.1907	48.0687	64.4128	31.8999	78.2953	1.08829	1.08192	1.06108	1.09538	N	N	N	Y	Y	Y	N	Y	N	Y	N	N
novel.1908	171.666	204.532	269.216	203.64	1.08829	1.08192	1.06108	1.09538	N	N	N	N	Y	Y	N	Y	N	Y	N	N
novel.1909	21.9528	5.91599	32.3416	28.5951	1.08829	1.08192	1.06108	1.09538	N	N	Y	N	Y	N	N	Y	N	Y	N	N
novel.191	180.372	3.42645	27.2509	42.4202	23.1968	36.115	68.9915	73.2959	Y	Y	Y	N	N	Y	N	N	N	N	N	N
novel.1913	32.4825	5.29964	248.314	101.292	1.08829	1.08192	1.06108	1.09538	Y	Y	Y	N	Y	N	N	Y	N	Y	N	N
novel.1915	29.875	1.86716	1.75958	1.25019	1.08829	1.08192	1.06108	1.09538	Y	Y	N	N	Y	N	N	N	N	N	N	N
novel.1916	16.4648	5.6021	24.7663	13.2095	1.08829	1.08192	1.06108	1.09538	N	N	N	N	Y	N	N	Y	N	N	N	N
novel.1917	15.1624	7.14608	13.2331	21.7017	1.08829	1.08192	1.06108	1.09538	N	N	N	N	N	N	N	N	N	Y	N	N
novel.1918	40.0648	12.441	102.303	75.6411	1.08829	1.08192	1.06108	1.09538	N	N	Y	N	Y	N	N	Y	N	Y	N	N
novel.192	110.307	192.622	267.247	257.604	13.7066	16.6642	6.71349	10.2359	N	Y	N	N	Y	Y	N	Y	N	Y	N	N
novel.1922	1409.68	491.024	1291.76	646.134	1.08829	1.08192	1.06108	1.09538	N	N	N	N	Y	Y	N	Y	N	Y	N	N
novel.1923	15.6751	13.6951	26.1196	50.0773	1.08829	1.08192	1.06108	1.09538	N	N	Y	N	N	N	N	Y	N	Y	N	N
novel.1926	199.561	57.6683	267.119	210.821	1.08829	1.08192	1.06108	1.09538	Y	N	Y	N	Y	Y	N	Y	N	Y	N	N
novel.1928	139.597	146.357	158.479	155.696	1.08829	1.08192	1.06108	1.09538	N	N	N	N	Y	Y	N	Y	N	Y	N	N
novel.1929	141.932	79.1667	164.136	72.2952	1.08829	1.08192	1.06108	1.09538	N	N	N	N	Y	Y	N	Y	N	Y	N	N
novel.193	93.4737	85.005	114.672	120.448	1.44386	4.77181	1.06108	1.09538	N	N	N	N	Y	Y	N	Y	N	Y	N	N
novel.1930	321.108	223.555	163.111	208.575	1.08829	1.08192	1.06108	1.09538	N	N	N	N	Y	Y	N	Y	N	Y	N	N
novel.1931	1.61586	135.142	0.877059	162.222	1.08829	1.08192	1.06108	1.09538	Y	N	N	Y	N	Y	N	N	N	Y	N	N
novel.1932	3.5599	6.8382	78.5253	159.996	1.08829	1.08192	1.06108	1.09538	N	Y	Y	N	N	N	N	Y	N	Y	N	N
novel.1933	249.178	25.8578	1.17556	3.1509	1.08829	1.08192	1.06108	1.09538	Y	Y	Y	N	Y	Y	N	N	N	N	N	N
novel.1934	18.2399	15.5656	24.9644	22.5706	1.08829	1.08192	1.06108	1.09538	N	N	N	N	N	N	N	Y	N	N	N	N
novel.1935	4.47739	26.4775	2.32722	12.1879	1.08829	1.08192	1.06108	1.09538	Y	N	N	N	N	Y	N	N	N	N	N	N
novel.1939	1121.52	35.1473	669.457	150.346	1.08829	1.08192	1.06108	1.09538	Y	N	Y	Y	Y	Y	N	Y	N	Y	N	N
novel.194	6.96353	12.4771	22.2208	18.5383	120.608	163.11	48.6146	37.9544	N	N	N	N	Y	Y	N	Y	N	Y	Y	N
novel.1940	6.78011	1.55396	19.3954	69.8971	1.08829	1.08192	1.06108	1.09538	N	N	Y	Y	N	N	N	N	N	Y	N	N
novel.1941	0.96154	60.1705	1.17556	148.238	1.08829	1.08192	1.06108	1.09538	Y	N	Y	Y	N	Y	N	N	N	Y	N	N
novel.1942	309.709	450.446	495.529	561.121	1.08829	1.08192	1.06108	1.09538	N	N	N	N	Y	Y	N	Y	N	Y	N	N
novel.1943	35.5769	13.3906	76.3714	25.1965	1.08829	1.08192	1.06108	1.09538	N	N	N	N	Y	N	N	Y	N	Y	N	N
novel.1944	0.96154	243.875	0.877059	155.976	1.08829	1.08192	1.06108	1.09538	Y	N	N	Y	N	Y	N	N	N	Y	N	N
novel.1945	531.47	12.7435	256.571	50.3619	1.08829	1.08192	1.06108	1.09538	Y	N	Y	Y	Y	N	N	Y	N	Y	N	N
novel.195	0.96154	0.934246	0.877059	2.19036	25.4951	28.1395	16.3942	73.3341	N	N	N	N	N	Y	N	Y	N	Y	N	N
novel.1950	6.9908	5.61284	9.93862	21.7068	1.08829	1.08192	1.06108	1.09538	N	N	Y	N	N	N	N	N	N	Y	N	N
novel.1953	1194.85	617.192	318.25	1193.91	1.08829	1.08192	1.06108	1.09538	N	Y	N	Y	Y	Y	N	Y	N	Y	N	N
novel.1954	15.955	23.3756	37.5724	34.8026	1.08829	1.08192	1.06108	1.09538	N	N	N	N	N	Y	N	Y	N	Y	N	N
novel.1955	270.037	295.882	160.276	124.374	1.08829	1.08192	1.06108	1.09538	N	N	Y	N	Y	Y	N	Y	N	Y	N	N
novel.1956	15.978	19.6633	19.0831	7.20524	1.08829	1.08192	1.06108	1.09538	N	N	N	N	Y	Y	N	Y	N	N	N	N
novel.1958	55.8006	10.5906	68.3347	30.4563	1.08829	1.08192	1.06108	1.09538	Y	N	N	N	Y	N	N	Y	N	Y	N	N
novel.1959	31.7318	128.609	61.7221	47.3525	1.08829	1.08192	1.06108	1.09538	N	N	N	N	Y	Y	N	Y	N	Y	N	N
novel.196	14.9233	12.1412	39.0424	110.705	23.089	10.8246	25.1854	118.978	N	N	Y	N	N	Y	N	N	N	Y	Y	N
novel.1960	30.6582	18.9981	23.93	52.0625	1.08829	1.08192	1.06108	1.09538	N	N	Y	N	Y	N	N	Y	N	Y	N	N
novel.1961	26.2269	17.75	20.726	21.8342	1.08829	1.08192	1.06108	1.09538	N	N	N	N	N	N	N	N	N	Y	N	N
novel.1962	8.68428	10.5993	17.0474	25.4465	1.08829	1.08192	1.06108	1.09538	N	N	N	N	N	N	N	N	N	Y	N	N
novel.1964	1383.02	278.564	1776.43	783.57	1.08829	1.08192	1.06108	1.09538	Y	N	N	N	Y	Y	N	Y	N	Y	N	N
novel.1966	0.96154	130.039	0.877059	144.329	1.08829	1.08192	1.06108	1.09538	Y	N	N	Y	N	Y	N	N	N	Y	N	N
novel.1967	0.96154	12.1378	0.877059	26.3817	1.08829	1.08192	1.06108	1.09538	N	N	N	Y	N	N	N	N	N	Y	N	N
novel.1968	2165.63	1966.23	826.589	597.121	1.08829	1.08192	1.06108	1.09538	N	Y	Y	N	Y	Y	N	Y	N	Y	N	N
novel.1975	21.1615	2.8034	5.29276	6.59201	1.08829	1.08192	1.06108	1.09538	N	N	N	N	Y	N	N	N	N	N	N	N
novel.1979	92.3404	26.1321	67.3374	44.1382	1.08829	1.08192	1.06108	1.09538	Y	N	N	N	Y	Y	N	Y	N	Y	N	N
novel.198	18.439	19.9304	26.4918	15.3501	4.00925	1.80031	3.16148	1.09538	N	N	N	N	N	N	N	Y	N	N	N	N
novel.1981	47.0353	1.86648	14.8742	2.81885	1.08829	1.08192	1.06108	1.09538	Y	N	N	N	Y	N	N	N	N	N	N	N
novel.1982	121.774	143.825	77.4865	111.747	1.08829	1.08192	1.06108	1.09538	N	N	N	N	Y	Y	N	Y	N	Y	N	N
novel.1983	3.78217	152.413	10.2545	25.3559	1.08829	1.08192	1.06108	1.09538	Y	N	N	N	N	Y	N	N	N	Y	N	N
novel.1984	39.3141	45.4428	26.543	21.894	1.08829	1.08192	1.06108	1.09538	N	N	Y	N	Y	Y	N	N	N	N	N	N
novel.1985	58.3909	36.7254	86.8061	96.6176	1.08829	1.08192	1.06108	1.09538	N	N	Y	N	Y	Y	N	Y	N	Y	N	N
novel.1986	1465.96	1701.51	1541.57	2740.77	1.08829	1.08192	1.06108	1.09538	N	N	N	N	Y	Y	N	Y	N	Y	N	N
novel.1987	873.393	958.815	753.486	720.967	1.08829	1.08192	1.06108	1.09538	N	N	N	N	Y	Y	N	Y	N	Y	N	N
novel.1988	273.538	405.273	461.849	430.17	1.08829	1.08192	1.06108	1.09538	N	N	N	N	Y	Y	N	Y	N	Y	N	N
novel.199	5.39488	2.4902	20.0236	18.802	1.08829	1.08192	1.06108	1.46473	N	N	N	N	N	N	N	Y	N	N	N	N
novel.1990	1001.81	1087.48	661.751	753.958	1.08829	1.08192	1.06108	1.09538	N	N	N	N	Y	Y	N	Y	N	Y	N	N
novel.1992	142.192	127.733	41.7472	229.272	1.08829	1.08192	1.06108	1.09538	N	N	N	Y	Y	Y	N	Y	N	Y	N	N
novel.2	4.1366	1.86782	4.11174	3.45356	114.864	45.5062	188.933	69.2437	N	N	N	N	Y	Y	N	Y	N	Y	N	N
novel.20	86.1642	20.9141	50.6112	12.4674	1.08829	1.08192	1.06108	1.09538	Y	N	N	Y	Y	Y	N	Y	N	N	N	N
novel.200	5.45153	1.87184	304.829	544.759	12.2854	10.4033	1.79761	1.09538	N	Y	Y	N	N	N	N	Y	N	Y	N	N
novel.201	3.87658	1.5573	8.22894	16.5929	63.0433	27.5518	17.908	7.6808	N	N	N	N	N	N	N	Y	N	N	N	N
novel.202	31.2339	164.036	48.869	85.3003	1.08829	1.08192	1.06108	1.09538	Y	N	N	N	Y	Y	N	Y	N	Y	N	N
novel.203	27.1717	9.6443	58.5776	44.6812	1.08829	1172.8	1.06108	824.324	N	N	N	N	Y	Y	Y	Y	N	Y	N	Y
novel.204	136.465	77.6087	296.181	827.862	221.248	155.425	496.339	329.421	N	Y	Y	Y	Y	Y	N	N	Y	Y	Y	N
novel.205	0.96154	6.22117	1.16907	14.7182	78.7659	61.6387	64.6842	76.1184	N	N	N	N	Y	Y	N	Y	N	Y	N	N
novel.207	10.3043	6.23188	38.7164	22.5831	248.465	138.536	111.179	108.97	N	Y	N	N	Y	Y	N	Y	N	Y	N	N
novel.208	36.2595	9.3177	116.348	74.0312	37.9316	24.9201	32.1136	27.7659	Y	Y	Y	N	N	Y	N	Y	N	Y	N	N
novel.209	35.2721	9.02926	28.6964	38.9423	1.08829	4.97301	4.26627	13.0772	N	N	N	N	Y	N	N	Y	N	Y	N	N
novel.21	7.64827	123.817	43.1884	252.991	3.22172	2.92686	1.06108	1.09538	Y	Y	N	Y	N	Y	N	Y	N	Y	N	N
novel.210	2.26387	6.21582	3.22169	7.85745	22.4217	11.5996	24.8808	13.5218	N	N	N	N	Y	N	N	N	N	N	N	N
novel.211	1.2887	1.24745	0.877059	0.939617	86.4801	110.346	87.6748	88.1168	N	N	N	N	Y	Y	N	Y	N	Y	N	N
novel.212	6.68775	2.49623	8.80541	10.3901	68.8046	102.169	95.7589	157.028	N	N	N	N	Y	Y	N	Y	N	Y	N	N
novel.213	83.5041	73.1155	81.4593	158.937	1.08829	4.30696	1.06108	24.1352	N	N	N	N	Y	Y	Y	Y	N	Y	Y	N
novel.216	12.0312	9.34712	19.9682	20.0375	2.18789	2.49686	1.06108	4.71222	N	N	N	N	N	N	N	Y	N	N	N	N
novel.217	23.5488	11.2102	14.9937	9.09805	1.08829	1.43565	1.40741	7.30617	N	N	N	N	Y	N	N	N	N	N	N	N
novel.218	0.96154	284.733	0.877059	382.884	455.552	606.498	371.938	522.845	Y	N	N	Y	Y	N	N	Y	N	N	N	N
novel.22	243.512	201.446	251.138	352.924	22.4249	54.244	6.38844	11.3446	N	N	N	N	Y	Y	N	Y	N	Y	Y	Y
novel.220	297.333	131.278	191.972	143.37	1483.93	727.073	1082.49	804.087	Y	N	N	N	Y	Y	N	Y	N	Y	N	N
novel.221	68.3311	94.9452	77.4655	133.933	170.36	125.891	125.95	155.357	N	N	N	N	N	N	N	Y	N	N	N	N
novel.224	389.318	174.469	677.414	403.984	13.8148	3.22617	8.72518	6.16452	N	N	Y	N	Y	Y	N	Y	N	Y	N	N
novel.225	50.236	17.7433	31.7145	31.6449	70.727	33.7659	51.2379	35.8121	N	N	N	N	N	N	N	N	N	N	N	N
novel.226	2.56376	1.2441	17.8766	11.0146	1.08829	38.2645	1.06108	6.20386	N	N	N	N	N	N	N	N	N	N	Y	Y
novel.227	14.4189	4.96904	16.3058	21.6971	116.539	96.3845	51.733	46.4579	N	N	Y	N	Y	Y	N	Y	N	Y	N	N
novel.228	58.329	43.0423	116.58	139.382	17.4561	15.5224	10.9127	12.3877	N	N	Y	N	Y	Y	N	Y	N	Y	N	N
novel.229	29.166	98.047	43.5261	150.23	137.135	77.9394	95.7633	43.5558	Y	N	N	Y	Y	Y	Y	Y	N	N	N	N
novel.23	35.8757	15.2765	51.3246	9.41429	12.3076	3.23708	1.75391	1.46059	N	N	N	Y	Y	N	N	Y	N	N	N	N
novel.230	0.96154	292.834	0.877059	337.915	1.08829	14.6112	1.06108	9.80322	Y	N	N	Y	N	Y	N	N	N	Y	N	N
novel.231	0.96154	0.934246	12.8623	1.88602	17.4677	12.9166	32.8712	21.1607	N	Y	N	N	Y	N	N	N	N	N	N	N
novel.232	0.96154	5.92471	1.46107	5.61846	30.8866	45.7617	15.9389	38.2947	N	N	N	N	N	Y	N	Y	N	Y	N	N
novel.233	15.1089	5.91197	30.1913	18.6124	1.08829	1.08192	1.06108	1.09538	N	N	N	N	N	N	N	Y	N	Y	N	N
novel.234	1.27191	0.934246	0.877059	0.939617	40.3249	30.8205	5.67433	9.17891	N	N	N	N	N	N	N	Y	Y	Y	N	N
novel.236	895.833	475.978	187.185	353.119	265.233	302.907	170.672	131.335	N	Y	N	N	Y	Y	N	N	N	N	N	N
novel.237	807.131	311.922	627.007	296.746	116.694	14.8105	374.649	353.558	N	N	N	N	N	N	N	Y	Y	Y	Y	Y
novel.238	100.779	69.349	94.6001	141.337	5.11946	2.14313	1.40758	1.09538	N	N	N	N	Y	Y	N	Y	N	Y	N	N
novel.239	32.75	15.5355	32.0431	26.6668	6.48586	8.97103	1.06108	2.20343	N	N	N	N	Y	N	N	Y	N	N	N	N
novel.24	17.1368	10.9265	8.16813	1.25019	13.0145	89.5085	4.98103	103.029	N	N	N	N	N	Y	Y	N	N	Y	N	Y
novel.240	0.96154	2.49422	2.04067	50.5378	78.5664	58.4898	37.8087	18.8885	N	N	Y	Y	Y	Y	N	Y	N	N	Y	N
novel.241	20.076	8.39815	55.626	47.3656	242.378	250.407	213.74	189.901	N	Y	Y	N	Y	Y	N	Y	N	Y	N	N
novel.242	116.945	106.457	67.3396	116.272	262.384	279.459	85.127	112.052	N	N	N	N	N	N	N	Y	Y	Y	Y	N
novel.244	0.96154	3.42647	0.877059	60.1276	33.1713	81.7305	7.72925	13.1457	N	N	Y	Y	N	N	N	Y	Y	N	Y	N
novel.245	207.303	84.9722	232.977	125.53	3.28535	1.08192	3.14003	1.09538	N	N	N	N	Y	Y	N	Y	N	Y	N	N
novel.246	16.4469	10.2667	10.8331	29.8415	604.88	584.075	825.475	953.578	N	N	Y	N	Y	Y	N	Y	N	Y	N	N
novel.247	29.0036	16.8044	20.7943	41.4511	8.64193	21.8659	11.1948	21.5737	N	N	N	N	N	N	N	N	N	N	N	N
novel.248	3.8724	2.4902	18.6311	9.72654	5.0855	5.71869	20.7431	15.629	N	N	N	N	N	N	N	N	N	N	N	N
novel.25	39.2931	9.66034	31.7056	7.21259	103.664	9.38899	66.8587	20.6582	N	N	N	N	N	N	N	N	N	N	N	Y
novel.250	1.60955	13.3994	0.877059	7.49545	27.867	31.3345	12.4293	8.76261	N	N	N	N	N	N	N	Y	N	Y	N	N
novel.252	131.017	46.0692	102.023	40.9382	1.08829	3.29585	6.10759	1.45622	Y	N	N	Y	Y	Y	N	Y	N	Y	N	N
novel.253	2.53019	2.80141	15.7728	9.38203	25.4257	29.4209	31.4891	28.7916	N	N	N	N	Y	Y	N	N	N	N	N	N
novel.254	0.96154	0.934246	0.877059	0.939617	70.9572	148.547	30.9479	31.528	N	N	N	N	Y	Y	N	Y	N	Y	Y	N
novel.255	34.9761	22.7063	52.3749	58.5381	1795.22	2087.65	372.742	906.812	N	N	N	N	Y	Y	N	Y	Y	Y	N	N
novel.257	21.1593	7.78518	71.2364	73.762	1072.53	763.429	1548.72	851.838	N	N	Y	N	Y	Y	N	Y	N	Y	N	N
novel.258	85.6095	76.6163	119.435	123.183	5.80868	17.1095	16.4107	48.3991	N	N	N	N	Y	N	N	Y	N	Y	N	N
novel.259	0.96154	1.87385	1.74866	3.4281	608.507	369.549	182.206	99.4494	N	N	N	N	Y	Y	N	Y	Y	Y	Y	N
novel.26	115.452	43.0148	14.3587	4.39598	250.494	139.399	279.39	246.153	Y	Y	Y	N	Y	Y	N	Y	N	Y	N	N
novel.263	1.61586	1.24745	95.0546	86.8447	56.3696	18.6961	34.1508	25.9816	N	Y	Y	N	Y	Y	N	N	N	N	N	N
novel.264	16.795	25.2059	14.3847	10.0235	1.08829	1.08192	1.06108	1.09538	N	N	N	N	N	Y	N	N	N	N	N	N
novel.265	660.402	712.397	407.187	588.545	1.08829	1.43565	1.06108	9.79907	N	N	N	N	Y	Y	N	Y	N	Y	N	N
novel.266	41.2351	13.4235	96.2369	102.198	1.08829	10.8768	1.06108	5.10825	N	N	Y	N	Y	N	N	Y	N	Y	N	N
novel.268	6.74654	7.78584	91.3494	97.3926	7.99764	3.91181	20.2288	11.9714	N	Y	Y	N	N	N	N	Y	N	Y	N	N
novel.269	1.28555	7.47531	7.27574	0.939617	23.1859	30.2569	29.9283	23.5197	N	N	N	N	Y	N	N	N	N	Y	N	N
novel.27	2.58473	1.5573	1.45016	5.66541	72.3499	36.3533	23.344	15.0038	N	N	N	N	N	N	N	Y	Y	Y	N	N
novel.270	29.2215	44.2957	108.502	107.248	1.08829	31.0914	1.06108	22.9085	N	Y	N	N	Y	N	Y	Y	N	Y	N	Y
novel.271	49.0866	64.4336	41.4748	43.1217	13.5016	76.6389	5.95454	37.5536	N	N	N	N	Y	N	Y	N	N	N	N	Y
novel.272	60.7408	26.784	49.008	134.815	14.9119	12.2091	2.12201	2.93798	N	N	Y	N	Y	N	N	N	N	Y	N	N
novel.273	388.22	307.126	616.298	469.022	8.65111	6.50018	2.83676	9.83773	N	N	N	N	Y	Y	N	Y	N	Y	N	N
novel.274	3.21808	1.86983	8.76514	4.69752	47.266	30.6812	5.26188	12.3854	N	N	N	N	N	N	N	Y	Y	Y	N	N
novel.275	23.9893	15.2719	37.0374	54.87	1.44386	1.08192	59.1653	83.6922	N	N	N	N	N	Y	N	Y	Y	Y	Y	N
novel.276	35.5129	82.284	9.00179	4.37282	3.62114	13.6733	7.45018	22.6192	N	N	Y	N	N	N	N	N	N	N	N	N
novel.277	48.1619	91.3306	6.77124	4.37905	125.367	138.972	24.0347	13.1273	N	Y	Y	N	N	Y	N	Y	Y	Y	Y	N
novel.278	2.26702	0.934246	133.956	162.859	1.08829	12.3006	1.06108	30.5524	N	Y	Y	N	N	Y	Y	Y	N	Y	N	N
novel.279	51.2699	13.9963	130.088	55.1788	1.08829	13.1089	1.06108	138.299	N	N	N	N	Y	Y	Y	Y	N	N	Y	N
novel.28	1.92623	0.934246	8.81608	3.44678	24.6669	21.423	23.3254	6.97088	N	N	N	N	Y	N	N	N	N	Y	N	N
novel.280	2.51341	1.55663	11.0206	4.7111	1.08829	10.3685	1.06108	19.7208	N	N	N	N	N	Y	N	N	N	N	N	N
novel.281	1.27191	0.934246	4.99971	8.46334	14.8497	11.9305	66.407	59.5169	N	N	N	N	Y	Y	N	N	Y	N	Y	N
novel.282	316.074	63.7703	36.3634	32.8187	74.5456	58.3674	196.799	145.059	Y	Y	N	N	N	N	N	N	N	N	N	N
novel.283	0.96154	22.7057	0.877059	13.4363	6.86443	7.16736	9.94012	6.21561	Y	N	N	N	N	N	N	N	N	N	N	N
novel.285	2.2303	2.175	5.23091	9.38882	130.835	79.9468	95.3657	43.8961	N	N	N	N	Y	Y	N	Y	N	Y	N	N
novel.286	12.5682	24.6411	35.0862	18.4569	38.4127	22.3654	18.0618	22.6892	N	N	N	N	N	N	N	N	N	N	N	N
novel.287	9.32811	9.03062	45.5453	58.1488	9.00704	7.97838	4.91539	3.6341	N	Y	Y	N	N	N	N	Y	N	Y	N	N
novel.288	0.96154	44.198	0.877059	10.9417	52.8284	17.9723	26.8113	15.9843	Y	N	Y	N	Y	N	N	Y	N	N	N	N
novel.289	2.88777	1.86381	18.4856	17.1903	11.283	23.0119	17.3243	31.8635	N	N	N	N	N	Y	N	N	N	N	N	N
novel.29	671.718	320.508	446.614	302.114	24.7308	2.54808	60.3936	38.6176	N	N	N	N	Y	Y	N	Y	N	Y	Y	Y
novel.290	3.87658	2.48619	30.9519	25.0953	12.3412	6.83321	20.6778	5.10757	N	Y	Y	N	Y	N	N	N	N	N	N	N
novel.291	21.7515	17.1149	43.6269	16.6116	1.08829	7.8029	1.06108	20.4632	N	N	N	N	N	N	N	Y	N	N	N	N
novel.292	37.6625	21.1725	25.1385	21.3357	1.08829	116.573	1.40741	77.2129	N	N	N	N	Y	N	Y	Y	N	Y	N	Y
novel.293	31.9909	7.15942	57.6538	98.7273	2.88771	1.08192	28.124	1.09538	N	N	Y	N	N	N	Y	Y	Y	Y	N	N
novel.295	0.96154	277.119	0.877059	244.711	139.506	112.199	306.746	170.976	Y	N	N	Y	Y	N	N	Y	Y	Y	N	N
novel.296	0.96154	157.061	2.02871	42.4621	1.08829	1.44111	1.06108	8.40246	Y	N	Y	Y	N	Y	N	N	N	Y	N	N
novel.297	22.1626	23.3548	26.6711	29.4511	6.53114	7.22627	5.43655	2.56863	N	N	N	N	N	Y	N	Y	N	Y	N	N
novel.298	588.23	160.285	128.832	146.473	1.08829	27.2037	1.06108	41.6934	Y	Y	N	N	Y	Y	Y	Y	N	Y	N	Y
novel.299	25.7917	9.02322	18.0784	13.1908	1.08829	1.43565	59.5959	35.6257	N	N	N	N	N	Y	N	N	Y	N	Y	N
novel.3	18.694	4.97639	39.7911	36.6909	58.139	54.5084	134.883	1029.23	N	N	Y	N	Y	Y	Y	N	N	N	Y	N
novel.30	8.60035	13.0922	2.62026	5.92791	12.0344	26.8794	2.1441	12.0704	N	N	N	N	N	N	N	N	N	Y	N	N
novel.300	77.7022	37.7091	94.9343	59.2869	61.0257	26.2599	22.7615	22.2399	N	N	N	N	Y	N	N	N	Y	Y	N	N
novel.301	1.27191	1.24544	2.64313	5.6603	2.18753	18.0291	24.0082	57.4486	N	N	N	N	Y	Y	N	N	Y	N	N	N
novel.302	0.96154	226.098	0.877059	230.755	51.1345	79.5746	26.6365	51.2466	Y	N	N	Y	Y	Y	N	Y	N	N	N	N
novel.303	2.25024	4.05687	9.39801	32.3774	267.904	152.612	120.52	74.596	N	N	Y	Y	Y	Y	N	Y	Y	Y	N	N
novel.304	105.819	80.3446	105.115	50.4406	1.08829	7.96634	1.06108	1.46473	N	N	N	N	Y	Y	N	Y	N	Y	N	N
novel.306	34.9677	22.7793	4.67626	2.18302	2.55443	567.29	1.75391	314.451	N	Y	Y	N	Y	Y	Y	N	N	Y	N	Y
novel.307	0.96154	0.934246	33.3294	12.2337	102.127	244.347	24.1646	182.916	N	Y	N	N	Y	Y	Y	N	N	Y	N	N
novel.308	0.96154	38.0022	0.877059	39.6755	1.08829	69.8067	1.06108	115.231	Y	N	N	Y	N	N	Y	N	N	N	N	Y
novel.31	0.96154	0.934246	6.42517	0.939617	554.474	179.645	672.164	358.827	N	N	N	N	Y	Y	N	Y	N	Y	N	Y
novel.310	57.5137	24.016	52.0756	6.23848	7.27518	8.69886	10.5462	7.31928	N	N	N	Y	Y	N	N	Y	N	N	N	N
novel.311	9.67521	8.08897	18.5279	26.6464	1.82136	3.23708	1.75374	7.28636	N	N	N	N	N	N	N	N	N	Y	N	N
novel.312	1.60955	2.4902	13.9755	9.12177	115.772	63.4893	81.8099	75.4471	N	N	N	N	Y	Y	N	Y	N	Y	N	N
novel.314	22.2391	10.9038	67.6695	67.5838	163.075	61.3757	5.32687	25.2983	N	N	Y	N	N	N	N	N	Y	N	N	N
novel.315	4.1429	2.80073	25.1513	20.7733	161.495	221.111	73.0149	55.3979	N	N	Y	N	Y	Y	N	Y	N	Y	Y	N
novel.316	8.51225	4.05755	72.2188	51.5736	32.996	64.4317	17.9504	38.5324	N	Y	Y	N	N	Y	N	N	N	N	N	N
novel.317	1.58229	1.24544	4.37438	2.20394	115.374	192.386	59.0073	103.223	N	N	N	N	Y	Y	N	Y	N	Y	N	N
novel.318	0.96154	81.5806	0.877059	64.6894	5.78711	6.77444	4.20047	3.26475	Y	N	N	Y	N	Y	N	N	N	Y	N	N
novel.319	3.85979	21.8431	1.16907	51.9996	11.6025	13.3946	19.1648	12.4308	Y	N	N	Y	N	N	N	N	N	Y	N	N
novel.320	15.3437	13.7105	46.0576	62.3633	36.4969	13.9473	1.06108	1.09538	N	Y	Y	N	N	N	N	N	Y	Y	N	N
novel.321	8.88976	17.1223	39.3959	55.5013	8.31889	11.5822	2.79338	1.09538	N	Y	Y	N	N	N	N	Y	N	Y	N	N
novel.322	1.27191	12.7716	62.726	513.038	98.184	41.356	208.213	163.765	N	Y	Y	Y	Y	Y	N	N	N	Y	N	N
novel.323	4.12927	1.55864	9.98981	4.70319	38.4017	77.3649	12.3431	7.30294	N	N	N	N	N	N	N	Y	Y	Y	Y	N
novel.324	30.2554	36.7555	61.4854	56.1327	148.656	321.074	179.992	100.281	N	N	N	N	Y	N	N	N	N	Y	Y	N
novel.326	149.311	42.707	4.62403	3.43999	95.6159	87.2531	102.371	107.584	N	Y	Y	N	N	N	N	Y	N	Y	N	N
novel.327	22.9775	7.16613	18.7331	31.3812	73.6096	101.9	13.6396	177.933	N	N	Y	N	N	Y	Y	Y	Y	N	N	N
novel.328	1.94302	1.55396	5.8734	10.6555	74.5484	50.1479	77.3039	51.8519	N	N	N	N	Y	Y	N	Y	N	Y	N	N
novel.329	0.96154	4.05419	0.877059	3.13677	23.8362	13.612	70.052	30.764	N	N	N	N	Y	Y	N	Y	Y	N	N	N
novel.33	119.315	102.091	73.2194	64.54	71.2843	42.9167	51.4318	41.6957	N	N	N	N	Y	Y	N	N	N	N	N	N
novel.331	0.96154	513.781	1.16361	847.916	56.1982	64.7793	31.7048	41.2962	Y	N	N	Y	Y	Y	N	Y	N	Y	N	N
novel.332	2.24709	0.934246	10.5268	18.8676	28.6875	49.4025	10.502	24.1109	N	N	N	N	N	N	N	Y	N	Y	N	N
novel.333	14.4567	12.793	6.44571	11.5944	69.2381	136.387	49.459	40.1389	N	N	N	N	Y	Y	N	Y	N	Y	Y	N
novel.334	0.96154	2.17367	0.877059	1.5681	292.549	180.988	217.48	154.149	N	N	N	N	Y	Y	N	Y	N	Y	N	N
novel.335	6.2379	3.43985	33.2059	16.9696	3.65153	6.14757	1.75391	2.17788	N	N	N	N	N	N	N	Y	N	N	N	N
novel.336	22.5107	23.3923	26.9816	45.1157	1.08829	3.95547	1.42935	2.9214	N	N	N	N	N	Y	N	Y	N	Y	N	N
novel.338	141.806	85.9848	205.293	119.907	24.0045	27.3378	63.0602	68.3839	N	N	N	N	N	N	N	Y	N	Y	N	N
novel.339	17.1556	5.61886	44.0637	20.7569	106.35	96.3865	53.663	107.569	N	N	Y	N	Y	Y	N	Y	N	Y	N	N
novel.34	170.534	190.535	96.68	159.464	111.829	76.9293	119.144	116.15	N	N	N	N	N	N	N	N	N	Y	N	N
novel.341	48.8621	9.65501	101.247	68.2815	1.08829	1.44111	1.06108	1.09538	Y	N	Y	N	Y	N	N	Y	N	Y	N	N
novel.342	2.90456	1.55663	2.34463	1.89337	30.4557	12.5235	25.6399	12.8337	N	N	N	N	Y	N	N	Y	N	N	N	N
novel.343	166.809	58.8608	215.133	98.9149	548.388	368.943	49.1612	30.2636	Y	N	N	Y	Y	N	N	Y	Y	Y	Y	N
novel.344	77.9582	30.4854	20.5156	65.0774	43.9835	35.1874	14.5089	16.5281	N	Y	N	N	Y	N	N	N	Y	N	N	N
novel.345	2.25757	2.80407	11.9686	2.50037	80.2466	144.827	53.8079	29.4254	N	N	N	N	Y	Y	N	Y	N	Y	Y	N
novel.346	11.247	5.92268	19.0436	39.1743	1.08829	16.3551	1.06108	37.8811	N	N	Y	N	N	Y	Y	N	N	N	N	N
novel.348	2.20304	121.493	9.50082	1.25019	26.0976	5.34858	33.9953	19.071	Y	N	Y	N	Y	N	N	N	N	N	N	N
novel.349	1.2887	3.11727	9.72042	20.9742	174.53	271.979	38.0242	56.2432	N	N	N	N	Y	Y	N	Y	Y	Y	Y	N
novel.35	6.35224	6.54508	42.9704	64.7045	3.65153	1.08192	1.06108	1.09538	N	Y	Y	N	N	N	N	Y	N	Y	N	N
novel.350	10.0265	1.86849	15.8653	43.0284	14.0753	10.0769	47.3991	5.84212	N	N	Y	N	Y	N	Y	N	N	Y	N	N
novel.351	0.96154	0.934246	2.33709	2.84712	1.45482	9.23968	1.06108	70.074	N	N	N	N	N	Y	Y	N	N	N	N	N
novel.352	2.83742	10.8971	39.3245	12.2071	4.73946	1.08192	2.44705	2.19099	N	Y	N	N	N	N	N	Y	N	N	N	N
novel.353	0.96154	1.86648	4.72512	1.56188	50.9233	21.3119	28.1947	13.1699	N	N	N	N	Y	N	N	Y	N	N	N	N
novel.354	9.55456	131.849	21.0086	1.25753	38.4168	33.2956	22.5231	23.6815	Y	N	Y	Y	N	Y	N	N	N	Y	N	N
novel.355	9.71501	1.55864	4.09121	3.77204	1.08829	14.5239	1.40758	1.09538	N	N	N	N	N	N	N	N	N	N	N	N
novel.356	1.27191	0.934246	0.877059	1.25019	1.08829	1.44111	107.941	153.003	N	N	N	N	Y	Y	N	N	Y	N	Y	N
novel.357	8.79129	14.0652	50.4811	24.7395	2.54311	1.80031	1.06108	1.09538	N	Y	N	N	N	Y	N	Y	N	N	N	N
novel.358	41.5832	51.4505	78.3004	74.1778	1.08829	1.43565	12.8204	6.16866	N	N	N	N	Y	Y	N	Y	N	Y	N	N
novel.359	1.61271	2.48753	9.95265	14.863	9.13538	11.0575	4.52487	4.3691	N	N	N	N	N	N	N	N	N	N	N	N
novel.36	24.1119	20.5434	18.1761	23.793	226.556	206.555	196.592	293.902	N	N	N	N	Y	Y	N	Y	N	Y	N	N
novel.360	196.563	157.959	147.861	203.14	93.5273	115.086	100.038	126.912	N	N	N	N	N	N	N	N	N	N	N	N
novel.361	53.3567	24.6043	22.2762	26.5916	1.08829	74.5301	1.06108	45.5873	N	N	N	N	Y	N	Y	N	N	N	N	Y
novel.362	114.131	77.8752	131.194	189.389	1.08829	2.8506	5.23962	5.80783	N	N	Y	N	Y	Y	N	Y	N	Y	N	N
novel.363	33.3226	9.98893	32.2928	22.8049	81.0567	121.019	27.1783	28.0526	N	N	N	N	N	N	N	N	N	Y	Y	N
novel.364	6.4613	11.842	24.5564	43.2716	56.8386	71.0949	86.5624	93.5609	N	N	N	N	Y	Y	N	N	N	N	N	N
novel.365	212.401	318.691	238.603	129.8	130.1	113.827	142.593	167.515	N	N	Y	N	N	N	N	N	N	N	N	N
novel.366	202.707	70.6172	234.781	169.083	2.91918	1.78939	1.40758	1.09538	Y	N	Y	N	Y	Y	N	Y	N	Y	N	N
novel.367	8.25641	6.5317	3.19232	5.34749	17.2316	1.44111	140.134	6.5769	N	N	N	N	Y	N	Y	Y	Y	N	N	Y
novel.368	2.25757	1.56065	0.877059	10.6011	45.467	42.4779	19.9006	21.1853	N	N	N	N	N	N	N	Y	N	Y	N	N
novel.37	3.88288	1.55663	35.1757	88.3053	47.7026	27.1318	24.7063	28.8689	N	Y	Y	N	Y	Y	N	N	N	Y	N	N
novel.371	68.6593	45.1429	64.4295	40.8906	16.2578	8.89028	10.5238	16.4024	N	N	N	N	Y	N	N	Y	N	Y	N	N
novel.372	0.96154	0.934246	3.25313	2.5292	159.844	89.7221	138.565	93.1509	N	N	N	N	Y	Y	N	Y	N	Y	N	N
novel.373	6.49172	20.2616	38.106	7.50392	16.4681	19.2449	2.14394	12.4913	N	N	N	N	N	N	N	N	N	N	N	N
novel.374	146.442	126.234	148.892	226.458	19.9483	5.08636	11.4971	5.14969	N	N	N	N	Y	Y	N	Y	N	Y	N	N
novel.375	8.65173	0.934246	1.74762	8.40401	271.644	111.606	235.627	766.012	N	N	N	N	Y	Y	N	Y	N	Y	Y	N
novel.376	80.1176	10.266	2.02871	1.87189	12.6614	27.748	4.5468	4.37325	Y	Y	N	N	Y	N	N	N	N	Y	Y	N
novel.377	2.27017	2.18504	2.02871	2.51451	51.7464	47.7231	29.9035	12.0573	N	N	N	N	Y	N	N	Y	N	Y	Y	N
novel.378	94.9188	80.1791	54.3834	84.3334	4.36268	13.4925	9.24747	6.92416	N	N	N	N	Y	Y	N	Y	N	Y	N	N
novel.379	2.82378	146.896	0.877059	85.0774	17.0072	4.99918	3.617	1.46473	Y	N	N	Y	N	Y	N	N	N	Y	N	N
novel.380	0.96154	19.0122	0.877059	21.8968	1.08829	38.5265	1.06108	32.4229	N	N	N	N	N	N	Y	N	N	N	N	Y
novel.381	35.7836	65.056	59.6403	88.7691	5.8076	7.64311	16.0892	1.45622	N	N	N	N	N	Y	N	Y	N	Y	N	N
novel.382	59.3872	13.1056	40.9249	35.0583	2.91918	1.08192	2.44705	2.20343	N	N	N	N	Y	N	N	Y	N	Y	N	N
novel.383	108.296	145.714	72.3754	112.412	32.017	51.9777	7.44937	4.72534	N	N	N	N	Y	Y	N	Y	Y	Y	Y	N
novel.387	1.61271	4.35668	4.1042	8.81743	152.119	111.988	71.5729	47.2859	N	N	N	N	Y	Y	N	Y	N	Y	N	N
novel.388	250.076	47.0537	52.5478	46.2341	1.08829	12.7393	1.06108	10.9559	Y	Y	N	N	Y	N	N	Y	N	N	N	N
novel.389	12.2641	19.6299	4.39621	17.205	140.65	120.986	143.769	131.933	N	N	N	N	Y	Y	N	Y	N	Y	N	N
novel.39	138.829	184.72	199.434	209.356	25.3027	8.22759	20.8132	10.2444	N	N	N	N	Y	Y	N	Y	N	Y	N	N
novel.390	5.76924	1.55529	21.085	11.9259	54.3386	17.7495	44.8508	37.2173	N	N	N	N	Y	Y	N	N	N	N	N	N
novel.391	0.96154	0.934246	1.17556	5.3209	1.08829	1063.36	1.06108	969.92	N	N	N	N	N	Y	Y	N	N	Y	N	Y
novel.392	242.83	246.916	272.449	150.755	1.79943	15.5398	1.77584	14.8756	N	N	N	N	Y	Y	Y	Y	N	Y	N	N
novel.393	4.83496	44.2469	26.776	44.5411	1.08829	5.0809	1.06108	2.17788	Y	Y	N	N	N	Y	N	Y	N	Y	N	N
novel.394	177.2	244.642	166.994	226.148	7.97464	26.2019	8.33627	45.7221	N	N	N	N	Y	Y	Y	Y	N	Y	N	N
novel.396	8.01948	5.93207	34.6179	16.6348	2.16596	1.08192	28.9021	4.40708	N	N	N	N	N	N	Y	Y	Y	N	N	N
novel.397	35.4502	16.1853	81.5806	59.2767	3.96504	3.26647	2.7929	41.4464	N	N	Y	N	Y	N	Y	Y	N	Y	Y	N
novel.398	278.703	165.88	175.865	632.544	8.26443	7.56685	5.30526	3.28223	N	N	Y	Y	Y	Y	N	Y	N	Y	N	N
novel.399	30.2712	78.4572	75.4206	52.8612	1.08829	1.08192	35.7917	20.0423	N	N	N	N	N	Y	N	Y	Y	Y	Y	N
novel.4	107.75	23.061	75.384	38.5136	61.6561	195.535	30.7052	255.995	N	N	N	N	N	Y	Y	N	N	Y	N	N
novel.40	0.96154	0.934246	0.877059	2.5292	29.4594	21.0496	44.9785	35.1483	N	N	N	N	Y	Y	N	Y	N	Y	N	N
novel.400	16.9229	81.3015	49.1341	12.1675	112.96	64.8753	44.8062	17.1913	Y	N	Y	Y	N	Y	N	N	N	Y	Y	N
novel.401	32.7963	34.2405	52.3756	39.4696	4.72885	12.4647	2.4464	2.90806	N	N	N	N	Y	Y	N	Y	N	N	N	N
novel.402	0.96154	0.934246	0.877059	79.3566	6.55092	7.16092	44.8722	61.4208	N	N	Y	Y	Y	Y	N	N	Y	Y	Y	N
novel.403	0.96154	0.934246	0.877059	0.939617	340.175	83.866	28.648	20.761	N	N	N	N	Y	N	N	Y	Y	Y	Y	Y
novel.406	9.25049	9.37326	40.7311	54.3602	12.9512	8.35171	10.502	8.41421	N	Y	Y	N	N	N	N	N	N	Y	N	N
novel.407	0.96154	7.78449	1.17556	17.2305	4.36518	24.4621	2.81467	41.1571	N	N	N	N	N	N	Y	N	N	N	N	N
novel.408	0.96154	52.9054	0.877059	55.4029	68.8406	29.0867	14.228	2.92117	Y	N	N	Y	N	Y	N	Y	Y	N	Y	N
novel.409	3.56305	2.17367	7.78257	6.2622	139.638	142.39	63.0812	125.362	N	N	N	N	Y	Y	N	Y	N	Y	N	N
novel.41	36.1799	27.7309	41.5759	35.9634	124.502	246.889	209.451	343.893	N	N	N	N	Y	Y	N	Y	N	Y	N	N
novel.410	1.59592	1.24745	22.3671	29.257	1.08829	5.43464	1.40741	38.6028	N	Y	Y	N	N	Y	Y	Y	N	Y	Y	N
novel.411	110.933	146.578	119.435	125.973	1.08829	1.80464	1.06108	21.6981	N	N	N	N	Y	Y	Y	Y	N	Y	Y	N
novel.412	0.96154	0.934246	0.877059	1.25075	3.22172	3.61474	25.9213	5.82554	N	N	N	N	Y	N	N	N	Y	N	N	N
novel.413	0.96154	0.934246	30.5854	34.4535	417.715	232.909	938.754	204.587	N	Y	Y	N	Y	Y	Y	Y	N	Y	N	N
novel.414	2.25757	0.934246	14.4292	27.8689	13.4337	30.7574	50.6941	35.6126	N	N	Y	N	Y	Y	N	N	Y	N	N	N
novel.415	17.0654	10.5792	43.3666	53.3788	7.24968	96.4454	89.5302	304.284	N	N	Y	N	Y	Y	N	Y	Y	N	N	Y
novel.417	61.5711	64.7695	43.7183	31.0453	1.08829	1.44111	21.3957	23.8465	N	N	N	N	N	N	N	Y	Y	Y	Y	N
novel.418	0.96154	56.6203	0.877059	16.8447	4.731	5.06453	3.85414	2.57277	Y	N	Y	N	N	Y	N	N	N	N	N	N
novel.419	82.2824	69.1931	63.3115	69.5531	48.8954	63.6973	211.016	292.518	N	N	N	N	N	Y	N	N	Y	N	Y	N
novel.42	31.8953	43.2718	16.3134	17.1717	149.611	104.661	105.016	90.1393	N	N	N	N	Y	N	N	Y	N	Y	N	N
novel.420	60.6495	15.9043	36.985	20.262	3.28643	1.08192	1.06108	1.09538	N	N	N	N	Y	N	N	Y	N	Y	N	N
novel.421	0.96154	310.831	0.877059	460.171	5.40997	1.08192	1.06108	1.09538	Y	N	N	Y	N	Y	N	N	N	Y	N	N
novel.422	7.03067	43.3635	9.68897	46.559	1.08829	69.4348	1.06108	70.7211	N	N	N	N	N	N	Y	N	N	N	N	Y
novel.424	35.3504	25.2635	4.40271	4.06848	1.08829	1.08192	1.06108	1.09538	N	Y	Y	N	Y	Y	N	N	N	N	N	N
novel.425	70.8033	77.9186	44.4746	13.791	32.0018	56.1583	81.9926	252.947	N	N	Y	N	N	N	N	N	N	Y	Y	N
novel.427	6.65946	2.79939	6.13733	8.11373	29.3325	8.26453	41.8797	28.1509	N	N	N	N	Y	Y	N	Y	N	N	N	N
novel.428	0.96154	0.934246	2.04067	5.32713	132.153	79.3286	101.706	100.877	N	N	N	N	Y	Y	N	Y	N	Y	N	N
novel.43	30.6538	39.8875	28.0911	10.3375	2.55335	4.38756	5.60805	9.49279	N	N	Y	N	Y	Y	N	Y	N	N	N	N
novel.430	81.1108	46.7391	67.0857	41.5735	1.08829	1.08192	1.06108	1.09538	N	N	N	N	Y	Y	N	Y	N	Y	N	N
novel.431	3.85979	52.5485	5.81804	12.2133	3.63211	2.87789	1.40741	3.28223	Y	N	N	N	N	Y	N	N	N	N	N	N
novel.432	25.066	18.4106	82.4182	95.0834	8.01814	6.92151	8.22976	10.2276	N	Y	Y	N	N	N	N	Y	N	Y	N	N
novel.433	17.7544	28.6806	7.20947	19.4084	4.28843	5.79929	1.06108	2.20343	N	N	N	N	N	Y	N	N	N	N	N	N
novel.434	0.96154	5.29027	5.61726	40.9692	274.635	231.703	518.456	807.095	N	N	Y	Y	Y	Y	N	Y	N	Y	N	N
novel.435	14.0855	6.83756	15.0046	9.06188	1.08829	9.62616	1.06108	20.228	N	N	N	N	N	N	N	N	N	N	N	N
novel.436	0.96154	24.562	0.877059	1.25753	1.08829	2.50232	1.75374	1.09538	Y	N	Y	N	N	Y	N	N	N	N	N	N
novel.437	2.83742	6.21715	5.59022	22.2786	15.2342	46.2736	2.81531	4.74237	N	N	N	N	N	N	N	N	N	N	Y	N
novel.438	0.96154	1.87385	1.16361	2.80416	10.5463	36.5317	7.34034	4.73845	N	N	N	N	N	N	N	N	N	Y	Y	N
novel.439	10.4616	44.4563	46.4353	28.2462	9.74929	3.58858	22.2155	1.82993	N	Y	N	N	N	Y	Y	Y	N	Y	N	N
novel.44	1.61586	1.24544	0.877059	4.10465	19.9896	33.3437	7.7736	27.2212	N	N	N	N	N	Y	N	N	N	Y	N	N
novel.440	1.90945	4.98712	3.5007	18.4393	50.4974	52.9066	61.2163	55.397	N	N	N	N	Y	Y	N	Y	N	N	N	N
novel.441	126.354	36.7107	119.028	74.1664	3.65403	6.42938	1.06108	29.814	N	N	N	N	Y	N	Y	Y	N	Y	N	N
novel.442	18.4309	0.934246	11.745	2.83298	24.8555	19.7727	1.42935	20.8033	Y	N	N	N	Y	Y	N	N	Y	N	N	N
novel.443	383.635	136.363	229.864	170.145	575.838	555.219	358	335.884	Y	N	N	N	N	Y	N	Y	N	Y	N	N
novel.444	78.6019	24.5755	111.889	247.402	2.53214	8.2406	1.42935	1.09538	Y	N	Y	Y	Y	Y	N	Y	N	Y	N	N
novel.445	55.131	53.8068	4.6968	31.8983	6.45404	16.1342	1.40758	1.45622	N	Y	N	N	Y	Y	N	N	N	N	Y	N
novel.447	1.27191	1.2441	3.77633	8.13751	30.2129	11.8455	22.4341	31.38	N	N	N	N	Y	Y	N	Y	N	N	N	N
novel.448	16.0201	5.29628	9.54423	0.939617	43.2019	72.2778	164.755	470.227	N	N	N	N	Y	Y	N	N	N	Y	Y	N
novel.45	0.96154	0.934246	0.877059	0.939617	49.9144	26.6921	17.7358	26.8183	N	N	N	N	N	Y	N	Y	N	Y	N	N
novel.450	88.3451	257.1	172.661	167.185	515.229	712.245	115.327	153.154	Y	N	N	N	N	N	N	Y	Y	Y	Y	N
novel.451	11.2019	7.15542	5.53487	8.43563	14.8366	33.2773	31.3627	36.173	N	N	N	N	N	Y	N	N	N	Y	N	N
novel.452	132.581	116.396	30.1643	53.9049	19.3639	13.9506	61.7393	27.6503	N	N	N	N	N	N	N	N	N	N	N	N
novel.453	0.96154	388.716	0.877059	527.717	16.6802	4.72171	3.27067	6.58496	Y	N	N	Y	N	Y	N	N	N	Y	N	N
novel.454	0.96154	0.934246	0.877059	0.939617	92.3028	215.96	35.1916	64.2868	N	N	N	N	Y	Y	N	Y	N	Y	Y	N
novel.455	5.09814	10.2801	16.0539	14.0954	90.9384	112.9	80.7944	65.2212	N	N	N	N	Y	Y	N	Y	N	Y	N	N
novel.456	4.1366	12.1371	208.916	309.783	1.08829	15.1795	1.06108	1.09538	N	Y	Y	N	N	N	N	Y	N	Y	N	N
novel.457	195.49	153.809	176.273	155.32	571.183	385.644	15.8319	7.69255	N	N	N	N	Y	Y	N	Y	Y	Y	Y	N
novel.458	113.532	102.98	117.317	198.948	30.4515	105.068	14.6807	10.2278	N	N	N	N	Y	Y	N	Y	N	N	Y	Y
novel.459	12.4927	3.42647	27.4777	21.9461	9.45175	7.98384	4.98119	16.5451	N	N	N	N	N	Y	N	N	N	N	N	N
novel.46	0.96154	1.86782	20.6653	33.1195	89.0005	274.481	164.531	175.594	N	Y	Y	N	Y	Y	N	Y	N	Y	N	N
novel.460	14.6622	20.86	6.74084	7.79812	6.84215	29.0689	7.68732	8.75086	N	N	N	N	N	N	N	N	N	Y	N	N
novel.461	372.501	211.5	54.9457	118.165	1.08829	1.08192	3.13906	15.3383	N	Y	N	N	Y	Y	N	Y	N	Y	Y	N
novel.462	406.112	80.7327	392.049	347.14	1.08829	47.9988	1.06108	301.536	N	N	N	N	Y	N	Y	Y	N	Y	Y	Y
novel.463	0.96154	42.9365	0.877059	79.2785	332.648	135.977	48.7014	36.8385	Y	N	N	Y	Y	N	N	Y	Y	N	Y	Y
novel.464	1.61586	1.86983	3.20869	1.87867	1.08829	7.58547	1.06108	51.5887	N	N	N	N	N	Y	Y	N	N	N	Y	N
novel.465	95.3853	153.481	104.123	127.842	7.66006	1.43565	1.75374	15.7095	N	N	N	N	Y	Y	N	Y	N	Y	N	N
novel.466	3.21493	4.35736	2.90681	3.43488	27.7508	12.0307	6.04195	2.92117	N	N	N	N	N	N	N	Y	N	N	N	N
novel.467	66.1814	115.515	108.693	43.2145	202.941	41.1557	179.215	47.4416	N	N	Y	N	Y	Y	Y	N	N	N	N	Y
novel.468	81.8366	46.7645	81.4151	51.3452	92.6328	89.4174	106.004	78.5127	N	N	N	N	N	N	N	N	N	N	N	N
novel.469	3.53263	6.54978	6.72343	25.5308	95.5277	38.5303	45.235	30.017	N	N	Y	N	Y	Y	N	Y	N	N	N	N
novel.47	36.6651	13.7199	153.033	111.349	3.57729	1.08192	20.9366	2.9214	N	N	Y	N	N	N	N	Y	N	Y	N	N
novel.470	4.75001	2.80139	41.9664	30.6996	4.01771	2.91707	1.06108	2.93361	N	Y	Y	N	N	N	N	Y	N	Y	N	N
novel.471	1.2887	4.97171	0.877059	8.41415	7.56318	21.842	6.71268	8.38867	N	N	N	N	N	N	N	N	N	N	N	N
novel.472	278.614	855.174	256.275	41.0964	698.653	187.174	910.109	334.526	Y	N	Y	Y	Y	Y	Y	Y	N	Y	N	Y
novel.473	3.79896	2.80139	16.7455	17.5455	38.6959	52.3829	226.143	219.12	N	N	N	N	Y	Y	N	N	Y	N	Y	N
novel.474	2.25757	3.42914	3.83715	9.47362	63.1775	9.7167	174.947	36.7911	N	N	N	N	Y	Y	N	Y	N	N	N	Y
novel.475	23.421	0.934246	82.7915	126.936	45.8817	193.713	562.447	186.036	Y	N	Y	N	Y	Y	N	N	Y	N	N	N
novel.476	4.47739	3.72962	55.9091	38.5876	1.08829	28.8855	1.06108	43.6887	N	Y	Y	N	N	Y	Y	Y	N	N	N	Y
novel.477	337.292	377.677	291.673	311.466	17.9402	6.14869	1.75374	1.46059	N	N	N	N	Y	Y	N	Y	Y	Y	N	N
novel.478	0.96154	0.934246	1.46107	0.939617	22.552	105.427	2.4685	16.399	N	N	N	N	N	Y	N	Y	N	Y	N	N
novel.48	19.1281	6.22316	57.9963	12.5001	40.1621	39.5433	15.5912	27.8854	N	N	N	N	N	N	N	N	N	N	N	N
novel.480	0.96154	0.934246	2.03417	5.68801	84.6516	31.586	22.8884	15.3034	N	N	N	N	N	Y	N	Y	N	Y	N	N
novel.481	2.25757	0.934246	17.0419	10.6582	359.78	352.186	37.786	27.3799	N	N	N	N	Y	Y	N	Y	Y	Y	Y	N
novel.482	1.93671	3.11795	30.0504	38.7743	22.2288	150.767	17.8209	22.6052	N	Y	Y	N	N	Y	N	N	N	Y	Y	Y
novel.483	2.20304	0.934246	20.513	12.9028	15.9461	32.4089	36.9004	22.2584	N	N	N	N	Y	Y	N	N	N	N	N	N
novel.484	44.5275	41.7446	45.7796	36.5591	38.576	16.2561	91.8866	15.727	N	N	N	N	N	Y	Y	N	Y	N	N	N
novel.485	21.4915	34.5772	20.2516	53.3873	12.3303	6.23797	269.214	35.1658	N	N	N	N	Y	N	Y	N	Y	Y	Y	N
novel.486	19.4845	23.0524	40.9908	23.1244	5.06357	6.05059	7.86118	3.63869	N	N	N	N	N	Y	N	Y	N	N	N	N
novel.487	96.1037	137.985	72.2345	210.606	50.4298	23.7423	5.99792	10.9589	N	N	N	Y	Y	Y	N	N	Y	Y	N	Y
novel.488	1.58229	18.6661	16.7332	1.25019	46.199	73.3477	104.812	162.756	Y	Y	Y	Y	Y	Y	N	N	N	Y	N	N
novel.49	4.22052	1.86983	21.2526	25.1134	6.51911	4.32767	6.64704	13.8681	N	N	Y	N	N	Y	N	N	N	Y	N	N
novel.491	111.862	83.0054	124.051	78.0458	384.96	336.731	232.803	172.595	N	N	N	N	N	N	N	Y	N	Y	N	N
novel.492	35.4355	5.91665	21.7782	11.5571	580.442	623.946	339.015	480.466	Y	N	N	N	Y	Y	N	Y	N	Y	N	N
novel.493	233.654	382.473	436.014	208.46	19.3411	25.2215	7.38324	13.8025	N	N	N	N	Y	Y	N	Y	N	Y	N	N
novel.494	3.49906	1.55663	23.8391	19.767	15.5396	14.0857	8.25138	8.41467	N	Y	N	N	N	N	N	N	N	N	N	N
novel.495	31.6448	45.5078	31.7206	82.7965	65.5675	35.6458	29.5999	28.1412	N	N	N	Y	N	N	N	N	N	N	N	N
novel.496	101.651	125.393	25.7031	30.148	10.5941	5.74598	4.22273	13.502	N	Y	Y	N	Y	Y	N	N	N	Y	N	N
novel.498	8.12436	12.1345	31.1835	68.7867	4.73946	12.7044	3.48555	2.91703	N	N	Y	N	N	N	N	Y	N	Y	N	N
novel.499	75.9982	119.918	110.623	185.327	1.08829	3.29585	1.06108	1.09538	N	N	N	N	Y	Y	N	Y	N	Y	N	N
novel.5	101.341	60.6537	24.2851	101.312	10.5382	3.58424	17.9731	7.2905	N	Y	N	Y	Y	Y	N	N	N	Y	N	N
novel.50	58.2104	23.6667	23.0838	14.3437	21.2998	26.9317	17.0428	43.8507	N	N	N	N	N	N	N	N	N	N	N	N
novel.500	17.377	28.3459	188.325	62.0831	2.91918	1.08192	1.79761	1.09538	N	Y	Y	Y	N	Y	N	Y	N	Y	N	N
novel.501	12.1498	13.3866	108.363	133.435	540.985	208.746	448.984	272.136	N	Y	Y	N	Y	Y	N	Y	N	N	N	Y
novel.502	9.52202	8.10776	4.68172	4.70487	2662.85	1452.71	1077.44	1322.59	N	N	N	N	Y	Y	N	Y	N	Y	N	N
novel.503	8.68112	71.3581	5.82454	6.25884	29.994	7.19786	16.2836	12.0867	Y	N	Y	N	N	Y	N	Y	N	N	N	Y
novel.504	0.96154	163.898	0.877059	121.478	1.08829	13.5262	1.06108	1.09538	Y	N	N	Y	N	Y	N	N	N	Y	Y	Y
novel.505	1.27191	4.04682	17.9288	54.0825	444.846	165.19	303.422	335.046	N	N	Y	N	Y	Y	N	Y	N	N	N	N
novel.506	448.177	423.864	273.381	143.336	205.282	158.757	135.845	181.259	N	N	Y	N	Y	Y	N	N	N	N	N	N
novel.507	35.5487	15.8634	94.9278	102.965	12.273	12.3582	18.191	13.543	N	N	Y	N	N	N	N	Y	N	Y	N	N
novel.508	189.997	99.2456	144.618	102.03	128.764	49.0502	55.5879	54.3835	N	N	N	N	Y	N	N	N	Y	Y	N	Y
novel.509	97.8463	52.0073	56.7909	54.8819	9.37465	11.6127	66.4623	80.5756	N	N	N	N	N	N	N	Y	Y	Y	Y	N
novel.51	1.61586	0.934246	5.87573	6.88278	37.6061	20.6762	37.8958	28.237	N	N	N	N	Y	Y	N	Y	N	N	N	N
novel.511	52.7135	80.53	41.8749	63.3226	1.08829	2.1595	181.795	157.452	N	N	N	N	N	N	N	Y	Y	Y	Y	N
novel.512	1.2887	0.934246	10.7993	12.2462	12.2829	2.8506	28.5212	8.83096	N	N	N	N	Y	N	N	N	N	N	N	N
novel.513	0.96154	3.11393	19.6047	94.3282	1.08829	11.605	1.06108	22.6222	N	N	Y	Y	N	Y	Y	N	N	Y	N	N
novel.514	814.309	466.78	975.775	722.559	10.6139	16.4833	1.06108	1.46473	N	N	N	N	Y	Y	N	Y	N	Y	N	N
novel.515	6.81052	8.39817	3.20219	9.96924	145.52	85.7355	29.3855	48.1067	N	N	N	N	Y	Y	N	Y	Y	Y	N	N
novel.516	30.4674	21.5038	6.77124	13.7243	90.0135	51.2758	105.765	75.9183	N	Y	N	N	Y	Y	N	Y	N	Y	N	N
novel.517	166.606	28.35	16.3895	23.375	1463.68	1261.35	1502.26	1428.27	Y	Y	N	N	Y	Y	N	Y	N	Y	N	N
novel.518	5.75561	62.6301	10.8318	33.8092	126.528	113.711	153.291	138.504	Y	N	N	Y	Y	Y	N	Y	N	Y	N	N
novel.519	85.2773	89.2386	20.4797	53.1531	4.68643	3.91726	4.28821	3.27349	N	Y	N	N	Y	Y	N	N	N	Y	N	N
novel.52	49.1474	51.4029	58.1503	45.1451	23.1463	21.5926	37.9611	29.8359	N	N	N	N	N	N	N	N	N	N	N	N
novel.520	0.96154	3.11928	0.877059	26.4524	55.2591	37.446	14.9421	10.9835	N	N	Y	Y	N	N	N	Y	N	N	N	N
novel.521	0.96154	3.11662	0.877059	10.5881	161.116	39.5234	1.06108	1.09538	N	N	N	N	N	N	N	Y	Y	N	Y	N
novel.522	7.14817	9.65901	4.93994	1.87245	45.9638	38.2696	27.197	24.0934	N	N	N	N	Y	N	N	Y	N	Y	N	N
novel.523	13.2162	18.3972	28.5408	46.2951	5660.21	6521.31	4859.88	4458.84	N	N	N	N	Y	Y	N	Y	N	Y	N	N
novel.524	17.9222	15.5569	26.9446	19.741	32.2428	115.595	35.0997	14.6201	N	N	N	N	N	N	N	N	N	Y	Y	N
novel.525	9.3512	4.9704	44.9616	31.9204	1.08829	6.49151	1.75374	9.04681	N	Y	Y	N	N	N	N	Y	N	Y	N	N
novel.527	0.96154	0.934246	6.33891	2.20394	942.453	1076.84	772.521	843.334	N	N	N	N	Y	Y	N	Y	N	Y	N	N
novel.528	257.623	5.61686	131.402	135.861	13.8926	6.0811	14.9599	16.2301	Y	N	Y	N	Y	N	N	Y	N	Y	N	N
novel.529	24.8951	18.3938	65.5495	48.6875	8.05031	3.66484	2.90241	1.46473	N	N	N	N	Y	N	N	Y	N	Y	N	N
novel.53	6.82834	4.05017	2.05262	1.56076	1.08829	1.08192	31.4178	5.86352	N	N	N	N	N	N	N	N	Y	N	N	N
novel.530	9.85445	26.4574	10.1903	40.9822	1.82064	6.19333	6.73494	3.65113	N	N	N	Y	N	Y	N	N	N	Y	N	N
novel.531	30.3782	7.16344	15.3008	12.8356	97.7257	4.03383	29.2539	4.41951	N	N	N	N	N	N	Y	Y	N	N	N	Y
novel.532	53.2562	5.59477	20.7301	17.7656	16.3688	5.86352	2.1441	4.78886	Y	N	N	N	Y	N	N	N	N	N	N	N
novel.534	12.4245	21.212	5.81934	6.88222	194.299	240.857	423.483	77.0218	N	N	N	N	Y	Y	Y	Y	N	Y	N	N
novel.535	3.83253	3.41576	15.8011	11.5939	102.406	102.287	22.827	55.5834	N	N	N	N	Y	Y	N	Y	Y	Y	N	N
novel.536	55.1655	79.8406	75.6805	78.6359	88.4984	125.807	23.6915	23.0284	N	N	N	N	N	Y	N	N	Y	N	Y	N
novel.537	2.59418	1.2441	2.04717	1.87133	1.08829	60.9436	1.06108	111.741	N	N	N	N	N	Y	Y	N	N	Y	N	Y
novel.538	165.789	120.123	194.154	164.01	32.7945	26.3546	5.23898	7.32366	N	N	N	N	Y	Y	N	Y	Y	Y	N	N
novel.539	276.934	199.865	290.458	255.014	6.16246	1.43565	4.28821	2.55183	N	N	N	N	Y	Y	N	Y	N	Y	N	N
novel.54	16.3524	10.9292	2.92968	6.57508	190.873	223.78	176.549	230.578	N	Y	N	N	Y	Y	N	Y	N	Y	N	N
novel.540	0.96154	59.5301	0.877059	29.6519	20.6923	6.50998	18.3203	15.641	Y	N	N	Y	N	Y	N	Y	N	Y	N	N
novel.541	5.40851	6.86565	11.5807	4.06225	50.2524	176.354	127.565	454.913	N	N	N	N	Y	Y	N	Y	N	Y	N	N
novel.542	0.96154	20.2395	0.877059	2.80584	7.23907	5.03305	160.026	351.609	N	N	N	N	Y	N	N	N	N	N	Y	N
novel.543	340.394	29.9528	315.202	200.075	16.3656	8.63576	8.72647	6.58059	Y	N	Y	N	Y	Y	N	Y	N	Y	N	N
novel.544	0.96154	5.2956	0.877059	18.1673	885.525	469.055	178.232	208.925	N	N	N	N	Y	Y	N	Y	Y	Y	N	N
novel.545	7.71438	3.11059	886.118	727.404	13066.9	10797.4	4767.71	6307.04	N	Y	Y	N	Y	Y	N	Y	N	Y	N	N
novel.546	20.4389	3.10925	13.4674	8.77447	1.08829	23.2861	2.10056	2.19099	Y	N	N	N	Y	N	N	N	N	N	Y	Y
novel.547	278.68	66.745	128.455	104.796	1.08829	15.0422	1.06108	1.09538	Y	N	N	N	Y	Y	N	Y	N	Y	N	N
novel.548	819.321	147.503	645.148	305.152	63.1304	45.8141	59.5884	73.1399	Y	N	N	N	Y	N	N	Y	N	Y	N	N
novel.549	9.5273	1.2441	146.168	43.9803	11.6166	10.0682	23.949	32.9639	N	Y	Y	Y	N	Y	N	Y	N	Y	Y	N
novel.550	49.612	18.7244	81.3114	46.2273	142.765	176.706	338.185	380.729	N	N	N	N	Y	Y	N	N	Y	Y	N	N
novel.551	8.02996	4.99313	14.3291	15.367	99.7734	32.6283	57.859	36.9209	N	N	N	N	Y	Y	N	Y	N	N	N	Y
novel.552	0.96154	3.11124	0.877059	33.8963	199.147	304.148	181.723	357.018	N	N	Y	Y	Y	Y	N	Y	N	Y	N	N
novel.553	186.588	74.8347	202.767	42.7592	6.86229	16.0351	5.0028	13.2247	N	N	N	Y	Y	Y	N	Y	N	N	N	N
novel.554	174.474	122.843	192.124	63.0869	1.08829	4.98939	1.06108	4.00759	N	N	N	Y	Y	Y	N	Y	N	Y	N	N
novel.555	25.5558	7.17148	72.6495	36.4775	1.08829	79.1578	1.06108	111.751	N	N	N	N	Y	Y	Y	Y	N	N	N	Y
novel.556	86.6832	23.3475	132.068	70.8995	589.338	171.901	46.3739	111.335	Y	N	Y	N	N	Y	N	Y	Y	N	N	Y
novel.557	10.8024	5.29831	42.5629	27.2958	11.5933	13.3215	6.6901	10.9458	N	Y	Y	N	N	N	N	Y	N	N	N	N
novel.558	1.2887	16.4771	5.49017	1.56188	81.389	57.8959	27.3039	89.6167	N	N	Y	N	Y	N	N	Y	N	Y	N	N
novel.559	0.96154	2.18705	0.877059	1.25019	121.464	18.0487	48.7665	37.2276	N	N	N	N	Y	Y	N	Y	Y	N	N	Y
novel.56	0.96154	0.934246	7.66026	11.3438	60.3862	101.338	24.6206	27.006	N	N	N	N	Y	Y	N	Y	N	Y	Y	N
novel.562	3.16142	1.56065	3.20869	3.15034	51.296	142.327	7.38405	21.2242	N	N	N	N	N	N	N	Y	Y	Y	Y	N
novel.563	22.2822	9.34181	15.2184	14.372	581.9	1184.34	226.667	625.921	N	N	N	N	Y	Y	N	Y	N	Y	N	N
novel.564	53.1925	82.7914	23.6539	10.5875	10.809	2.17363	17.5438	5.80369	N	N	N	N	N	Y	N	N	N	N	N	N
novel.565	23.3118	48.4817	48.0514	45.3132	108.705	79.4317	74.9885	61.7387	N	N	N	N	Y	N	N	N	N	N	N	N
novel.567	1.59907	3.1166	2.35008	18.6911	34.4597	29.1693	36.0564	21.226	N	N	Y	Y	Y	Y	N	Y	N	N	N	N
novel.568	3.17821	1.55396	62.3218	86.7224	1.79943	1.08192	1.40741	1.45622	N	Y	Y	N	N	N	N	Y	N	Y	N	N
novel.570	0.96154	0.934246	1.16361	2.51451	606.477	269.959	495.279	318.96	N	N	N	N	Y	Y	N	Y	N	Y	N	N
novel.572	118.082	146.595	227.207	212.835	21.6151	6.43708	671.902	417.554	N	N	N	N	N	N	N	N	Y	Y	Y	N
novel.574	5.09081	5.92805	81.5905	73.4104	51.6153	31.9612	37.2062	42.3557	N	Y	Y	N	Y	Y	N	N	N	N	N	N
novel.576	5.09081	2.80342	4.1042	2.19036	10.4841	17.8844	58.6807	44.1795	N	N	N	N	Y	Y	N	N	Y	Y	N	N
novel.577	3.88288	1.86381	110.748	18.7443	19.6772	25.1322	173	335.521	N	Y	Y	Y	Y	Y	N	Y	Y	N	Y	N
novel.579	36.0909	28.3192	1185.98	3147.7	5.77614	5.87877	7.98897	3.29881	N	Y	Y	N	Y	Y	N	Y	N	Y	N	N
novel.58	246.332	194.719	111.19	272.446	167.023	167.509	113.667	153.113	N	Y	N	Y	Y	N	N	N	N	N	N	N
novel.580	828.671	728.782	398.652	425.368	56.0451	53.9308	76.1351	43.5174	N	Y	N	N	Y	Y	N	Y	N	Y	N	N
novel.581	31.931	10.9031	9.36656	3.7528	7.6286	11.9533	12.7146	48.7281	N	N	N	N	N	N	N	N	N	N	N	N
novel.582	5.0845	3.73965	23.2213	25.9733	4.69739	4.32767	7.64296	4.37279	N	Y	Y	N	N	N	N	Y	N	Y	N	N
novel.583	57.3366	26.4513	52.0234	19.4847	23.0728	25.0758	10.1116	9.87917	N	N	N	N	Y	N	N	N	N	N	N	N
novel.584	121.335	91.5219	112.327	72.4318	3.65153	1.8199	1.40758	1.09538	N	N	N	N	Y	Y	N	Y	N	Y	N	N
novel.585	1.60955	9.63823	204.128	10.29	11.6495	5.41827	5.76143	2.20343	N	Y	N	Y	N	N	N	Y	N	N	N	N
novel.586	1.2887	10.871	385.995	22.7058	3.63211	11.1697	1.06108	12.1378	N	Y	N	Y	N	N	N	Y	N	N	N	N
novel.587	410.561	301.8	81.7505	71.8833	97.8633	6.04514	42.1807	5.43389	N	Y	Y	N	Y	Y	Y	N	N	Y	N	Y
novel.588	11.6591	3.11594	35.8044	42.075	7.61621	1.43565	4.20096	1.09538	N	N	Y	N	N	N	N	Y	N	Y	N	N
novel.589	45.0423	39.8742	58.73	75.9781	55.8864	10.7058	76.048	22.5808	N	N	N	N	N	N	N	N	N	Y	N	Y
novel.59	12.2589	7.17548	48.4401	14.148	99.4337	114.661	26.4823	27.0847	N	Y	N	Y	N	Y	N	N	Y	Y	Y	N
novel.590	33.8845	37.6677	34.4602	30.3032	99.7235	87.0653	201.305	189.263	N	N	N	N	Y	Y	N	Y	N	Y	N	N
novel.591	1.2887	65.0527	0.877059	164.699	436.157	452.275	2030.18	2296.71	Y	N	Y	Y	Y	Y	N	Y	Y	Y	Y	N
novel.592	105.974	144.434	46.0973	38.3722	115.484	24.6923	27.1972	25.9318	N	N	Y	N	Y	Y	N	N	Y	N	N	Y
novel.593	17.3644	4.98845	31.7033	31.1816	9.71854	6.86596	4.56874	3.28592	N	N	Y	N	N	N	N	Y	N	Y	N	N
novel.594	51.1514	50.4419	59.1992	106.619	3.65403	1.08192	1.06108	1.09538	N	N	Y	N	Y	Y	N	Y	N	Y	N	N
novel.595	4.87169	15.8829	151.633	59.0171	30.9965	16.1286	10.1116	13.221	N	Y	Y	N	N	N	N	Y	N	Y	N	N
novel.596	0.96154	1.55529	7.77166	0.939617	4.38389	25.8463	4.6347	32.0887	N	N	N	N	N	Y	N	N	N	Y	N	N
novel.597	1.93671	0.934246	12.3659	26.9152	13.3934	8.58133	5.99841	8.72072	N	N	Y	N	N	N	N	N	N	N	N	N
novel.598	228.604	215.369	37.0285	5.61055	54.8724	7.62898	24.0588	5.87136	N	Y	Y	Y	Y	Y	N	N	N	N	N	Y
novel.599	2741.15	1521.14	5103.85	4167.79	163.735	133.534	95.5228	97.9188	N	N	Y	N	Y	Y	N	Y	N	Y	N	N
novel.60	71.3058	86.0196	53.4551	34.1634	8.63168	3.21525	3.14003	1.09538	N	N	Y	N	Y	Y	N	Y	N	Y	N	N
novel.600	0.96154	1.86983	1.17556	23.8643	111.298	146.199	147.171	403.268	N	N	Y	Y	Y	Y	N	Y	N	Y	N	N
novel.603	141.184	144.244	165.683	41.3257	1.08829	25.4076	1.06108	30.28	N	N	Y	Y	Y	Y	Y	Y	N	N	N	Y
novel.604	6.03974	19.5977	166.977	47.1766	4.75292	57.3358	1.06108	3.26475	N	Y	N	N	N	Y	N	Y	N	N	Y	Y
novel.606	90.0468	35.5389	131.753	55.4091	1.08829	2.8506	1.06108	2.91703	Y	N	N	N	Y	Y	N	Y	N	Y	N	N
novel.607	1.27191	2.18504	9.33953	8.14486	130.249	48.559	137.612	40.8897	N	N	N	N	Y	Y	Y	Y	N	Y	N	N
novel.608	161.616	77.5987	261.399	389.265	29.569	15.5507	27.9782	11.2817	N	N	Y	N	Y	Y	N	Y	N	Y	N	N
novel.61	89.4076	121.415	141.427	188.764	1.08829	1.45091	1.06108	1.09538	N	N	N	N	Y	Y	N	Y	N	Y	N	N
novel.611	0.96154	0.934246	1.45016	1.88602	93.0662	205.352	99.8075	247.932	N	N	N	N	Y	Y	N	Y	N	Y	N	N
novel.612	0.96154	64.3966	0.877059	111.82	279.302	1943.4	565.057	3285	Y	N	N	Y	Y	Y	Y	Y	N	Y	N	Y
novel.613	404.51	60.8151	261.239	271.833	10.4502	10.3826	10.6326	12.3852	Y	N	Y	N	Y	Y	N	Y	N	Y	N	N
novel.614	1.59907	0.934246	16.6184	5.66541	77.0719	40.4095	52.0349	31.6547	N	N	N	N	Y	Y	N	Y	N	Y	N	N
novel.615	16.7604	4.04215	22.059	21.5903	13.0937	9.01454	6.84445	5.447	N	N	N	N	N	N	N	N	N	N	N	N
novel.616	7.27391	4.98578	35.4373	24.7813	407.278	330.993	239.414	359.645	N	Y	Y	N	Y	Y	N	Y	N	Y	N	N
novel.617	19.8274	4.66253	52.8821	53.6989	14.4626	6.07243	12.0396	13.1246	N	N	Y	N	N	N	N	Y	N	Y	N	N
novel.618	4.50781	2.80141	33.6247	67.8348	7.90922	12.8915	13.4471	13.5482	N	Y	Y	N	N	N	N	Y	N	Y	N	N
novel.619	0.96154	0.934246	0.877059	1.56188	29.4202	27.0415	15.2462	10.9405	N	N	N	N	N	N	N	Y	N	Y	N	N
novel.62	50.4362	72.5808	56.1929	73.8496	2414.72	2361.46	1691.25	1694.1	N	N	N	N	Y	Y	N	Y	N	Y	N	N
novel.620	176.828	176.326	58.1279	219.192	6.21549	2.91707	7.73054	1.09538	N	Y	N	Y	Y	Y	N	Y	N	Y	N	N
novel.621	16.5674	28.9723	4.36788	29.7651	23.1145	8.93506	24.8381	16.1668	N	N	N	Y	N	N	N	Y	N	N	N	N
novel.622	0.96154	0.934246	26.158	33.674	14.5896	10.1215	23.0201	10.966	N	Y	Y	N	N	N	N	N	N	N	N	N
novel.623	34.0377	7.78851	126.371	82.2557	137.195	405.734	86.7499	342.395	Y	Y	Y	N	Y	Y	Y	N	N	Y	N	Y
novel.624	0.96154	0.934246	24.4957	0.939617	6.47668	1.08192	2.81467	15.0208	N	Y	N	Y	N	N	N	N	N	N	N	N
novel.625	2.25339	1.86716	2.05158	6.27409	23.9727	29.4059	12.9924	34.0659	N	N	N	N	N	Y	N	Y	N	N	N	N
novel.626	1.59907	2.1837	0.877059	5.00019	10.4965	129.89	339.977	799.222	N	N	N	N	Y	Y	Y	N	Y	Y	Y	Y
novel.627	89.6434	59.5154	129.843	155.711	2.89796	7.86615	1.06108	1.82142	N	N	Y	N	Y	Y	N	Y	N	Y	N	N
novel.628	76.8643	45.4743	176.361	124.796	77.9817	76.4005	35.1442	44.7384	N	N	Y	N	N	N	N	N	N	N	N	N
novel.629	37.3816	10.624	20.649	12.8486	3.22172	1.08192	1.06108	1.09538	N	N	N	N	Y	N	N	Y	N	N	N	N
novel.63	1.61586	1.55396	2.94164	4.72635	75.2406	22.7649	241.427	253.26	N	N	N	N	Y	Y	N	Y	Y	N	Y	N
novel.630	21.0899	38.2921	21.8831	50.9819	6.10943	3.9391	4.87071	4.34287	N	N	N	N	N	Y	N	N	N	Y	N	N
novel.631	40.1571	37.4013	62.8443	39.5549	1.08829	521.544	1.06108	315.287	N	N	N	N	Y	Y	Y	Y	N	Y	N	Y
novel.633	8.23544	17.7594	14.6279	5.2932	81.5882	111.376	89.286	215.496	N	N	N	N	Y	Y	Y	Y	N	Y	N	N
novel.634	0.96154	1.55396	0.877059	1.56866	1.08829	102.186	2.44689	60.7213	N	N	N	N	N	Y	Y	N	N	Y	N	Y
novel.635	8.37288	9.3311	13.7604	11.289	10.137	22.0216	16.0042	126.652	N	N	N	N	N	Y	Y	N	N	N	Y	N
novel.636	631.093	750.459	365.391	191.679	2.91918	2.8506	1.06108	1.09538	N	N	Y	N	Y	Y	N	Y	N	Y	N	N
novel.638	47.3779	18.019	1531.01	166.547	42.0493	41.1477	56.6714	28.1274	N	Y	Y	Y	N	N	N	Y	N	Y	N	N
novel.639	10.5193	0.934246	253.742	25.1671	26.5328	50.8643	82.137	123.761	N	Y	Y	Y	Y	Y	N	Y	N	N	N	N
novel.64	1524.96	1660.21	1442.72	1572.74	9.82603	7.2099	6.30087	13.4801	N	N	N	N	Y	Y	N	Y	N	Y	N	N
novel.640	6.39944	2.79605	59.3652	48.9652	111.087	22.2469	80.5552	77.1178	N	Y	Y	N	Y	Y	N	N	N	N	Y	Y
novel.641	22.3775	12.4825	36.1541	29.3443	21.0546	26.5072	1.06108	1.46473	N	N	N	N	Y	N	N	N	N	N	Y	N
novel.643	46.5419	48.3077	10.1685	11.2522	508.713	206.825	486.192	341.372	N	Y	Y	N	Y	Y	N	Y	N	Y	N	N
novel.644	0.96154	8.70873	0.877059	16.1839	4.35207	1.08192	1.06108	3.26038	N	N	N	Y	N	N	N	N	N	Y	N	N
novel.645	0.96154	4.65853	0.877059	4.67262	55.0706	11.1652	86.7441	35.0445	N	N	N	N	Y	Y	N	Y	N	N	N	N
novel.646	27.6013	60.6998	64.0166	8.74788	109.667	11.2731	88.504	42.5507	N	N	Y	Y	N	N	N	N	N	N	N	Y
novel.647	90.7738	55.0389	43.2276	115.136	2.52154	9.66437	93.0842	79.7011	N	N	N	N	N	N	N	Y	Y	Y	Y	N
novel.648	1.2887	0.934246	17.4306	23.8903	10.4735	50.9158	4.52535	16.0206	N	Y	Y	N	N	Y	N	N	N	N	N	N
novel.649	6.07331	3.1126	11.2864	6.92861	18.935	9.11473	1.77568	1.09538	N	N	N	N	N	N	N	N	Y	N	N	N
novel.65	1.90629	2.175	6.3966	4.67884	355.487	422.863	426.513	485.007	N	N	N	N	Y	Y	N	Y	N	Y	N	N
novel.651	11.7177	48.5412	45.9019	11.5639	25.1044	14.3903	3.13987	5.52756	N	N	Y	N	N	Y	N	N	Y	N	N	N
novel.652	40.9718	46.1207	110.906	54.0753	185.751	596.439	183.784	419.093	N	Y	N	Y	Y	Y	Y	N	N	Y	N	Y
novel.655	3.20547	5.28557	18.3845	45.8896	19.5626	36.252	33.1135	24.4307	N	N	Y	N	Y	Y	N	N	N	N	N	N
novel.656	42.896	68.01	17.8766	11.5453	1.08829	1.08192	1.06108	8.02784	N	N	Y	N	Y	Y	N	N	N	N	N	N
novel.657	11.9799	7.47196	32.0041	35.1109	7.59607	2.53283	9.85174	12.7591	N	N	Y	N	N	N	N	Y	N	Y	N	N
novel.659	10.4553	4.36607	32.4272	1.5681	153.58	152.417	107.822	139.205	N	N	N	Y	Y	Y	N	Y	N	Y	N	N
novel.66	6.3669	2.79605	14.0678	6.30292	5.46478	13.4588	31.2259	47.1851	N	N	N	N	N	Y	N	N	N	N	N	N
novel.660	6.73078	5.27824	4.66639	10.6594	48.7156	73.2895	84.4595	152.734	N	N	N	N	Y	Y	N	Y	N	Y	N	N
novel.661	38.2443	45.499	41.342	22.5248	18.2188	143.585	30.5978	12.3905	N	N	N	N	N	N	N	N	N	Y	Y	Y
novel.662	8.69476	7.17013	10.2218	32.2722	22.2288	23.158	29.5118	33.0608	N	N	Y	N	Y	Y	N	N	N	N	N	N
novel.664	19.8589	6.84353	36.9581	30.7726	115.592	136.559	51.4094	96.6239	N	N	Y	N	Y	Y	N	Y	Y	Y	N	N
novel.666	32.5057	9.66566	82.5138	32.3859	4.37364	18.2173	3.83221	16.7971	N	N	N	N	Y	N	N	Y	N	N	N	N
novel.667	3.16458	24.2697	1.46107	36.3033	3.5879	4.27646	2.44689	9.85936	Y	N	N	Y	N	N	N	N	N	Y	N	N
novel.668	53.4457	12.7569	75.0395	125.669	6.4855	2.14313	6.71203	5.44286	Y	N	Y	N	Y	N	N	Y	N	Y	N	N
novel.67	52.0523	28.0555	110.282	122.411	14.3841	46.2603	20.55	86.9973	N	N	Y	N	N	N	N	Y	N	N	N	N
novel.670	54.4828	34.8575	123.506	136.276	3.63103	4.37231	7.38324	49.9614	N	N	Y	N	Y	N	Y	Y	N	Y	Y	N
novel.671	8.9034	20.8686	20.4012	27.5357	25.9876	19.7509	10.6112	10.9669	N	N	N	N	N	N	N	N	N	N	N	N
novel.672	68.239	47.6746	59.6701	39.2008	35.7361	18.1195	3.85414	1.82142	N	N	N	N	Y	Y	N	N	Y	N	N	N
novel.673	25.1783	19.2879	30.3071	19.8354	1.08829	4.40282	1.06108	1.09538	N	N	N	N	Y	Y	N	Y	N	N	N	N
novel.674	17.1808	16.4892	8.43727	14.3556	270.911	244.444	289.891	251.396	N	N	N	N	Y	Y	N	Y	N	Y	N	N
novel.675	225.471	234.842	357.906	323.63	824.593	868.354	900.256	1048.05	N	N	N	N	Y	Y	N	Y	N	Y	N	N
novel.676	929.149	935.843	98.408	308.401	2.54346	11.5116	1.77584	5.47783	N	Y	N	N	Y	Y	N	Y	N	Y	N	N
novel.677	36.4829	33.926	45.9069	38.5769	23.9218	10.6546	3.96349	1.45622	N	N	N	N	Y	Y	N	N	N	Y	N	N
novel.678	5.76609	1.24745	20.4166	29.5026	2.91	5.47928	2.10056	3.28661	N	N	Y	N	N	N	N	N	N	Y	N	N
novel.679	105.887	30.258	203.824	50.4457	68.7826	34.7487	36.3794	46.6953	Y	N	N	Y	Y	N	N	Y	N	N	N	N
novel.680	0.96154	2.80139	10.5291	36.1105	80.2496	122.413	227.956	275.91	N	N	Y	Y	Y	Y	N	Y	Y	Y	Y	N
novel.681	1.61586	2.80274	2.33267	5.62301	34.5755	16.7339	37.7663	10.6091	N	N	N	N	Y	N	N	Y	N	N	N	N
novel.683	83.1849	17.1772	83.0275	22.5774	12.7258	15.665	3.50813	8.38498	N	N	N	N	Y	N	N	Y	N	N	N	N
novel.685	72.6863	20.2657	141.369	93.9887	192.893	41.0997	385.662	32.905	N	N	Y	N	Y	N	Y	N	N	N	N	Y
novel.686	13.1365	35.8601	53.4115	144.149	95.2313	32.1008	24.5982	5.12415	N	Y	Y	N	N	Y	N	N	Y	Y	Y	N
novel.687	311.843	59.7831	309.65	533.394	9.78396	7.62353	3.85366	5.07765	Y	N	Y	N	Y	Y	N	Y	N	Y	N	N
novel.688	8.33088	9.63492	38.5667	92.4331	58.6606	19.3658	73.7319	51.4531	N	Y	Y	N	Y	Y	N	N	N	Y	Y	Y
novel.689	0.96154	18.3269	5.48472	1.56188	99.4912	90.1833	87.4899	105.296	N	N	N	N	Y	Y	N	Y	N	Y	N	N
novel.69	208.122	60.7126	35.7262	100.784	462.987	1470.19	262.814	887.205	Y	Y	N	N	N	Y	Y	Y	N	Y	N	Y
novel.690	10.9072	5.28961	31.9381	24.792	338.118	287.137	338.959	292.212	N	Y	Y	N	Y	Y	N	Y	N	Y	N	N
novel.692	41.4438	72.558	32.0201	42.6521	1.79943	2.87789	87.5588	35.674	N	N	N	N	N	N	N	Y	Y	Y	Y	N
novel.693	24.1244	34.6099	28.944	31.6619	1.08829	597.977	1.06108	179.568	N	N	N	N	Y	Y	Y	Y	N	Y	Y	Y
novel.694	276.522	304.782	196.803	254.018	1.08829	228.829	1.06108	187.519	N	N	N	N	Y	N	Y	Y	N	N	N	Y
novel.695	16.3189	13.6951	6.42492	11.608	40.6946	30.5776	24.5566	26.3468	N	N	N	N	N	N	N	Y	N	N	N	N
novel.696	26.8726	32.085	15.9694	6.87487	5.47324	5.03081	8.1867	4.04165	N	N	Y	N	N	Y	N	N	N	N	N	N
novel.697	44.8075	24.5829	11.4332	26.0994	1.44386	18.6092	1.06108	4.70371	N	N	N	N	Y	Y	N	N	N	N	N	Y
novel.698	91.7174	42.9205	200.333	246.238	11.6371	2.89636	6.82187	4.73845	N	Y	Y	N	Y	Y	N	Y	N	Y	N	N
novel.699	82.317	111.824	105.823	115.779	63.9491	92.3069	126.757	128.181	N	N	N	N	N	N	N	N	N	N	N	N
novel.7	0.96154	0.934246	0.877059	0.939617	47.0256	46.7534	51.5637	25.9654	N	N	N	N	Y	Y	N	Y	N	Y	N	N
novel.70	342.962	259.752	282.342	396.958	1.08829	21.6123	1.06108	6.26211	N	N	N	N	Y	Y	N	Y	N	Y	Y	Y
novel.700	108.965	92.7748	131.8	102.519	22.1121	28.1363	3.14003	2.17788	N	N	N	N	Y	Y	N	Y	N	Y	Y	N
novel.701	1.27191	24.5828	8.6695	9.71919	1.08829	435.711	1.06108	389.193	Y	N	N	N	N	Y	Y	N	N	Y	N	Y
novel.702	5.42214	14.3168	21.6833	27.7954	1.08829	1.80031	1.06108	2.17788	N	N	N	N	N	N	N	N	N	Y	N	N
novel.703	5.40433	4.04216	26.3944	32.0114	2.16596	5.77858	1.06108	1.09538	N	Y	Y	N	N	N	N	Y	N	Y	N	N
novel.705	150.543	189.674	253.55	206.179	16.8348	8.92415	25.9184	21.9873	N	N	N	N	Y	Y	N	Y	N	Y	N	N
novel.706	27.2922	25.5198	33.5224	120.863	1028.33	585.93	238.133	145.101	N	N	Y	Y	Y	Y	N	Y	Y	Y	Y	N
novel.707	1.93986	0.934246	17.436	46.6289	9.8582	7.58756	2.88063	4.75962	N	Y	Y	N	N	N	N	N	N	Y	N	N
novel.708	66.6847	57.0486	34.2362	34.1289	4.01914	1.08192	4.56874	2.19099	N	N	N	N	Y	Y	N	Y	N	Y	N	N
novel.709	57.0505	45.4876	85.0831	95.66	1.82064	3.66484	2.7929	1.09538	N	N	N	N	Y	Y	N	Y	N	Y	N	N
novel.71	81.2788	211.312	26.0932	18.7539	130.841	230.653	83.4358	91.8032	N	N	Y	N	N	N	N	Y	N	Y	N	N
novel.710	3.55675	6.84088	29.8255	93.8083	1.08829	4.26554	1.06108	1.09538	N	Y	Y	N	N	N	N	Y	N	Y	N	N
novel.711	6.82101	3.42245	4.70225	3.43376	20.9782	28.3706	4.54696	9.47554	N	N	N	N	N	N	N	N	N	Y	N	N
novel.712	0.96154	0.934246	5.82246	10.2974	24.0505	30.1893	21.7208	35.0288	N	N	N	N	N	Y	N	Y	N	N	N	N
novel.713	16.5716	7.15138	31.4092	38.8162	7.29317	4.28625	1.06108	1.46473	N	N	Y	N	N	N	N	Y	N	Y	N	N
novel.714	4.52041	2.17634	48.1192	103.155	27.5235	28.6707	12.3419	7.97305	N	Y	Y	N	N	N	N	N	N	N	N	N
novel.715	10.8569	23.3802	30.4141	28.8798	27.5776	46.7084	26.506	50.7694	N	Y	N	N	N	Y	N	N	N	N	N	N
novel.716	1.2887	1008.98	0.877059	1909.68	909.529	399.194	153.646	77.4641	Y	N	N	Y	Y	Y	N	Y	Y	Y	Y	N
novel.717	17.9148	17.7165	41.3237	44.7781	1.44386	1.08192	19.8551	5.48129	N	N	N	N	N	N	N	Y	Y	Y	N	N
novel.718	45.4556	51.3957	30.2913	52.8467	1.08829	46.4833	1.06108	14.9973	N	N	N	N	Y	Y	N	Y	N	N	N	Y
novel.719	1.27191	11.836	1.16907	25.0247	2.55443	19.4398	1.40758	20.1321	N	N	N	Y	N	N	Y	N	N	N	N	Y
novel.720	15.9216	12.1292	20.8206	54.2234	57.0513	23.5432	94.9581	96.833	N	N	Y	N	Y	Y	N	N	N	N	Y	N
novel.721	6.38999	5.90998	36.4697	55.1217	50.5359	64.3863	23.927	16.8038	N	Y	Y	N	N	N	N	N	N	N	Y	N
novel.722	0.96154	0.934246	1.75412	4.71166	75.485	54.9645	19.0786	30.3311	N	N	N	N	N	Y	N	Y	Y	Y	N	N
novel.723	7.59791	21.8444	24.8076	10.0116	17.7455	10.0921	12.6451	9.47185	N	Y	N	N	N	N	N	N	N	N	N	N
novel.724	53.8399	75.7549	68.403	42.2031	2.89796	70.1571	1.40741	2.5562	N	N	N	N	Y	Y	N	Y	N	N	Y	Y
novel.725	1.61586	1.86381	1.46107	8.76145	80.3171	430.384	10.5007	16.0149	N	N	N	N	N	N	N	Y	Y	Y	Y	Y
novel.726	73.0898	72.9327	57.9093	50.1498	1.08829	112.694	1.06108	34.355	N	N	N	N	Y	N	Y	Y	N	N	Y	Y
novel.727	135.975	116.819	91.7277	56.3063	1.08829	4.6684	1.06108	1.09538	N	N	N	N	Y	Y	N	Y	N	Y	N	N
novel.728	9.38162	5.91802	29.945	44.2169	1.08829	1.08192	1.75391	2.19099	N	N	Y	N	N	N	N	Y	N	Y	N	N
novel.729	523.494	206.355	359.524	144.285	4.0071	3.64959	2.12201	1.46059	Y	N	N	Y	Y	Y	N	Y	N	Y	N	N
novel.730	2.87832	1.24544	4.6404	3.46147	1.08829	4.28192	24.2873	11.6863	N	N	N	N	N	N	N	N	Y	N	N	N
novel.731	2.51341	0.934246	1.16361	1.5681	63.1836	106.063	49.5876	50.3763	N	N	N	N	Y	Y	N	Y	N	Y	N	N
novel.732	30.2081	32.6826	23.4354	2.81885	1.08829	1.08192	35.0568	44.8222	N	N	Y	N	N	N	N	N	Y	N	Y	N
novel.733	46.7883	15.8996	44.8922	14.3641	29.5741	48.7868	54.4626	130.02	N	N	N	N	N	Y	N	N	N	N	N	N
novel.734	116.69	50.1623	153.922	33.3454	4.69811	2.51324	2.12201	2.53871	N	N	N	Y	Y	Y	N	Y	N	Y	N	N
novel.735	9.79047	21.7989	6.43038	3.12375	1.08829	3.63	5.21785	30.9109	N	N	N	N	N	N	N	N	N	N	Y	N
novel.736	57.5373	23.9933	11.1576	37.2442	6.88707	14.8869	10.5678	9.50613	N	Y	N	Y	Y	N	N	N	N	N	N	N
novel.737	17.2866	17.4636	58.7861	32.834	21.0504	11.1272	12.9253	9.87548	N	N	N	N	N	N	N	N	N	N	N	N
novel.739	1.28555	1.56065	1.46107	0.939617	24.5979	10.533	58.8172	9.88377	N	N	N	N	Y	N	Y	Y	N	N	N	N
novel.74	133.431	90.7739	327.969	329.361	24.5562	9.79716	2.79322	5.09951	N	N	Y	N	Y	Y	N	Y	Y	Y	N	N
novel.740	1.61586	1.86515	6.44337	13.4708	89.1294	101.367	199.639	223.211	N	N	N	N	Y	Y	N	Y	Y	Y	Y	N
novel.741	7.92405	5.90797	34.9338	30.7613	64.8972	55.1075	30.3827	4.02944	N	Y	Y	N	N	N	Y	N	N	N	Y	N
novel.742	4.06528	1.5573	6.79828	7.24142	137.756	331.068	902.204	1214.32	N	N	N	N	Y	Y	N	Y	Y	Y	Y	N
novel.743	56.8785	59.7624	126.588	187.942	1.08829	84.7938	2.53414	43.4372	N	N	Y	N	Y	N	Y	Y	N	N	N	Y
novel.744	29.6547	17.732	12.8748	35.103	1.08829	1.08192	1.06108	1.09538	N	N	N	Y	Y	N	N	N	N	Y	N	N
novel.746	0.96154	17.1022	0.877059	36.1952	6.88421	5.70232	10.5444	13.097	N	N	N	Y	N	N	N	N	N	Y	N	N
novel.747	90.0493	97.4305	139.345	182.373	34.2416	19.3548	45.6234	27.6738	N	N	N	N	N	Y	N	Y	N	Y	N	N
novel.748	4.85072	2.17767	15.0088	15.668	1.08829	35.1754	1.06108	3.64744	N	N	N	N	N	N	N	N	N	N	Y	Y
novel.749	20.6684	10.2707	9.02024	24.4498	50.0085	30.528	16.6739	5.11171	N	N	N	N	N	N	N	Y	Y	N	Y	N
novel.75	0.96154	2.80139	0.877059	0.939617	203.562	220.959	48.7673	42.3516	N	N	N	N	Y	Y	N	Y	Y	Y	Y	N
novel.750	16.2686	25.8464	22.0348	30.9904	3.65153	1.08192	1.79761	1.45622	N	N	N	N	N	N	N	Y	N	Y	N	N
novel.751	53.4467	71.3011	6.0916	7.47055	55.99	22.8967	39.2206	35.1218	N	Y	Y	N	N	N	N	Y	N	N	N	N
novel.752	0.96154	0.934246	20.816	5.6377	6.58095	6.10518	2.90241	5.45529	N	Y	N	N	N	N	N	N	N	N	N	N
novel.753	0.96154	0.934246	0.877059	2.5292	34.8739	16.8764	44.0494	28.4947	N	N	N	N	Y	Y	N	Y	N	N	N	N
novel.754	0.96154	0.934246	0.877059	2.49527	70.1512	58.8907	57.5206	31.8396	N	N	N	N	Y	Y	N	Y	N	Y	N	N
novel.755	85.6934	97.1783	58.037	110.663	3.5879	11.8128	2.4464	1.09538	N	N	N	N	Y	Y	N	Y	N	Y	N	N
novel.756	71.1796	68.5132	113.494	79.1162	1.08829	3.59628	1.06108	1.46059	N	N	N	N	Y	Y	N	Y	N	Y	N	N
novel.757	0.96154	0.934246	0.877059	0.939617	1.08829	74.7309	1.06108	261.37	N	N	N	N	N	Y	Y	N	N	Y	Y	Y
novel.758	1.61271	7.484	3.19232	1.25019	6.85275	19.3549	62.2519	77.2416	N	N	N	N	Y	Y	N	N	Y	Y	Y	N
novel.759	7.36934	9.02925	21.6423	22.5124	32.8314	39.306	30.3805	40.1624	N	N	N	N	Y	Y	N	N	N	N	N	N
novel.76	5.61715	67.6097	9.34473	31.6659	62.2913	7.48737	26.3523	11.3533	Y	N	N	N	Y	Y	N	Y	N	Y	N	Y
novel.760	4.79091	9.95816	5.50654	101.23	24.2459	26.444	25.3364	25.1517	N	N	Y	Y	Y	N	N	N	N	Y	N	N
novel.761	30.6739	17.7627	15.606	30.2359	1804.78	1771.31	592.723	618.974	N	N	N	N	Y	Y	N	Y	Y	Y	Y	N
novel.762	0.96154	0.934246	3.52565	100.87	1.08829	3.29585	1.06108	1.09538	N	N	Y	Y	N	N	N	N	N	Y	N	N
novel.763	3.82622	1.86381	6.18931	27.5923	1.08829	1.08192	1.06108	1.09538	N	N	Y	N	N	N	N	N	N	Y	N	N
novel.764	2.20304	2.79939	7.0817	1.25019	22.4517	6.82341	6.47602	10.2365	N	N	N	N	N	N	N	N	N	N	N	N
novel.765	1.58229	89.6864	1.74216	37.1366	36.1658	11.9371	21.1357	24.9543	Y	N	N	Y	Y	Y	N	Y	N	N	N	N
novel.766	0.96154	31.1145	0.877059	12.1534	691.785	780.902	381.296	416.66	Y	N	N	N	Y	Y	N	Y	N	Y	N	N
novel.767	10.557	12.4497	7.35292	33.2321	44.1564	53.5331	101.856	56.0558	N	N	N	Y	Y	Y	N	Y	N	N	N	N
novel.768	18.3406	9.95081	58.2105	102.845	689.716	451.66	193.933	76.788	N	Y	Y	N	Y	Y	N	Y	Y	Y	Y	N
novel.769	1.60955	12.7449	0.877059	24.1211	520.404	120.978	433.718	177.139	N	N	N	N	Y	Y	N	Y	N	Y	N	Y
novel.77	1.61271	2.18504	3.77088	2.1819	7.929	38.5138	6.27877	9.557	N	N	N	N	N	N	N	N	N	Y	N	N
novel.770	1.90629	1.8705	1.16361	1.87245	59.053	27.4939	25.3338	13.8614	N	N	N	N	Y	N	N	Y	N	Y	N	N
novel.772	256.174	243.474	124.166	97.8469	100.049	53.2827	103.408	37.3275	N	Y	Y	N	Y	Y	Y	N	N	N	N	N
novel.774	891.752	838.699	926.337	1122.95	3.57729	7.17715	1.06108	1.82142	N	N	N	N	Y	Y	N	Y	N	Y	N	N
novel.775	9.05853	15.559	28.4481	34.1351	31.9035	31.0425	43.7	79.2789	N	N	N	N	Y	Y	N	N	N	N	N	N
novel.776	22.2759	12.1365	50.1509	73.3541	36.1568	5.04928	16.1978	7.28062	N	N	Y	N	N	N	N	N	N	Y	N	Y
novel.777	7.8443	1.55663	23.8666	1.25075	9.45985	2.50232	7.08127	3.26889	N	N	N	Y	N	N	N	N	N	N	N	N
novel.778	0.96154	19.9177	5.46731	12.4865	1.08829	78.4195	1.06108	68.2332	N	N	N	N	N	N	Y	N	N	Y	N	Y
novel.78	6.74441	7.46661	9.31433	9.08105	152.079	76.4778	204.87	162.666	N	N	N	N	Y	Y	N	Y	N	Y	N	N
novel.781	4.86436	7.16412	7.58853	13.0721	23.4828	22.6702	32.0066	17.1476	N	N	N	N	Y	N	N	N	N	N	N	N
novel.782	54.1694	97.2467	36.6274	37.8239	89.849	82.3217	54.8743	62.1193	N	N	Y	N	N	N	N	N	N	N	N	N
novel.783	42.4597	65.3485	49.0198	72.3015	2.17621	3.23162	12.1489	3.26889	N	N	N	N	Y	Y	N	Y	N	Y	N	N
novel.784	14.4933	7.15074	20.2588	10.6622	77.7088	122.218	36.164	37.5464	N	N	N	N	N	Y	N	Y	N	Y	Y	N
novel.785	185.029	285.804	265.296	296.034	7.57486	12.7894	7.77425	6.92093	N	N	N	N	Y	Y	N	Y	N	Y	N	N
novel.786	0.96154	0.934246	63.7234	446.172	34.1327	23.0838	16.2413	13.8368	N	Y	Y	Y	N	N	N	N	N	Y	N	N
novel.787	67.1641	42.978	59.8075	44.8549	12.7774	13.6502	3.13906	2.54308	N	N	N	N	Y	Y	N	Y	N	Y	N	N
novel.789	1.2887	0.934246	12.6589	21.9868	92.6364	91.1022	12.2988	11.6237	N	N	Y	N	N	N	N	Y	Y	Y	Y	N
novel.79	2.59733	0.934246	2.04508	0.939617	94.3648	90.7053	108.037	131.611	N	N	N	N	Y	Y	N	Y	N	Y	N	N
novel.790	1.2887	0.934246	12.0825	14.4077	1.08829	45.9772	1.06108	21.5864	N	N	N	N	N	Y	Y	N	N	N	N	Y
novel.791	254.916	57.2808	199.327	170.043	67.453	284.258	96.4786	54.7057	Y	N	Y	N	Y	N	N	Y	N	N	Y	Y
novel.792	22.561	7.79856	23.062	24.7169	6.88457	3.95001	8.57658	15.4327	N	N	N	N	N	N	N	N	N	Y	N	N
novel.793	1.61271	4.356	1.76607	5.61902	884.232	742.605	952.997	1180.22	N	N	N	N	Y	Y	N	Y	N	Y	N	N
novel.794	3.23589	1.87184	33.3314	33.8726	16.7322	27.7339	12.6222	7.98986	N	Y	Y	N	N	N	N	N	N	N	N	N
novel.795	119.737	57.6509	80.0111	60.6797	4.68714	5.41505	3.18342	6.22805	N	N	N	N	Y	Y	N	Y	N	Y	N	N
novel.796	25.5673	40.2275	16.7621	16.8701	1.08829	1.08192	19.4468	34.3248	N	N	N	N	N	N	N	N	N	N	Y	N
novel.797	283.721	321.279	312.049	421	146.905	113.724	70.2902	64.5773	N	N	N	N	Y	Y	N	Y	Y	Y	N	N
novel.798	1.2887	1.24745	10.8843	40.3591	696.022	577.806	31.8931	276.909	N	N	Y	N	Y	Y	Y	Y	Y	Y	N	N
novel.799	14.0519	17.7273	314.451	794.049	7.97214	10.1641	4.91523	10.9368	N	Y	Y	N	N	N	N	Y	N	Y	N	N
novel.8	42.5604	37.6602	2.07107	3.75791	2.155	1.08192	30.5967	113.496	N	Y	Y	N	N	N	N	N	Y	N	Y	N
novel.800	0.96154	0.934246	0.877059	4.40899	10.8722	36.5199	56.8415	53.4246	N	N	N	N	Y	Y	N	N	Y	Y	N	N
novel.801	0.96154	0.934246	1.17556	2.20394	499.373	445.071	198.377	211.386	N	N	N	N	Y	Y	N	Y	Y	Y	N	N
novel.802	28.1553	2.80274	7.60049	13.3973	123.401	140.152	196.259	158.621	Y	Y	N	N	Y	Y	N	Y	N	Y	N	N
novel.803	2.26387	1.2441	5.57281	16.6144	30.6741	25.9376	19.9481	27.3867	N	N	N	N	Y	Y	N	Y	N	N	N	N
novel.804	9.04083	5.60882	2.04508	5.92847	2.16596	16.8264	1.06108	3.29075	N	N	N	N	N	N	N	N	N	N	N	N
novel.805	0.96154	29.0366	0.877059	27.7971	1.08829	1.08192	41.7499	187.273	Y	N	N	Y	Y	Y	Y	N	Y	Y	Y	N
novel.806	0.96154	49.5499	0.877059	66.0786	240.673	431.845	35.5136	46.9931	Y	N	N	Y	Y	N	N	Y	Y	Y	Y	N
novel.807	27.0709	25.8591	142.301	158.227	10.1293	130.058	9.41929	164.876	N	Y	Y	N	Y	Y	Y	Y	N	N	N	Y
novel.808	0.96154	0.934246	11.7491	39.1686	1205.85	618.032	43.7016	48.8375	N	N	Y	Y	Y	Y	N	Y	Y	Y	Y	N
novel.809	37.7968	42.976	46.5559	27.1975	1.08829	7.12272	3.16164	1.09538	N	N	N	N	Y	Y	N	Y	N	Y	N	N
novel.81	8.66331	10.6093	17.615	26.8852	6.49789	13.5259	5.69578	32.7589	N	N	N	N	N	N	Y	N	N	N	N	N
novel.810	113.068	80.3317	91.5373	73.0095	311.792	361.093	317.393	312.188	N	N	N	N	Y	Y	N	Y	N	Y	N	N
novel.811	0.96154	0.934246	1.74866	1.25019	17.4688	29.2805	31.0115	72.8141	N	N	N	N	Y	Y	N	N	N	Y	N	N
novel.812	1.92308	2.18303	16.267	12.8345	10.9066	20.2048	2.81467	2.17788	N	Y	N	N	N	N	N	N	N	N	N	N
novel.813	0.96154	282.586	0.877059	156.035	33.3968	31.1753	50.8944	52.0696	Y	N	N	Y	Y	Y	N	Y	N	Y	N	N
novel.814	0.96154	12.7522	0.877059	22.5027	1.08829	154.553	2.12201	230.221	N	N	N	Y	N	Y	Y	N	N	Y	N	Y
novel.815	64.3045	56.4436	113.844	146.227	146.359	176.516	70.0001	65.1038	N	N	N	N	N	N	N	N	N	N	N	N
novel.817	0.96154	0.934246	99.0444	213.928	4.74268	2.87243	74.6493	21.6852	N	Y	Y	N	Y	Y	N	Y	Y	Y	Y	N
novel.818	5.98205	3.10925	3.21519	1.87979	1.08829	232.327	1.06108	329.971	N	N	N	N	N	Y	Y	N	N	Y	N	Y
novel.819	1070.08	833.576	1500.74	967.683	127.12	32.6358	135.662	52.0415	N	N	N	N	Y	Y	Y	Y	N	Y	N	Y
novel.82	59.6921	69.1663	51.1378	37.2316	62.3656	85.7047	14.6144	10.9704	N	N	N	N	Y	Y	N	N	Y	Y	Y	N
novel.820	3.79896	6.2359	30.7948	33.9704	143.573	222.419	16.3507	51.0529	N	Y	Y	N	N	Y	Y	Y	Y	Y	Y	N
novel.821	12.3217	6.86967	28.2768	17.5416	339.023	332.616	456.158	629.907	N	N	N	N	Y	Y	N	Y	N	Y	N	N
novel.822	0.96154	0.934246	24.1381	22.6656	3.99757	6.11273	5.3272	4.74742	N	Y	Y	N	N	N	N	N	N	N	N	N
novel.824	28.4143	32.1137	41.5543	47.6416	25.2666	100.101	32.5023	127.975	N	N	N	N	N	Y	Y	N	N	N	N	Y
novel.825	2.55746	4.98041	42.6708	57.4314	118.571	44.8767	70.9679	34.0547	N	Y	Y	N	Y	Y	N	Y	N	N	N	Y
novel.826	13.1942	11.5168	38.8818	21.6609	13.8031	9.40424	37.6982	39.4955	N	Y	N	N	Y	Y	N	Y	Y	N	Y	N
novel.828	4.7196	2.48486	26.9488	32.6331	10.4841	28.4171	14.42	12.4022	N	Y	Y	N	N	N	N	N	N	N	N	N
novel.829	3.8661	4.98575	4.42116	9.03242	161.008	34.9827	225.108	71.9569	N	N	N	N	Y	Y	N	Y	N	N	N	N
novel.83	40.4686	16.5159	35.478	5.61846	39.5538	29.2643	65.845	9.91346	N	N	N	Y	N	N	Y	N	N	Y	N	N
novel.830	0.96154	1.24745	0.877059	25.416	1.45482	21.4796	2.10056	8.76744	N	N	Y	Y	N	N	N	N	N	N	N	Y
novel.831	73.2805	106.512	73.2324	123.147	7.56533	42.5264	5.23994	1.45622	N	N	N	N	Y	Y	N	Y	N	Y	Y	Y
novel.832	0.96154	0.934246	2.35658	27.7268	1.08829	35.5291	1.06108	57.6867	N	N	Y	Y	N	Y	Y	N	N	N	N	Y
novel.833	389.457	236.845	506.346	47.9661	10.557	15.3288	7.10304	6.56907	N	N	Y	Y	Y	Y	N	Y	N	N	N	N
novel.834	5.02367	11.213	14.6268	10.0263	15.9874	39.628	11.781	13.5188	N	N	N	N	N	N	N	N	N	N	N	N
novel.835	70.1558	41.7688	1823.13	2686.76	65.2022	31.9896	43.1595	25.6134	N	Y	Y	N	N	N	N	Y	N	Y	N	N
novel.836	1.61271	4.0475	5.27768	3.45524	13.8067	9.40858	79.0192	90.7884	N	N	N	N	Y	Y	N	N	Y	N	Y	N
novel.837	60.0139	23.3849	77.4395	27.1686	1.08829	1.08192	1537.41	1557.36	N	N	N	N	Y	Y	N	Y	Y	Y	Y	N
novel.838	10.5968	34.5235	39.1537	0.939617	6.21835	7.93696	2.79322	6.20295	N	N	Y	Y	N	N	N	N	N	N	N	N
novel.839	0.96154	39.5194	0.877059	39.5504	1.08829	2.92686	1.06108	2.55183	Y	N	N	Y	N	Y	N	N	N	Y	N	N
novel.84	104.253	120.755	144.849	180.766	59.8858	19.9742	55.2869	44.7083	N	N	N	N	N	Y	N	Y	N	Y	N	Y
novel.840	1.2887	9.95415	0.877059	13.4042	3.57729	8.30916	926.198	807.295	N	N	N	N	Y	Y	N	N	Y	N	Y	N
novel.842	224.213	84.2743	147.836	255.215	5.1166	20.749	3.16164	2.91243	N	N	N	N	Y	Y	N	Y	N	Y	N	N
novel.844	49.4507	6.55177	26.6449	38.4158	1902.97	1085.39	575.456	395.048	Y	N	Y	N	Y	Y	N	Y	Y	Y	Y	N
novel.846	91.1059	98.2184	123.42	74.9216	1.08829	1.08192	1.06108	3.28661	N	N	N	N	Y	Y	N	Y	N	Y	N	N
novel.847	55.2629	47.9838	68.6289	70.6442	23.9518	5.68594	6.36651	6.59393	N	N	N	N	Y	Y	N	Y	N	Y	N	N
novel.848	38.2004	21.5198	39.6057	41.4398	1.08829	1.44111	1.06108	1.09538	N	N	N	N	Y	Y	N	Y	N	Y	N	N
novel.849	3.53894	4.99045	13.4858	26.3545	2.51057	1.08192	2.7929	2.53871	N	N	Y	N	N	N	N	N	N	Y	N	N
novel.85	21.009	31.7383	34.843	7.49825	6.44308	8.20897	5.67353	10.6563	N	N	N	N	N	N	N	N	N	N	N	N
novel.850	0.96154	36.7193	0.877059	59.9681	33.041	37.5548	23.166	20.8938	Y	N	N	Y	Y	N	N	Y	N	N	N	N
novel.852	14.6569	21.5332	16.9444	3.75224	939.421	891.739	1601.61	2286.95	N	N	Y	N	Y	Y	N	Y	N	Y	Y	N
novel.853	1.92308	3.42647	8.4526	7.78056	1.08829	144.491	1.06108	110.929	N	N	N	N	N	Y	Y	N	N	Y	N	Y
novel.854	38.1878	21.7881	33.5171	54.7903	9.82496	1.80031	2.4685	2.17788	N	N	N	N	Y	N	N	Y	N	Y	N	N
novel.855	5.82274	9.03659	5.84741	7.78965	22.4348	2.91707	206.221	133.537	N	N	N	N	Y	Y	N	N	Y	N	Y	N
novel.857	73.899	81.0172	50.2532	27.2353	817.09	687.798	525.981	767.845	N	N	Y	N	Y	Y	N	Y	N	Y	N	N
novel.858	0.96154	7.15744	0.877059	15.0819	56.16	10.4218	27.2404	13.8097	N	N	N	N	Y	N	N	Y	N	N	N	Y
novel.859	88.3925	102.806	115.649	147.196	28.411	20.0156	20.4012	23.3372	N	N	N	N	Y	Y	N	Y	N	Y	N	N
novel.860	14.2606	2.17767	4.1606	11.9322	83.16	73.1671	66.5389	55.3721	N	N	N	N	Y	Y	N	Y	N	Y	N	N
novel.863	8.56576	10.2767	6.43792	9.05901	29.3713	17.0321	35.0352	18.6689	N	N	N	N	Y	N	N	Y	N	N	N	N
novel.864	12.0398	2.4882	58.3591	109.559	18.5805	12.3409	2.44689	5.11609	N	Y	Y	N	N	N	N	N	Y	Y	N	N
novel.865	9.34164	27.3421	23.2552	0.939617	127.555	67.14	65.3906	53.6349	N	N	Y	Y	N	N	N	N	N	Y	N	N
novel.867	4.22052	9.96883	38.3116	55.8712	173.547	88.3234	130.251	63.1044	N	Y	Y	N	Y	Y	N	Y	N	N	N	N
novel.868	2.57425	1.86983	7.32148	11.634	25.7113	34.6858	4.91539	21.5924	N	N	N	N	N	Y	Y	N	N	Y	N	N
novel.869	10.7394	18.6448	6.69302	11.2562	57.4738	31.774	30.4017	33.5624	N	N	N	N	N	N	N	Y	N	N	N	N
novel.87	44.605	38.6682	34.1588	35.5884	72.0431	85.0263	13.8162	16.8293	N	N	N	N	Y	N	N	N	Y	N	Y	N
novel.870	39.8351	148.68	96.6979	12.5454	3.24329	2.87789	84.6933	78.4166	N	N	Y	Y	N	N	N	Y	Y	N	Y	N
novel.871	27.9117	81.2735	71.5586	14.669	3.2645	8.00665	7.05998	5.46011	N	N	Y	N	N	Y	N	Y	N	N	N	N
novel.873	0.96154	1.24745	17.3513	33.2391	5.0961	6.78745	13.5134	10.5893	N	N	Y	N	N	N	N	N	N	Y	N	N
novel.874	4.15338	22.7224	6.78632	58.5346	32.9946	13.0516	29.3645	16.1498	N	N	N	Y	Y	N	N	Y	N	Y	N	N
novel.875	3.8661	4.36406	8.52303	18.2136	46.8585	58.0374	12.7124	10.211	N	N	N	N	N	N	N	Y	Y	Y	Y	N
novel.877	40.9981	16.801	48.378	41.7503	6.52935	9.31706	38.0254	12.541	N	N	N	N	N	N	N	Y	Y	Y	N	N
novel.88	71.4545	38.9954	27.9033	10.9501	52.0338	72.1186	112.391	158.49	N	N	Y	N	N	Y	N	N	N	Y	N	N
novel.880	0.96154	28.9951	0.877059	9.98561	10.0851	21.6461	9.85174	12.0916	Y	N	N	N	N	N	N	N	N	N	N	N
novel.881	8.25641	34.195	33.6391	3.11641	74.0122	42.6695	16.8674	12.3795	Y	Y	Y	Y	N	N	N	N	Y	Y	Y	N
novel.882	24.1141	19.5884	23.7427	11.8965	5.8175	9.79828	9.18102	2.54723	N	N	N	N	N	N	N	N	N	N	N	N
novel.884	48.2619	32.1546	78.0526	159.26	407.968	75.9122	58.8964	36.1629	N	N	Y	N	N	N	N	Y	Y	N	N	Y
novel.885	0.96154	0.934246	1.16907	0.939617	92.8284	99.8483	52.2524	48.5812	N	N	N	N	Y	Y	N	Y	N	Y	N	N
novel.886	31.649	19.9244	21.0505	7.83373	46.8554	23.1339	13.4268	8.75387	N	N	N	N	N	N	N	N	Y	N	N	N
novel.887	6.39416	1.24745	3.46796	4.05714	76.643	85.2437	14.4872	22.26	N	N	N	N	N	N	N	Y	Y	Y	Y	N
novel.888	72.2446	37.0446	42.6803	49.5502	21.7102	10.4263	16.3066	8.73338	N	N	N	N	Y	Y	N	N	N	Y	N	N
novel.889	44.001	31.1828	51.7543	13.188	42.8945	52.9432	15.8074	9.81565	N	N	N	Y	Y	Y	N	N	Y	Y	Y	N
novel.89	13.4311	10.6019	18.0828	10.0247	87.4463	63.8054	59.7469	65.5967	N	N	N	N	Y	Y	N	Y	N	Y	N	N
novel.890	29.9039	10.5759	42.362	13.7593	1.08829	1.08192	1.06108	1.09538	N	N	N	N	N	N	N	N	N	N	N	N
novel.891	5.48928	0.934246	5.89523	5.94771	80.8162	35.2428	167.181	149.424	N	N	N	N	Y	Y	N	Y	Y	Y	Y	Y
novel.892	36.0699	43.591	24.8063	37.7624	21.1648	12.7263	5.30542	6.58933	N	N	N	N	Y	Y	N	N	N	N	N	N
novel.893	131.669	38.6266	122.555	50.4849	351.693	38.7918	356.09	6.58519	N	N	N	N	N	N	Y	N	N	N	N	Y
novel.894	0.96154	21.2033	0.877059	79.9421	2.86615	2.52737	10.6547	4.40685	Y	N	Y	Y	N	Y	N	N	N	Y	N	N
novel.895	18.5481	9.98963	7.33343	26.2923	4.36339	2.87243	10.331	4.70371	N	N	N	N	N	N	N	N	N	Y	N	N
novel.896	41.8286	33.6402	38.2952	43.6827	41.2765	35.356	25.9016	12.7235	N	N	N	N	N	N	N	N	N	N	N	N
novel.897	125.133	121.73	62.651	10.9535	7.67174	10.8551	3.13987	14.2485	N	N	Y	N	Y	Y	N	Y	N	N	N	N
novel.898	31.6185	23.9665	9.27196	1.87245	14.2498	7.31988	1.06108	1.82556	N	N	N	N	Y	N	N	N	Y	N	N	N
novel.899	34.7464	57.6441	33.0772	6.9009	253.186	154.554	170.608	128.247	N	N	Y	Y	Y	Y	N	Y	N	Y	N	N
novel.9	190.497	212.665	123.084	207.449	175.6	165.127	187.743	251.717	N	N	N	N	N	N	N	N	N	N	N	N
novel.90	14.5909	13.0835	7.54071	8.46222	52.0923	8.18393	106.523	6.61005	N	N	N	N	Y	N	Y	Y	N	N	N	Y
novel.900	2.20304	0.934246	0.877059	1.25075	11.2374	6.45121	63.8601	21.2696	N	N	N	N	Y	Y	N	N	Y	N	N	N
novel.901	196.095	131.506	220.558	399.212	1.08829	2.14313	40.6624	4.0161	N	N	N	N	Y	Y	Y	Y	Y	Y	N	N
novel.903	24.89	50.1147	43.2941	32.7962	62.4504	75.4379	120.775	31.4359	N	N	N	N	Y	N	Y	N	N	Y	Y	N
novel.904	13.1239	10.5913	3.47887	5.6801	160.586	317.865	74.3176	166.856	N	N	N	N	Y	Y	N	Y	Y	Y	N	N
novel.905	431.673	403.86	591.7	401.357	21.0758	7.94354	5.23994	4.00759	N	N	N	N	Y	Y	N	Y	N	Y	N	N
novel.909	164.123	158.585	80.2342	75.7078	129.826	53.1381	61.1314	29.1793	N	Y	Y	N	Y	Y	Y	N	Y	N	N	Y
novel.91	20.095	21.1658	17.9217	11.9746	48.8339	15.6397	74.2839	30.7315	N	N	N	N	N	N	N	N	N	N	N	N
novel.910	507.214	180.69	660.502	301.24	12.7247	15.8423	20.2484	23.0993	Y	N	N	N	Y	Y	N	Y	N	Y	N	N
novel.911	24.3909	8.72074	70.8697	59.1902	25.7021	24.8263	26.3736	24.9294	N	Y	Y	N	N	N	N	Y	N	N	N	N
novel.913	57.296	18.9928	70.7145	101.556	2.155	3.55807	1.40758	1.09538	N	N	Y	N	Y	N	N	Y	N	Y	N	N
novel.915	1.61586	0.934246	1.17556	1.25075	205.29	54.2637	166.762	51.4874	N	N	N	N	Y	Y	Y	Y	N	Y	N	Y
novel.916	4.22682	2.79806	24.9032	11.5781	1.08829	3.29585	1.06108	1.09538	N	Y	N	N	N	N	N	Y	N	N	N	N
novel.917	34.4634	9.66369	49.0494	29.4478	133.913	108.995	38.7418	55.4013	Y	N	Y	N	N	Y	N	Y	Y	Y	N	N
novel.918	25.1582	8.39884	19.0186	4.08317	101.055	48.1836	109.05	34.0011	N	N	N	N	Y	Y	N	Y	N	Y	N	N
novel.919	10.7625	5.28893	37.6993	10.6814	1.08829	8.26999	1.06108	53.1088	N	N	N	N	N	Y	Y	Y	N	N	Y	N
novel.92	9.22007	1.86515	38.0206	49.8958	4.02057	1.08192	3.18342	1.09538	N	Y	Y	N	N	N	N	Y	N	Y	N	N
novel.920	43.3657	14.0157	88.5461	38.4739	1.08829	1.08192	1.06108	14.1376	N	N	N	N	Y	N	N	Y	N	Y	N	N
novel.921	12.4738	5.91466	24.4652	15.6431	1.08829	1.08192	1.06108	4.72119	N	N	N	N	N	N	N	Y	N	N	N	N
novel.922	0.96154	81.1598	0.877059	50.8377	8.38324	3.22071	1.77568	1.46059	Y	N	N	Y	N	Y	N	N	N	Y	N	N
novel.923	59.5431	44.4557	110.42	105.562	78.4431	93.9863	41.8604	44.0751	N	N	Y	N	N	N	N	N	N	N	N	N
novel.924	55.2587	51.6613	100.026	147.269	95.5681	17.4338	358.172	28.0879	N	N	Y	N	Y	N	Y	N	Y	Y	N	Y
novel.925	5.75663	2.79605	43.9561	16.9397	12.7792	2.88768	11.3038	2.90806	N	Y	N	N	N	N	N	Y	N	N	N	N
novel.926	0.96154	39.8587	1.17556	31.8961	8.66386	33.0115	15.9601	61.8212	Y	N	N	Y	N	N	N	N	N	N	N	N
novel.928	109.914	95.4202	404.927	590.485	47.2363	74.0939	43.4158	50.992	N	Y	Y	N	Y	N	N	Y	N	Y	N	N
novel.929	10.8883	5.2789	14.7017	19.1843	123.039	61.4376	82.4857	54.3835	N	N	N	N	Y	Y	N	Y	N	N	N	N
novel.93	59.5621	43.8989	46.3941	82.8243	5.79771	12.3245	1.77584	2.17788	N	N	N	N	Y	Y	N	Y	N	Y	N	N
novel.930	6.76435	9.34782	12.5643	19.8156	1.08829	1.08192	1.06108	8.02784	N	N	N	N	N	N	N	N	N	Y	N	N
novel.931	1.61271	0.934246	36.6565	32.6479	1.08829	1.08192	1.06108	47.7532	N	Y	Y	N	N	Y	Y	Y	N	Y	Y	N
novel.932	87.3928	97.7164	197.901	196.56	1.08829	1.80031	9.13682	2.57277	N	N	N	N	Y	Y	N	Y	N	Y	N	N
novel.933	1.59592	1.55529	10.3055	21.9676	393.132	183.182	189.171	72.5509	N	N	N	N	Y	Y	N	Y	N	Y	Y	N
novel.934	0.96154	0.934246	0.877059	0.939617	1.08829	33.6886	1.06108	59.9762	N	N	N	N	N	Y	Y	N	N	Y	N	Y
novel.935	33.8393	34.6073	88.8719	52.4988	1.08829	106.293	1.06108	321.639	N	N	N	N	Y	Y	Y	Y	N	N	N	Y
novel.936	0.96154	70.3214	0.877059	56.2142	1.08829	1.08192	15.3959	51.3341	Y	N	N	Y	N	N	N	N	N	Y	Y	N
novel.937	13.4469	2.80608	33.7507	45.8184	30.1891	15.5953	2.4464	1.09538	N	N	Y	N	N	N	N	N	Y	N	N	N
novel.938	1.27191	2.79605	0.877059	3.11641	42.8747	40.2315	44.4572	56.731	N	N	N	N	Y	Y	N	Y	N	Y	N	N
novel.939	80.9297	51.7583	72.7296	76.4349	21.9378	23.8568	8.92307	3.28661	N	N	N	N	Y	Y	N	Y	N	Y	Y	N
novel.94	48.1629	38.3295	27.3247	39.0958	44.8964	30.633	17.1255	8.69841	N	N	N	N	N	N	N	N	N	N	N	N
novel.940	5.73567	4.6692	7.86209	7.52316	88.0098	31.6693	79.8574	32.1276	N	N	N	N	Y	Y	N	Y	N	Y	N	N
novel.941	771.549	557.553	490.437	578.295	9.48249	10.0835	9.13812	5.13726	N	N	N	N	Y	Y	N	Y	N	Y	N	N
novel.942	1.59592	0.934246	9.42191	20.1658	4.33086	16.7045	3.52942	5.15406	N	N	Y	N	N	N	N	N	N	N	N	N
novel.943	0.96154	0.934246	1.74866	2.20394	136.633	303.003	110.561	317.248	N	N	N	N	Y	Y	N	Y	N	Y	N	N
novel.944	80.6383	86.2893	59.1418	54.4644	6.19535	13.8353	12.2769	7.67137	N	N	N	N	Y	Y	N	Y	N	Y	N	N
novel.945	16.5466	1.24544	12.0323	4.40053	81.9529	88.8328	165.812	156.569	Y	N	N	N	Y	Y	N	Y	N	Y	N	N
novel.946	179.788	146.928	184.353	214.256	340.622	107.789	387.985	161.368	N	N	N	N	N	N	N	N	N	N	N	N
novel.947	296.141	392.041	120.495	225.755	5.47182	4.00444	1.06108	1.09538	N	N	N	N	Y	Y	N	Y	N	Y	N	N
novel.948	6.59232	35.2108	0.877059	1.25075	6.88707	1.08192	2.4685	1.46473	N	N	Y	N	N	Y	N	N	N	N	N	N
novel.949	7.35468	1.86849	12.5927	9.3877	214.591	90.3796	6.04179	6.19813	N	N	N	N	N	N	N	Y	Y	Y	Y	N
novel.95	0.96154	0.934246	0.877059	0.939617	1.08829	25.2226	1.06108	45.2957	N	N	N	N	N	Y	Y	N	N	N	N	N
novel.950	51.7775	90.4718	205.211	328.668	4.75364	1.78939	1.06108	1.09538	N	Y	Y	N	Y	Y	N	Y	N	Y	N	N
novel.951	12.7936	96.2877	20.7868	132.431	694.731	833.732	690.137	696.24	Y	N	N	Y	Y	Y	N	Y	N	Y	N	N
novel.952	0.96154	1.87385	1.76062	4.08317	181.43	201.711	37.246	73.0276	N	N	N	N	Y	Y	N	Y	Y	Y	N	N
novel.953	0.96154	1.86849	1.17556	10.9931	20.3721	19.9742	7.31712	8.47382	N	N	N	N	N	N	N	Y	N	N	N	N
novel.954	81.3041	262.039	329.709	106.528	2.18789	2.55787	4.72179	86.3782	N	Y	N	N	Y	Y	Y	Y	N	Y	Y	N
novel.955	298.59	253.773	253.111	172.376	64.2847	42.1784	76.5099	66.5607	N	N	N	N	Y	Y	N	Y	N	Y	N	N
novel.956	5.18103	1.86515	58.9813	104.972	7.18747	5.45535	3.18342	6.9794	N	Y	Y	N	N	N	N	Y	N	Y	N	N
novel.957	0.96154	0.934246	1.45561	2.8064	19.2084	63.7897	12.9735	17.4953	N	N	N	N	N	N	N	N	N	Y	N	N
novel.958	22.2707	15.8849	11.3919	20.3113	15.9051	44.3686	15.0491	19.7846	N	N	N	N	N	N	N	N	N	N	N	N
novel.959	5.08135	182.815	5.81155	359.064	35.6274	67.9948	37.0346	66.0302	Y	N	N	Y	Y	Y	N	Y	N	Y	N	N
novel.96	0.96154	27.3568	1.46107	17.1354	1.08829	54.2899	9.72459	4213.44	Y	N	N	N	N	Y	Y	N	N	N	Y	Y
novel.960	0.96154	0.934246	0.877059	7.24653	228.633	114.931	209.858	52.6318	N	N	N	N	Y	Y	N	Y	N	Y	N	N
novel.961	75.3659	91.1552	72.0684	61.9627	1.08829	75.1044	1.06108	20.019	N	N	N	N	Y	Y	N	Y	N	N	Y	Y
novel.962	3.83568	9.3391	899.645	1744.89	30.5754	57.7193	44.175	53.1102	N	Y	Y	N	Y	Y	N	Y	N	Y	N	N
novel.964	52.4381	18.3677	40.5004	14.708	23.5319	5.76767	19.5104	18.9584	N	N	N	N	N	N	N	N	N	N	N	N
novel.965	0.96154	158.668	0.877059	81.38	15.3113	6.78857	13.6409	10.237	Y	N	N	Y	N	Y	N	N	N	Y	N	N
novel.966	0.96154	125.158	0.877059	127.793	25.2893	27.2927	8.87904	13.1108	Y	N	N	Y	N	Y	N	Y	Y	Y	N	N
novel.967	1.28555	1.55396	151.14	196.505	15.5959	1.08192	138.615	1.45622	N	Y	Y	N	Y	N	Y	Y	Y	Y	N	N
novel.968	137.474	30.1475	183.812	76.1334	18.5634	14.682	24.3188	26.6498	Y	N	N	N	Y	N	N	Y	N	Y	N	N
novel.969	18.3731	23.6406	59.7214	185.801	4.36518	94.8597	2.1441	16.7877	N	Y	Y	Y	N	N	N	Y	N	N	Y	Y
novel.970	583.115	674.041	449.705	652.282	52.4903	100.932	5.69546	9.47599	N	N	N	N	Y	Y	N	Y	Y	Y	Y	N
novel.971	29.1534	8.71606	2.92214	2.19659	11.2904	34.6692	3.85366	23.6828	Y	Y	N	N	Y	N	N	N	N	Y	N	N
novel.972	23.2123	25.576	20.3311	40.6768	1.45482	2.86697	17.7794	9.13219	N	N	N	N	N	N	N	Y	N	Y	N	N
novel.973	85.5004	23.6613	74.8587	43.6421	2.55335	247.805	46.2854	69.4033	N	N	N	N	N	N	N	Y	Y	Y	N	Y
novel.974	38.2414	13.4188	110.449	71.0256	1.08829	4.28192	2.79273	33.2289	N	N	N	N	Y	N	N	Y	N	Y	N	N
novel.975	0.96154	0.934246	0.877059	3.15769	58.4925	34.0182	43.5228	17.1609	N	N	N	N	Y	N	N	Y	N	Y	N	N
novel.976	5.77239	2.18102	10.7276	10.368	71.1829	60.8421	295.108	177.214	N	N	N	N	Y	Y	N	Y	Y	Y	N	N
novel.977	1.60955	1.24544	2.32618	1.87867	104.141	51.7608	63.1871	14.9865	N	N	N	N	Y	N	Y	Y	N	Y	Y	N
novel.978	31.8083	38.2987	84.1218	76.6905	201.506	208.494	220.421	272.156	N	Y	Y	N	Y	Y	N	Y	N	Y	N	N
novel.98	38.7802	22.7143	27.9887	16.3202	14.5973	17.0917	31.9447	26.5264	N	N	N	N	N	N	N	N	N	N	N	N
novel.980	320.242	169.754	157.689	65.3528	7.29496	9.29635	17.3888	13.8287	N	N	Y	N	Y	Y	N	Y	N	Y	N	N
novel.981	5.95794	4.99381	23.0914	12.5386	8.35178	5.39434	4.52519	1.46473	N	N	N	N	N	N	N	N	N	N	N	N
novel.982	0.96154	48.5762	0.877059	55.2695	10.9154	2.88656	12.342	2.54308	Y	N	N	Y	N	Y	N	N	N	Y	N	N
novel.983	68.6298	60.6363	71.4748	87.7121	10.8408	7.18164	18.6681	6.21976	N	N	N	N	Y	Y	N	Y	N	Y	N	N
novel.984	0.96154	123.203	0.877059	211.74	10.8726	3.99465	8.37917	12.7621	Y	N	N	Y	N	Y	N	N	N	Y	N	N
novel.986	10.7048	34.1897	30.8024	3.4281	94.9942	50.723	48.9622	39.8964	N	N	Y	Y	N	N	N	N	N	Y	N	N
novel.987	34.8493	21.4837	15.506	22.5281	1.08829	3.20433	1.06108	1.46059	N	N	N	N	Y	N	N	N	N	Y	N	N
novel.988	1.27191	7.77844	11.3355	13.8521	215.659	18.8695	397.049	58.5838	N	N	N	N	Y	Y	N	Y	N	N	N	Y
novel.989	2610.28	266.606	45.8495	150.189	2.18789	1.08192	106.412	283.987	Y	Y	N	N	Y	N	N	Y	Y	Y	Y	N
novel.99	13.3472	9.9749	15.9497	6.61181	62.8333	271.234	10.6557	26.7723	N	N	N	N	N	N	N	Y	Y	Y	Y	Y
novel.990	67.3136	52.109	29.9486	40.0664	25.7307	26.6168	28.2141	29.0272	N	N	N	N	N	N	N	N	N	N	N	N
novel.992	862.748	717.787	646.88	598.591	306.46	83.6748	225.596	53.9432	N	N	N	N	Y	Y	Y	Y	N	Y	N	Y
novel.993	5.0845	3.42446	14.1343	67.1811	468.289	185.655	321.764	91.4828	N	N	Y	Y	Y	Y	Y	Y	N	N	N	N
novel.994	17.6874	3.73364	97.5386	50.9968	1.82064	1.08192	4.98055	2.5562	N	Y	Y	N	N	N	N	Y	N	Y	N	N
novel.995	23.859	15.2919	22.5575	14.1078	5.02079	17.3369	2.79273	38.9339	N	N	N	N	Y	N	Y	N	N	N	N	N
novel.998	29.9745	9.98424	37.8201	12.5736	1.08829	2.49686	1.06108	9.88309	N	N	N	N	Y	N	N	Y	N	N	N	N
novel.999	21.371	17.123	28.1916	29.4856	102.004	41.6506	120.742	127.111	N	N	N	N	Y	Y	N	Y	N	N	Y	N
Os01g0100100	614.663	619.468	609.984	750.699	721.406	674.207	835.741	1046.83	N	N	N	N	N	N	N	N	N	N	N	N
Os01g0100400	76.1018	97.7466	168.136	85.1363	88.2115	44.8537	21.8479	25.2445	N	N	N	N	Y	Y	N	N	Y	N	N	N
Os01g0100500	634.418	849.946	706.685	666.933	581.749	490.441	662.378	570.754	N	N	N	N	N	N	N	N	N	N	N	N
Os01g0100600	274.798	221.979	207.085	276.77	510.743	408.124	327.64	363.418	N	N	N	N	N	N	N	Y	N	N	N	N
Os01g0100700	620.92	681.271	1188	1008.4	923.122	861.821	430.824	498.538	N	N	N	N	N	N	N	N	Y	N	N	N
Os01g0100800	323.684	306.533	269.868	390.895	511.232	427.03	351.768	422.176	N	N	N	N	N	N	N	N	N	N	N	N
Os01g0100900	1491.09	1321.63	1221.46	1906.4	1693.85	1449.27	1666.31	1977.13	N	N	N	N	N	N	N	N	N	N	N	N
Os01g0101150	85.8935	46.6936	211.065	157.011	99.8188	69.3872	109.156	33.5224	N	N	Y	N	N	N	Y	N	N	N	N	N
Os01g0101200	1484.96	864.281	474.991	401.337	1012.31	765.44	1005.05	1337.36	N	Y	N	N	N	N	N	N	N	N	N	N
Os01g0101300	92.3385	60.4342	29.1339	25.9552	29.9428	30.395	145.179	130.234	N	Y	Y	N	N	Y	N	N	Y	N	Y	N
Os01g0101600	2081.09	1600.22	1301.83	1433.3	1105.38	855.668	1968.92	2012.85	N	N	N	N	N	N	N	N	N	N	Y	N
Os01g0101700	1247.28	776.58	190.049	487.145	62.0224	29.3035	4706.9	6404.12	N	Y	N	N	Y	Y	N	Y	Y	Y	Y	N
Os01g0101800	20.616	4.67258	12.631	1.56132	1.08829	1.08192	20.4882	25.1634	N	N	N	N	N	N	N	Y	Y	N	Y	N
Os01g0102000	19.9164	178.262	91.7091	9.03186	1.08829	1.78939	1.42935	1.09538	Y	Y	Y	Y	Y	Y	N	Y	N	N	N	N
Os01g0102300	484.585	432.32	200.518	341.308	1529.65	1194.72	1353.32	3532.94	N	N	N	N	Y	Y	N	Y	N	Y	Y	N
Os01g0102500	305.411	282.149	209.921	212.616	345.77	532.934	509.199	707.682	N	N	N	N	N	Y	N	N	N	Y	N	N
Os01g0102600	1016.19	682.167	566.19	779.476	1794.22	1314.51	1371.61	1745.25	N	N	N	N	N	Y	N	Y	N	N	N	N
Os01g0102700	825.045	896.896	526.733	570.379	856.539	1018.54	1463.65	1633.57	N	N	N	N	N	N	N	N	N	N	N	N
Os01g0102800	307.95	263.466	411.871	571.692	339.041	335.181	361.259	340.193	N	N	Y	N	N	N	N	N	N	N	N	N
Os01g0102850	222.704	229.028	100.609	84.3167	1516.05	733.944	40.2996	25.5335	N	Y	Y	N	Y	Y	N	Y	Y	Y	Y	N
Os01g0102900	13490.7	14452.8	7781.44	2708.72	263277	225846	3968.69	6267.97	N	N	Y	Y	Y	N	N	Y	Y	Y	Y	N
Os01g0103000	39.1347	80.5747	90.6178	52.0731	382.601	240.835	21.9803	15.6962	N	N	N	N	N	Y	N	Y	Y	Y	Y	N
Os01g0103400	0.96154	81.9988	0.877059	58.8429	1.08829	49.7639	1.06108	62.9883	Y	N	N	Y	N	N	Y	N	N	N	N	Y
Os01g0103600	580.635	547.838	492.046	448.478	831.522	867.949	797.904	1087.78	N	N	N	N	N	N	N	N	N	N	N	N
Os01g0103700	103.661	96.1791	157.268	105.03	138.66	75.3426	147.031	103.112	N	N	N	N	N	N	N	N	N	N	N	N
Os01g0103800	381.271	385.196	260.205	140.244	264.401	238.899	373.974	240.372	N	N	Y	N	N	N	N	N	N	N	N	N
Os01g0103900	12.7265	7.16344	20.1004	42.3613	6.83118	7.92283	6.34458	2.54308	N	N	Y	N	N	N	N	N	N	Y	N	N
Os01g0104000	433.209	490.427	473.418	439.317	359.758	433.256	563.877	571.693	N	N	N	N	N	N	N	N	N	N	N	N
Os01g0104100	1213.57	1128.55	750.539	1148.01	1164.21	1423.51	2265.73	3198.26	N	N	N	N	N	Y	N	N	N	N	Y	N
Os01g0104200	3.80944	2.48687	47.2778	16.985	1.08829	1.08192	3.83221	1.46473	N	Y	N	N	N	N	N	Y	N	N	N	N
Os01g0104400	3008.24	3071.69	1579.35	1086.73	1905.97	1909.62	2960.69	2703.98	N	N	Y	N	N	N	N	N	N	N	N	N
Os01g0104600	922.63	658.835	492.989	710.472	747.186	492.27	1706.56	1826.03	N	N	N	N	N	Y	N	N	Y	N	Y	N
Os01g0104800	223.157	229.874	632.329	728.052	870.062	919.046	187.03	154.79	N	Y	Y	N	N	N	N	N	Y	N	Y	N
Os01g0104900	278.844	342.281	561.378	58.2166	28.3702	4.01424	96.8997	8.36749	N	N	Y	Y	N	Y	Y	Y	N	Y	N	Y
Os01g0105400	296.507	184.591	286.341	103.387	421.719	151.302	423.293	151.083	N	N	N	Y	N	N	N	N	N	N	N	Y
Os01g0105700	17.5268	18.954	41.3171	27.6064	11.5519	6.03968	1.75391	7.29879	N	N	N	N	N	N	N	N	N	Y	N	N
Os01g0105800	42.4251	43.8855	63.6258	126.568	65.6379	69.1755	24.7732	52.2917	N	N	Y	N	N	N	N	N	Y	N	N	N
Os01g0105900	891.943	694.418	564.445	889.656	1812.08	2814.47	1139.72	2750.26	N	N	N	N	N	Y	Y	Y	N	Y	N	N
Os01g0106200	641.763	648.514	388.594	302.062	620.734	630.252	1176.37	822.34	N	N	Y	N	N	N	N	N	N	Y	N	N
Os01g0106300	601.15	653.326	383.332	7.79077	1.82136	3.23708	49.2264	3.26038	N	N	Y	Y	Y	Y	N	Y	Y	N	N	N
Os01g0106400	825.728	331.56	408.475	41.7001	23.5829	5.76011	12.8826	12.7997	N	N	Y	Y	Y	Y	N	Y	N	Y	N	N
Os01g0106500	62.0587	98.3575	200.141	186.652	277.714	375.571	40.4702	63.0918	N	Y	N	N	N	N	N	N	Y	N	Y	N
Os01g0106600	18.7108	75.0066	15.1706	5.016	7.53244	4.72717	50.9962	25.6863	Y	N	Y	N	N	N	N	N	Y	N	Y	N
Os01g0106700	955.378	1224.25	1303.35	1042.27	1062.05	1084.89	651.05	680.732	N	N	N	N	N	N	N	N	N	N	N	N
Os01g0106800	461.407	544.961	466.401	438.715	1101.57	1137.25	858.191	921.534	N	N	N	N	N	N	N	Y	N	Y	N	N
Os01g0106900	4147.45	2920.32	876.368	1579.81	2458.64	2356.5	10251.2	11979.5	N	Y	N	N	Y	Y	N	Y	Y	N	Y	N
Os01g0107000	579.808	475.163	489.909	634.771	924.868	850.686	865.701	888.129	N	N	N	N	N	N	N	N	N	N	N	N
Os01g0107400	37.8355	111.497	38.6173	26.0184	103.87	69.1314	26.7007	24.2239	N	N	Y	N	N	Y	N	N	Y	N	N	N
Os01g0107900	1825.33	1418.49	1241.5	1747.03	2120.07	2587.29	1633.51	2202.46	N	N	N	N	N	N	N	N	N	N	N	N
Os01g0108000	656.733	656.391	550.759	551.993	629.701	473.211	617.547	450.342	N	N	N	N	N	N	N	N	N	N	N	N
Os01g0108200	1011.35	1001.21	1097.02	1007.1	912.965	957.779	1062.13	1234.4	N	N	N	N	N	N	N	N	N	N	N	N
Os01g0108400	59.9801	31.423	301.091	30.2122	38.1153	21.4784	160.029	505.139	N	N	N	N	N	Y	N	N	N	N	Y	N
Os01g0108500	8.56678	9.95609	30.6503	2.19715	4.36268	1.44111	22.8805	139.677	N	N	N	N	N	N	N	N	N	N	N	N
Os01g0108600	589.075	454.485	148.769	196.942	1267.41	2228.86	2610.27	4841.28	N	Y	Y	N	Y	Y	N	Y	N	Y	Y	N
Os01g0108800	103.745	34.8749	95.533	3.44167	25.6615	10.1183	389.812	499.228	N	N	Y	Y	N	Y	N	N	Y	N	Y	N
Os01g0109000	408.644	435.893	159.572	178.549	295.706	535.217	505.48	1141.05	N	Y	Y	N	N	Y	Y	N	N	Y	Y	N
Os01g0109432	3.21596	18.0752	2.61922	6.23792	21.2942	174.13	4.22208	35.1446	N	N	N	N	N	N	Y	Y	Y	Y	Y	Y
Os01g0109500	6.62904	109.588	3.77633	30.953	21.4073	265.844	4.54632	85.2609	Y	N	Y	Y	N	N	Y	Y	Y	Y	N	Y
Os01g0109700	3486.36	2973.38	2935.81	3446.77	3370.23	3075.65	4635.87	4413.78	N	N	N	N	N	N	N	N	N	N	N	N
Os01g0109750	145.356	226.544	95.9245	112.209	225.784	164.229	152.259	177.869	N	N	Y	N	N	N	N	Y	N	N	N	N
Os01g0110100	18.2388	42.638	19.5798	20.8939	40.0845	14.6155	103.391	463.873	N	N	N	N	Y	Y	Y	N	N	N	Y	N
Os01g0110200	214.005	489.163	168.899	30.6753	3.22172	1.80031	13.1839	1.46059	N	N	Y	Y	Y	Y	N	Y	N	Y	N	N
Os01g0110400	647.39	520.61	557.48	960.884	499.552	704.853	965.143	740.77	N	N	N	N	N	N	N	N	N	N	N	N
Os01g0110500	20.0591	106.377	54.5669	35.1182	50.5069	48.906	13.6193	8.71152	Y	N	Y	N	N	Y	N	N	Y	N	Y	N
Os01g0110700	54.2215	33.9849	54.9988	32.8911	6.5085	9.40746	24.168	9.80713	N	N	N	N	N	Y	N	Y	Y	Y	N	N
Os01g0110800	113.916	367.993	394.165	23.0894	9.42839	11.6606	30.9403	8.05384	N	N	Y	Y	N	Y	N	Y	N	N	N	N
Os01g0111100	1436.83	861.388	511.39	509.239	602.951	410.593	361.096	141.859	N	N	N	N	N	Y	N	N	N	N	N	N
Os01g0111200	1855.64	1493.87	1230.34	1222.11	1092.74	799.19	1469.53	1413.61	N	N	N	N	N	N	N	N	N	N	N	N
Os01g0111300	98.0359	111.218	42.9619	57.8982	38.968	24.9463	64.942	90.6336	N	Y	N	N	N	N	N	N	N	Y	Y	N
Os01g0111400	335.126	280.268	349.621	329.034	321.73	311.498	447.298	384.779	N	N	N	N	N	N	N	N	N	N	N	N
Os01g0111700	32.0581	9.02859	31.6492	84.6335	135.031	213.539	270.903	803.189	Y	N	Y	Y	Y	Y	Y	Y	N	Y	Y	N
Os01g0111800	340.16	625.889	308.818	68.9451	40.8041	72.1308	123.093	63.9513	N	N	Y	Y	N	Y	N	Y	N	N	N	N
Os01g0111900	2217.06	3343.81	1444.47	186.237	168.979	78.1031	440.261	251.275	N	N	Y	Y	Y	Y	N	Y	N	N	N	N
Os01g0112100	20.0938	18.9773	79.0434	113.914	24.6764	31.3637	11.6492	16.7541	N	Y	Y	N	N	N	N	Y	N	Y	N	N
Os01g0112300	217.142	195.547	294.979	302.745	365.972	344.188	256.525	194.729	N	N	N	N	N	N	N	N	N	N	N	N
Os01g0112400	12.4738	33.6108	8.44064	2.81773	5.83132	2.14858	9.0507	13.5425	N	N	Y	N	N	N	N	N	N	N	N	N
Os01g0112500	993.575	735.541	840.209	1053.34	376.647	483.147	1773.48	2203.73	N	N	N	N	N	Y	N	Y	Y	Y	Y	N
Os01g0112600	5.02367	1.55396	0.877059	0.939617	7.68521	22.829	1.40758	1.09538	N	N	N	N	N	N	N	N	N	Y	Y	N
Os01g0113000	8.65071	29.5994	4.93345	16.9012	9.77443	27.736	7.42759	18.6372	N	N	N	N	N	N	N	N	N	N	N	N
Os01g0113200	48.298	9.02325	100.274	83.9122	189.239	350.55	22.8867	27.3238	Y	N	Y	N	N	N	N	N	Y	Y	Y	N
Os01g0113300	1.2887	0.934246	2.89382	1.57545	17.0892	25.3291	3.16116	1.09538	N	N	N	N	N	N	N	N	N	Y	Y	N
Os01g0113350	64.4181	27.1172	18.4531	16.6076	32.7083	13.8983	123.42	17.0917	N	Y	N	N	N	N	Y	N	Y	N	N	N
Os01g0113500	41.8307	26.4688	11.1163	30.1039	23.703	15.8195	87.406	34.1985	N	Y	N	N	N	N	N	N	Y	N	N	N
Os01g0113600	4.8077	27.6767	19.6803	16.8916	14.5998	53.4634	16.9127	20.0782	Y	Y	N	N	N	N	N	N	N	Y	N	N
Os01g0113650	2.88462	1.24745	2.62468	20.383	22.8748	64.9505	4.20015	13.0983	N	N	N	N	N	N	N	N	N	Y	Y	N
Os01g0113700	110.923	64.0955	111.008	147.975	140.77	81.9213	89.418	35.7558	N	N	Y	N	N	N	Y	N	N	N	Y	N
Os01g0113800	68.1759	35.4451	69.6802	63.9538	78.6061	25.0373	53.8316	16.4216	N	N	N	N	N	N	Y	N	N	N	N	Y
Os01g0114100	319.874	83.9718	687.085	681.206	313.163	35.4652	608.636	119.999	N	N	Y	N	N	N	N	N	N	Y	N	Y
Os01g0114200	18.4013	6.22384	18.837	1.56188	2.92096	1.08192	11.9096	1.09538	N	N	N	Y	N	N	N	Y	N	N	N	N
Os01g0114300	384.352	94.338	276.075	246.795	330.877	71.2697	1037.06	508.299	Y	N	N	N	N	Y	N	N	Y	Y	Y	Y
Os01g0114800	9.00828	3.72962	24.7162	16.3146	12.9841	1.43565	27.8708	7.98526	N	N	N	N	N	N	N	N	N	N	N	N
Os01g0115100	87.6766	18.9493	54.9485	44.795	87.6767	22.4698	254.096	60.6891	N	N	N	N	N	N	N	N	N	N	N	N
Os01g0115300	57.5689	10.885	33.6171	32.3577	86.0547	13.8601	123.112	22.228	N	N	N	N	N	N	N	N	N	N	N	Y
Os01g0115500	30.1005	28.9683	12.5685	18.7991	67.7959	39.7042	83.5916	172.914	N	N	N	N	N	Y	N	Y	N	N	Y	N
Os01g0115566	185.205	48.6444	83.8768	42.4021	220.165	82.1332	345.823	216.195	N	N	N	N	N	N	N	N	N	N	N	N
Os01g0115600	310.667	302	88.61	369.833	615.995	952.124	891.122	3537.08	N	Y	N	Y	Y	Y	Y	Y	N	Y	Y	N
Os01g0115700	3.55675	2.17767	0.877059	2.81262	2.17621	16.5152	4.91507	51.6726	N	N	N	N	N	Y	Y	N	N	N	N	N
Os01g0115725	10.9912	7.14407	2.33267	7.483	3.63032	12.5912	10.4611	168.06	N	N	N	N	N	Y	Y	N	N	N	Y	N
Os01g0115750	112.313	52.2073	40.7272	60.2266	39.0235	18.199	329.834	292.966	N	N	N	N	N	Y	N	N	Y	N	Y	N
Os01g0115800	59.1113	34.2339	31.0793	39.1087	34.1852	39.1408	104.385	254.744	N	N	N	N	N	Y	N	N	Y	N	Y	N
Os01g0115900	136.931	74.9786	95.3574	140.234	73.8064	29.5721	500.322	773.053	N	N	N	N	Y	Y	N	N	Y	Y	Y	N
Os01g0116300	27.9423	32.6852	26.8272	47.322	19.5584	15.8282	29.3634	54.4884	N	N	N	N	N	N	N	N	N	Y	Y	N
Os01g0116400	25.9176	23.9772	14.047	21.6429	74.6096	16.7587	152.998	51.6226	N	N	N	N	Y	N	N	Y	N	N	N	N
Os01g0116600	811.704	862.045	688.641	688.578	873.122	1080.01	974.233	1315.36	N	N	N	N	N	N	N	N	N	N	N	N
Os01g0116900	333.039	238.902	112.918	228.548	588.716	286.91	1063.57	1032.98	N	Y	N	N	Y	Y	N	Y	N	N	Y	N
Os01g0116901	15.2285	5.9227	25.5324	30.7618	42.6643	25.3487	31.7949	43.3168	N	N	Y	N	N	Y	N	N	N	N	N	N
Os01g0117000	25.2518	48.2783	4.99634	34.3931	21.6448	33.7191	38.1793	65.5707	N	Y	N	Y	N	N	N	Y	N	N	N	N
Os01g0117100	157.291	165.595	85.5397	128.192	269.598	193.108	200.162	252.345	N	N	N	N	N	N	N	Y	N	N	N	N
Os01g0117200	618.959	76.3418	60.1991	187.214	1042.2	1043.74	1679.82	3873.48	Y	Y	N	Y	Y	Y	N	Y	N	Y	Y	N
Os01g0117266	33.3741	14.9332	2.90577	19.3303	16.2592	49.7478	88.6582	719.368	N	Y	N	Y	N	Y	Y	N	Y	N	Y	N
Os01g0117300	102.715	51.9765	7.59503	68.0354	74.2355	263.179	186.64	1985.62	N	Y	N	Y	N	Y	Y	Y	N	Y	Y	Y
Os01g0117450	15.5389	5.60146	5.24286	10.372	2.88771	2.88656	30.0386	10.5201	N	N	N	N	N	N	N	N	Y	N	N	N
Os01g0117500	15.4014	4.35067	4.37438	2.19715	9.38525	5.34312	46.2585	22.1558	N	N	N	N	N	Y	N	N	Y	N	N	N
Os01g0117600	6.43404	21.2166	10.4998	16.8752	12.6066	49.6478	9.57267	24.8231	N	N	N	N	N	N	N	N	N	N	N	N
Os01g0117700	15.4014	33.6436	25.0723	17.7967	13.006	31.9917	8.44449	40.1967	N	N	N	N	N	N	Y	N	N	N	N	N
Os01g0117900	2664.22	3582.57	641.636	312.362	261.834	132.591	560.2	83.1019	N	Y	Y	N	Y	Y	Y	N	N	N	N	N
Os01g0118000	583.59	849.088	952.27	1154.09	564.753	757.687	394.47	343.306	N	N	N	N	N	Y	N	N	N	N	Y	N
Os01g0118100	941.393	846.169	869.263	1109.8	1218.74	1433.8	1440.38	1445.21	N	N	N	N	N	N	N	N	N	N	N	N
Os01g0118300	12.7433	15.2699	54.062	4.06281	4.74268	3.57444	4.52487	2.53871	N	Y	N	Y	N	N	N	Y	N	N	N	N
Os01g0118400	795.477	1192.03	121.901	96.3597	236.128	699.797	699.016	685.168	N	Y	Y	N	N	N	N	N	Y	Y	N	N
Os01g0118600	38.9165	161.788	56.5977	17.1173	10.3986	1.08192	10.979	4.02944	N	N	Y	N	N	Y	N	Y	N	Y	N	N
Os01g0118700	705.357	928.629	312.521	485.072	470.368	1731.91	1137.49	1626.47	N	Y	N	N	N	N	N	N	Y	Y	N	Y
Os01g0119000	36.7125	94.8743	34.6968	39.1058	4.65461	5.35725	26.0275	5.15406	N	N	N	N	N	Y	N	Y	N	Y	N	N
Os01g0119100	1452.04	1164.7	264.617	50.8683	52.7113	7.15547	572.866	88.8314	N	N	Y	N	N	Y	N	N	N	N	N	N
Os01g0119500	444.346	578.117	435.601	430.286	491.659	567.738	668.824	745.992	N	N	N	N	N	N	N	N	N	N	N	N
Os01g0120300	2705.73	1621.72	2541.56	2205.83	3212.18	2033.99	2315.15	1383.84	N	N	N	N	N	N	N	N	N	N	N	N
Os01g0120400	225.179	182.738	239.247	390.696	316.078	432.061	226.597	335.475	N	N	Y	N	N	N	N	N	N	N	N	N
Os01g0120500	1946.65	966.837	312.013	702.407	612.428	547.436	3213.12	3491.54	N	Y	N	Y	N	Y	N	N	Y	N	Y	N
Os01g0120600	191.497	154.396	131.804	206.147	196.968	273.408	483.367	509.067	N	N	N	N	Y	Y	N	N	Y	N	N	N
Os01g0120700	1157.41	1063.69	866.439	1028.77	1783.71	2067.2	1277.56	1582.74	N	N	N	N	N	N	N	Y	N	Y	N	N
Os01g0120800	1758.85	1706.04	3632.92	3994.23	2508.48	2932.2	2051.68	2164.91	N	Y	Y	N	N	N	N	N	N	N	N	N
Os01g0121100	821.104	670.132	500.073	577.906	1143.82	1925.25	1624.33	2377.62	N	N	N	N	N	Y	N	Y	N	Y	N	N
Os01g0121200	19.539	55.6994	73.0496	46.4169	64.6901	52.7606	17.4745	34.6118	Y	Y	N	N	N	N	N	N	Y	N	N	N
Os01g0121300	19.3042	19.3	21.981	18.5377	48.9166	41.1978	19.792	14.2195	N	N	N	N	N	N	N	Y	Y	N	Y	N
Os01g0121500	125.381	110.718	115.183	306.642	255.984	199.541	19.6611	89.7023	N	N	N	N	Y	N	Y	N	Y	N	N	N
Os01g0121600	372.59	336.9	217.319	288.49	491.637	396.372	101.346	342.172	N	N	N	N	Y	N	Y	N	Y	N	N	N
Os01g0121700	1277.68	1153.2	740.716	867.191	1269.49	1142.12	1024.57	1285.55	N	N	N	N	N	N	N	N	N	N	N	N
Os01g0121800	320.055	356.134	313.656	384.568	300.912	391.769	379.707	315.275	N	N	N	N	N	N	N	N	N	N	N	N
Os01g0122000	112.504	216.961	63.2384	96.3993	324.029	415.893	139.785	295.061	N	N	N	N	N	N	N	Y	N	Y	N	N
Os01g0123700	30.9812	17.4294	14.7061	10.3901	9.8706	12.8098	111.362	8.39718	N	N	N	N	N	N	Y	N	Y	N	N	N
Os01g0123800	19.189	7.15607	13.5292	6.87718	1.82064	7.84656	39.4923	3.28592	N	N	N	N	N	N	Y	N	Y	N	N	N
Os01g0123900	2284.96	1774.32	1886.65	1521.17	2517.43	2068.6	14030.7	3103.89	N	N	N	N	N	N	N	N	N	N	N	N
Os01g0124000	840.231	618.322	2867.16	980.649	658.919	562.105	3401.47	464.092	N	N	N	N	N	N	N	N	N	N	N	N
Os01g0124100	272.912	6.86296	719.119	434.632	122.819	85.1148	2151.61	124.446	Y	N	Y	N	N	Y	Y	N	Y	N	N	N
Os01g0124200	2633.07	413.067	6676.2	5358.16	2449.17	1058.07	7277.7	984.108	N	N	Y	N	N	N	N	N	N	N	N	N
Os01g0124401	78.0909	6.52434	1572.44	1964.96	19.0617	24.2112	176.09	1.09538	N	Y	Y	N	N	N	Y	Y	N	Y	Y	N
Os01g0124550	0.96154	0.934246	29.5616	79.6202	1.08829	1.08192	1.06108	1.09538	N	Y	Y	N	N	N	N	Y	N	Y	N	N
Os01g0124650	5.75143	5.3137	39.6857	71.873	1.08829	2.91707	1.40741	3.64744	N	Y	Y	N	N	N	N	Y	N	Y	N	N
Os01g0124900	32.9859	9.65832	21.6431	13.2299	33.4767	6.78536	27.9345	3.62972	N	N	N	N	N	N	N	N	N	N	N	Y
Os01g0125550	15.0764	27.0483	24.6057	35.0515	86.1859	73.244	12.4294	12.8001	N	N	N	N	N	N	N	Y	Y	N	Y	N
Os01g0125600	43.1778	419.095	538.918	65.7827	22.0693	19.024	19.9898	14.9366	Y	Y	Y	Y	N	Y	N	Y	N	N	N	N
Os01g0125700	98.6476	79.4316	99.5519	114.245	91.3173	74.6065	89.0275	70.7218	N	N	N	N	N	N	N	N	N	N	N	N
Os01g0125800	43.0134	81.9118	70.339	134.713	116.32	163.556	105.136	101.283	N	N	N	N	Y	N	N	N	N	N	N	N
Os01g0125900	883.561	754.273	951.286	1159.19	802.573	754.198	1347.61	1636.32	N	N	N	N	N	Y	N	N	N	N	Y	N
Os01g0126100	13.0013	9.02791	8.47754	23.5837	2.90928	13.7266	7.1032	5.11609	N	N	N	N	N	N	N	N	N	N	N	N
Os01g0126200	846.962	489.507	149.169	390.699	228.763	308.952	1224	1550.05	N	Y	N	N	N	Y	N	N	Y	N	Y	N
Os01g0126401	91.2752	41.0954	112.851	91.0796	85.722	100.347	110.028	74.5425	N	N	N	N	N	N	N	N	N	N	N	N
Os01g0126600	39.7913	28.3473	54.2602	61.1016	119.046	147.412	50.0047	41.3618	N	N	N	N	N	N	N	Y	Y	Y	Y	N
Os01g0126900	1.2887	22.4152	0.877059	0.939617	1.08829	1.08192	1.06108	1.09538	Y	N	Y	N	N	Y	N	N	N	N	N	N
Os01g0127300	861.919	741.578	836.586	1240.45	1026.27	1073.14	491.402	563.416	N	N	N	N	N	N	N	N	Y	N	N	N
Os01g0127400	172.876	168.04	181.76	276.625	253.106	282.525	42.6575	80.8394	N	N	N	N	Y	Y	N	N	Y	N	Y	N
Os01g0127600	5.36761	24.898	0.877059	6.24415	3.65403	11.8619	10.2207	73.2436	N	N	N	N	N	N	Y	N	N	N	Y	N
Os01g0127700	132.552	155.109	135.87	458.333	952.882	3077.97	506.179	1387.17	N	N	Y	Y	Y	Y	N	Y	N	Y	N	Y
Os01g0127900	93.0618	30.2031	136.166	220.521	167.722	402.427	95.717	147.735	Y	N	Y	N	N	Y	N	N	N	N	Y	N
Os01g0128000	8.05935	18.7198	52.7764	55.4482	13.0697	47.1109	12.5782	18.9729	N	N	N	N	N	N	N	N	N	N	N	N
Os01g0128100	27.7672	46.4372	23.6122	15.6748	7.62014	21.1411	38.2152	30.4259	N	N	N	N	N	N	N	N	Y	N	N	N
Os01g0128200	116.826	121.824	114.449	136.732	125.994	25.2062	106.601	26.2662	N	N	N	N	N	Y	N	N	N	Y	N	Y
Os01g0128300	150.021	518.811	124.451	99.9665	184.868	186.072	211.507	228.333	Y	N	Y	N	N	Y	N	N	N	N	N	N
Os01g0128400	901.351	1233.26	1029	1172.89	1171.64	1483.06	1685.49	2000	N	N	N	N	N	N	N	N	N	N	N	N
Os01g0128700	63.8005	52.6323	75.5652	79.4773	26.7374	22.7858	208.244	304.53	N	N	N	N	Y	Y	N	N	Y	Y	Y	N
Os01g0128800	1373.4	1702.84	637.237	689.997	1526.95	949.079	3595.59	5463.31	N	Y	Y	N	Y	Y	N	Y	Y	N	Y	N
Os01g0129500	59.5179	60.6818	65.2842	57.9751	69.4966	80.1243	22.2991	7.71049	N	N	N	N	N	Y	N	N	N	N	Y	N
Os01g0130000	222.067	270.585	341.804	489.781	158.412	210.95	293.566	317.807	N	N	N	N	N	N	N	N	N	N	N	N
Os01g0130200	408.887	447.81	375.455	361.234	19.1462	132.343	328.856	2400.57	N	N	N	N	N	Y	Y	Y	Y	Y	Y	Y
Os01g0130400	24.119	114.547	156.262	18.6945	3.25461	1.08192	2.10024	1.82993	N	N	N	Y	Y	Y	N	Y	N	Y	N	N
Os01g0130900	165.862	274.959	216.515	149.864	174.562	925.065	355.946	464.904	N	N	N	N	N	N	N	N	N	Y	N	Y
Os01g0131300	1616.25	1603.28	1498.61	2632.25	2117.65	3250.4	2950.21	5528.51	N	N	N	N	N	Y	N	N	N	N	N	N
Os01g0131450	331.454	261.078	430.905	297.43	354.541	545.421	224	339.974	N	N	N	N	N	N	N	N	N	N	N	N
Os01g0131800	139.457	162.489	179.691	209.471	333.472	241.02	173.46	183.643	N	N	N	N	N	N	N	N	N	N	N	N
Os01g0131900	3.89336	2.49623	9.52915	4.69186	3.22172	17.1562	4.20096	2.19077	N	N	N	N	N	N	N	N	N	N	N	N
Os01g0132000	218.651	315.985	1589.11	2247.72	759.027	1021.42	3213.39	464.834	N	Y	Y	N	Y	N	Y	N	N	N	N	N
Os01g0132200	1.58229	25.1838	10.6764	0.939617	1.08829	1.08192	1.06108	1.09538	Y	N	Y	N	N	Y	N	N	N	N	N	N
Os01g0132500	169.297	93.7878	168.905	145.006	151.821	558.408	329.558	273.794	N	N	N	N	N	Y	N	N	Y	Y	Y	Y
Os01g0132700	104.258	78.1107	61.6113	73.5102	118.438	52.8059	83.3074	86.814	N	N	N	N	N	N	N	N	N	N	N	Y
Os01g0132766	124.758	116.162	98.5543	59.3073	248.192	185.577	32.0471	32.1541	N	N	N	N	Y	Y	N	N	Y	N	Y	N
Os01g0132800	237.64	272.578	358.605	417.875	966.258	999.784	195.069	291.455	N	N	N	N	N	N	N	Y	Y	Y	Y	N
Os01g0133100	12.2672	32.3118	68.689	8.43675	1.79943	13.2661	6.10759	9.54826	N	N	N	N	N	N	N	Y	N	N	N	N
Os01g0133200	6.63007	10.9051	51.3654	1.25075	1.08829	1.08192	1.06108	1.09538	N	N	N	Y	N	N	N	Y	N	N	N	N
Os01g0133400	975.428	822.827	951.176	1142.45	1132.13	1093.85	1226.02	1537.61	N	N	N	N	N	N	N	N	N	N	N	N
Os01g0133500	315.388	906.162	620.172	751.229	195.792	247.905	198.476	229.694	Y	N	N	N	N	Y	N	Y	N	Y	N	N
Os01g0133832	32.0044	125.262	93.3975	7.17355	1.08829	1.08192	9.80884	3.31147	N	N	Y	Y	N	Y	N	Y	N	N	N	N
Os01g0133866	18.2565	66.4003	39.9938	4.67318	1.08829	1.08192	8.489	3.31147	N	N	Y	N	N	Y	N	Y	N	N	N	N
Os01g0133900	6.59232	28.0528	15.2796	1.25019	1.08829	1.08192	6.95079	1.45622	N	N	Y	N	N	Y	N	Y	N	N	N	N
Os01g0134200	12.3217	1.86983	82.3179	53.5156	62.8144	9.9526	15.4814	4.71222	N	Y	Y	N	N	N	N	N	N	Y	N	Y
Os01g0134500	246.938	598.564	352.25	160.626	828.499	278.113	133.328	143.431	N	N	Y	N	N	Y	N	Y	Y	N	N	Y
Os01g0134700	1282.08	109.018	1020.77	1201.13	9918.59	1506.62	421.551	649.309	Y	N	Y	N	N	Y	N	Y	Y	N	N	Y
Os01g0134900	111.175	169.904	122.687	15.9808	6.14054	1.43565	11.3916	3.27326	N	N	Y	Y	Y	Y	N	Y	N	N	N	N
Os01g0135600	78.456	19.3174	63.8193	54.0096	134.134	52.3037	89.8402	25.947	N	N	N	N	N	N	N	N	N	N	N	N
Os01g0135700	3031.11	448.498	493.859	377.71	6348.57	4961.75	481.875	885.121	Y	Y	N	N	Y	N	N	Y	Y	Y	Y	N
Os01g0135900	2196.74	2596.51	1531.34	1220.47	299.287	430.251	5474.33	9067.92	N	N	N	N	N	Y	N	Y	Y	Y	Y	N
Os01g0136100	5.49346	9.02996	107.9	1438.19	46.341	76.928	1.40758	1.45622	N	Y	Y	Y	N	N	N	N	Y	Y	Y	N
Os01g0136200	10.0002	4.04417	87.604	278.47	29.0957	79.9296	5.67433	9.87179	N	Y	Y	Y	N	N	N	Y	Y	Y	Y	Y
Os01g0136300	18.3909	39.2169	19.3356	29.071	27.9774	38.2734	11.3914	23.3977	N	N	N	N	N	N	N	N	N	N	N	N
Os01g0136400	336.8	275.74	300.719	609.894	916.966	1691.06	717.646	688.381	N	N	N	N	N	Y	N	Y	N	Y	Y	N
Os01g0136450	70.2911	20.5427	53.7889	54.4265	45.1762	83.5154	100.998	20.1233	N	N	N	N	N	N	N	N	N	N	N	N
Os01g0136500	106.879	32.0743	87.367	87.9038	153.775	178.039	144.436	35.6448	N	N	N	N	N	N	N	N	N	N	Y	N
Os01g0136600	72.8106	31.1412	59.1087	28.6653	69.3455	21.7296	116.264	15.6905	N	N	N	N	N	N	Y	N	N	N	N	N
Os01g0136700	4.814	1.2441	11.1173	32.9992	2.86615	28.9517	8.1209	40.001	N	N	Y	N	N	Y	N	N	N	N	N	N
Os01g0136800	23.5111	8.41222	30.2531	28.2083	48.6424	38.8304	25.4465	30.3465	N	N	Y	N	N	Y	N	N	N	N	N	N
Os01g0136900	26.3894	28.9235	149.359	166.545	174.956	89.3081	17.4326	21.0571	N	Y	Y	N	N	N	N	N	Y	N	Y	N
Os01g0137200	7.99008	9.34382	15.2379	25.6548	20.7071	20.1329	15.4201	31.8453	N	N	N	N	N	Y	N	N	N	N	N	N
Os01g0137300	58.9485	49.1818	53.393	64.1101	67.292	37.019	52.2546	38.4356	N	N	N	N	N	N	N	N	N	N	N	N
Os01g0137700	140.301	21.7922	12.8441	16.2592	172.221	368.799	139.802	185.2	Y	Y	N	N	N	Y	N	Y	N	Y	N	N
Os01g0137950	237.91	38.0264	12.5469	19.0227	390.806	1431.59	282.278	503.884	Y	Y	N	N	N	Y	N	Y	N	Y	N	N
Os01g0138100	1.59592	65.9621	6.12642	157.848	8.71689	230.889	3.83221	405.38	Y	N	N	Y	N	Y	Y	N	N	N	N	Y
Os01g0138300	16.9743	7.48134	12.5046	22.5299	24.2876	90.4091	29.9968	296.766	N	N	N	N	N	Y	Y	N	N	Y	Y	Y
Os01g0138400	27.6005	26.8342	178.575	156.347	26.3107	142.342	4.22208	33.8544	N	Y	Y	N	Y	N	Y	Y	Y	N	N	N
Os01g0138500	183.885	203.402	79.9105	57.832	70.4037	63.3438	141.132	478.917	N	N	N	N	N	N	N	N	N	N	Y	N
Os01g0138600	17.8141	28.3018	66.6559	47.9063	71.0154	35.8804	9.63669	11.6419	N	Y	N	N	N	N	N	N	Y	N	Y	N
Os01g0138800	65.1584	21.4762	93.4411	495.168	132.188	605.119	52.5585	40.8707	N	N	Y	Y	N	N	N	N	N	N	Y	Y
Os01g0138900	1671.85	1970.33	483.798	478.921	1367.84	2157.54	2579.34	1046.35	N	Y	Y	N	N	N	Y	Y	N	Y	Y	N
Os01g0139000	22.2044	189.624	24.5002	5.92735	5.04272	15.7466	1.75374	4.77643	Y	N	Y	N	Y	Y	N	Y	N	N	N	N
Os01g0139200	2438.3	2897.33	3465.62	2686.19	2664.27	3311.24	2061.62	1777.71	N	N	N	N	N	N	N	N	N	N	N	N
Os01g0139700	40.4811	15.5522	9.08755	5.9121	34.8668	29.3979	34.1061	19.5048	N	Y	N	N	N	N	N	N	N	Y	N	N
Os01g0140100	512.193	3291.49	1447.42	155.274	11.4649	7.52543	178.082	27.8842	N	N	Y	Y	N	Y	N	Y	Y	Y	N	N
Os01g0140400	141.361	361.316	264.843	33.6831	13.0707	9.68283	65.1592	26.4073	N	N	Y	Y	N	Y	N	Y	Y	N	N	N
Os01g0140500	1095.42	1118.85	1358.69	1317.85	1846.43	2591.94	1346.86	1912.51	N	N	N	N	N	N	N	N	N	N	N	N
Os01g0140700	49.6217	37.6897	9.88976	4.05602	5.02079	1.80031	54.9797	1.09538	N	Y	Y	N	N	Y	Y	N	Y	N	N	N
Os01g0141000	4030.36	770.615	1464.83	780.881	1658.33	412.166	5015.5	1647.54	Y	N	N	N	N	N	N	N	N	N	Y	Y
Os01g0141100	373.071	411.119	177.987	451.478	1233.02	1754.73	1318.76	1619.19	N	Y	N	Y	Y	Y	N	Y	N	Y	N	N
Os01g0141600	498.175	297.906	319.81	311.407	1121.47	552.613	830.878	471.71	N	N	N	N	N	N	N	Y	N	N	N	N
Os01g0141700	122.607	153.206	74.1147	340.249	92.8524	170.171	229.964	299.773	N	N	Y	Y	N	N	N	N	Y	Y	N	N
Os01g0141900	353.366	433.662	545.364	260.299	228.479	137.959	138.633	75.1488	N	N	N	Y	Y	Y	N	Y	N	N	N	N
Os01g0142100	2043.04	1514.16	1072.86	1593.44	2443.41	2079.26	1406.89	1822.73	N	N	N	N	N	N	N	Y	N	N	N	N
Os01g0142200	138.233	88.7333	214.038	240.762	167.563	114.207	154.099	143.698	N	N	Y	N	N	N	N	N	N	Y	N	N
Os01g0142300	954.437	440.422	332.69	271.84	123.698	80.8097	3141.62	2213.9	N	N	N	N	Y	Y	N	N	Y	Y	Y	N
Os01g0142500	521.948	496.005	317.58	337.549	362.213	319.831	941.85	751.595	N	N	N	N	N	N	N	N	Y	N	Y	N
Os01g0142600	31.2978	24.0174	27.7479	22.8896	14.4371	9.31482	92.8102	10.8991	N	N	N	N	N	N	Y	N	Y	N	N	N
Os01g0142800	256.098	195.65	127.653	105.072	400.678	248.917	632.598	201.93	N	Y	N	N	Y	N	Y	Y	N	Y	N	N
Os01g0143100	183.611	300.041	167.317	277.464	187.715	272.769	208.081	385.442	N	N	N	N	N	N	N	N	N	N	N	N
Os01g0143300	14.8929	14.0424	50.2561	39.783	96.1199	52.2709	8.77034	9.08592	N	N	N	N	N	N	N	N	Y	N	Y	N
Os01g0143800	638.883	592.412	1707.98	1323.2	2963.11	2722.47	180.495	126.069	N	Y	Y	N	Y	Y	N	N	Y	N	Y	N
Os01g0143900	153.401	104.691	398.632	317.851	44.4825	76.0581	26.478	19.3335	N	N	N	N	Y	Y	N	Y	N	Y	N	N
Os01g0144000	271.312	532.81	327.285	217.713	234.203	300.981	277.016	245.28	N	N	Y	N	N	Y	N	N	N	N	N	N
Os01g0144100	608.733	531.542	317.096	449.97	292.617	338.747	53.9088	46.1859	N	N	N	N	Y	Y	N	N	Y	N	Y	N
Os01g0144200	137.072	54.1368	117.973	37.3284	120.534	31.5783	85.1247	20.5224	Y	N	N	Y	N	Y	Y	N	N	N	N	Y
Os01g0144300	27.8175	9.33444	18.9869	4.08261	18.4658	2.15404	16.2839	1.45622	Y	N	N	N	N	N	N	N	N	N	N	N
Os01g0144340	198.137	157.208	282.702	260.838	197.017	115.223	188.031	167.339	N	N	N	N	N	N	N	N	N	Y	N	N
Os01g0144600	191.608	171.276	183.208	234.554	355.526	292.357	180.166	223.734	N	N	N	N	N	N	N	N	N	N	N	N
Os01g0144700	62.5378	61.673	74.5937	68.7992	172.353	160.443	36.4905	57.2651	N	N	N	N	N	N	N	Y	Y	Y	Y	N
Os01g0144800	29.8644	50.2043	14.0821	14.656	44.5296	36.8735	2.79273	9.13724	N	N	Y	N	Y	Y	N	N	Y	N	Y	N
Os01g0147200	1201.09	1129.03	872.95	1138.96	1302.51	1564.67	1852.6	2373.27	N	N	N	N	N	Y	N	N	N	N	N	N
Os01g0147700	269.99	363.141	449.566	447.164	693.795	698.036	82.548	195.352	N	N	N	N	Y	N	Y	N	Y	N	Y	N
Os01g0147800	16.4227	48.5172	62.3949	21.4913	2.53179	3.9391	1.06108	1.09538	N	N	N	N	Y	Y	N	Y	N	N	N	N
Os01g0147900	6202.2	5222.26	3119.51	4287.51	7700	9658.14	8934.84	11565.5	N	N	N	N	N	Y	N	Y	N	Y	N	N
Os01g0148000	947.366	628.855	759.127	772.894	197.797	269.735	925.632	891.387	N	N	N	N	N	N	N	Y	Y	Y	Y	N
Os01g0148050	2713.5	2337.51	1895.67	2159.06	2566.99	2697.48	3834.17	4144.16	N	N	N	N	N	N	N	N	N	N	N	N
Os01g0148500	205.78	93.6689	204.061	188.837	376.237	295.251	418.328	328.222	Y	N	Y	N	Y	Y	N	N	N	N	N	N
Os01g0148700	464.134	366.929	574.331	583.219	529.009	442.137	576.146	433.14	N	N	N	N	N	N	N	N	N	N	N	N
Os01g0149200	1.61271	16.8091	16.6977	27.1482	3.98625	6.44687	4.20047	13.8835	N	N	N	N	N	N	N	N	N	Y	N	N
Os01g0149350	5.78602	4.04684	109.217	131.494	75.812	36.3074	27.5701	23.7293	N	Y	Y	N	Y	N	N	N	Y	Y	N	N
Os01g0149400	169.056	205.962	244.649	133.496	375.506	302.524	309.513	279.755	N	N	N	N	N	N	N	N	N	Y	N	N
Os01g0149500	13.7678	11.1875	200.597	125.751	149.996	44.7033	36.6629	15.6608	N	Y	Y	N	N	N	N	N	Y	N	N	N
Os01g0149600	152.56	196.628	320.09	249.473	606.35	466.02	430.586	294.391	N	Y	N	N	Y	N	N	N	N	N	N	N
Os01g0149800	4737.98	3804.58	3490.58	8160.99	4436.31	4992.26	10673.4	11513.7	N	N	Y	Y	Y	Y	N	N	Y	N	Y	N
[truncated: 23,426 more rows]

## Sheet: S3
GO enrichment analysis of DEGs between GFD-2X and GFD-4X.
HT only up	term	enrichment	pvalue	count	class		HT only down	term	enrichment	pvalue	count	class
	protein phosphorylation	7.79441	1.60541e-08	108	BP			cell wall organization	16.8984	1.26364e-17	63	BP
	cell surface receptor signaling pathway	7.59777	2.52483e-08	30	BP			plant-type secondary cell wall biogenesis	14.0189	9.57347e-15	29	BP
	L-leucine catabolic process	2.75203	0.00177	4	BP			xylan acetylation	7.6915	2.03468e-08	23	BP
	regulation of salicylic acid biosynthetic process	2.5465	0.00284118	6	BP			microtubule cytoskeleton organization	6.71335	1.93488e-07	17	BP
	cellular response to heat	1.68981	0.0204264	7	BP			xylan biosynthetic process	6.38011	4.1676e-07	13	BP
	response to stress	1.48059	0.0330684	14	BP			auxin-activated signaling pathway	4.51705	3.04052e-05	27	BP
	tryptophan biosynthetic process	1.32069	0.0477876	4	BP			xyloglucan metabolic process	4.27665	5.28872e-05	12	BP
	systemic acquired resistance	1.26074	0.0548607	4	BP			glucuronoxylan biosynthetic process	4.21746	6.06088e-05	10	BP
	defense response	1.25796	0.0552125	38	BP			multicellular organism development	3.88789	0.000129454	12	BP
	hormone-mediated signaling pathway	1.15246	0.0703942	4	BP			plant-type primary cell wall biogenesis	3.80128	0.000158025	11	BP
	siRNA processing	1.15246	0.0703942	4	BP
2X 4X co_up	term	enrichment	pvalue	count	class		2X 4X co_down	term	enrichment	pvalue	count	class
	RNA modification	57.633	2.32804e-58	79	BP			transmembrane transport	11.107	7.81542e-12	53	BP
	rRNA processing	7.8302	1.47844e-08	20	BP			amino acid transmembrane transport	6.11259	7.71634e-07	13	BP
	protein refolding	6.63157	2.33575e-07	13	BP			photosynthesis	5.52116	3.01186e-06	15	BP
	protein folding	4.84116	1.44158e-05	19	BP			amino acid transport	5.01513	9.65756e-06	12	BP
	response to heat	4.196	6.36801e-05	13	BP			regulation of DNA-templated transcription	4.96405	1.08631e-05	70	BP
	chaperone cofactor-dependent protein refolding	3.02923	0.000934902	9	BP			photosynthesis, light harvesting	4.37764	4.19138e-05	6	BP
	response to hydrogen peroxide	1.61701	0.0241542	5	BP			auxin-activated signaling pathway	4.34679	4.49995e-05	15	BP
	cellular response to heat	1.58152	0.0262108	6	BP			photosynthesis, light harvesting in photosystem I	4.2126	6.12921e-05	6	BP
	response to stress	1.21077	0.0615503	11	BP			carbohydrate transport	3.08222	0.000827518	7	BP
	methylation	1.11955	0.0759361	15	BP			response to light stimulus	2.61826	0.00240847	9	BP
4X only up	term	enrichment	pvalue	count	class		4X only down	term	enrichment	pvalue	count	class
	circadian rhythm	2.27721	0.00528187	4	BP			protein phosphorylation	3.14442	0.000717096	63	BP
	transmembrane transport	2.2589	0.00550937	21	BP			response to stress	2.01206	0.00972604	12	BP
	protein phosphorylation	2.18027	0.00660282	38	BP			hydrogen peroxide catabolic process	1.88138	0.0131409	12	BP
	isoprenoid biosynthetic process	1.86481	0.0136519	4	BP			auxin-activated signaling pathway	1.73709	0.0183195	10	BP
	response to hydrogen peroxide	1.74459	0.0180056	4	BP			response to oxidative stress	1.56478	0.0272406	13	BP
	regulation of response to reactive oxygen species	1.44661	0.0357594	2	BP			regulation of cyclin-dependent protein serine/threonine kinase activity	1.52705	0.0297133	6	BP
	photomorphogenesis	1.3435	0.0453421	3	BP			brassinosteroid homeostasis	1.31738	0.0481526	4	BP
	cellular response to heat	1.27814	0.0527065	4	BP			signal transduction	1.30933	0.0490535	12	BP
	response to heat	1.13991	0.0724585	5	BP			response to auxin	1.11028	0.0775749	8	BP
	protein stabilization	1.04451	0.0902589	3	BP			response to water deprivation	1.00975	0.0977807	6	BP
2X only up	term	enrichment	pvalue	count	class		2X only down	term	enrichment	pvalue	count	class
	protein phosphorylation	10.4534	3.52086e-11	59	BP			carbohydrate metabolic process	2.23344	0.00584195	19	BP
	cell surface receptor signaling pathway	8.1759	6.6696e-09	19	BP			lignin catabolic process	1.63831	0.0229982	4	BP
	response to oxidative stress	3.02736	0.000938953	12	BP			regulation of defense response to fungus	1.63831	0.0229982	4	BP
	hydrogen peroxide catabolic process	2.11609	0.00765439	9	BP			diterpenoid metabolic process	1.58083	0.0262522	6	BP
	response to wounding	2.01949	0.00956122	5	BP			abscisic acid-activated signaling pathway	1.50015	0.0316118	6	BP
	calcium ion transmembrane transport	1.97631	0.0105607	4	BP			pollen sperm cell differentiation	1.37706	0.0419698	2	BP
	defense response	1.48186	0.0329715	18	BP			cell wall macromolecule catabolic process	1.35404	0.0442548	3	BP
	gibberellin biosynthetic process	1.30946	0.0490387	3	BP			cell wall organization	1.31067	0.0489018	10	BP
								actin filament organization	1.30696	0.0493216	4	BP

## Sheet: S4
Selection of genes from grey60 and dark turquoise modules.
genes	gene_description	Family
Os05g0513200	NLI interacting factor domain containing protein && sp|Q8VYE2|TIM50_ARATH Mitochondrial import inner membrane translocase subunit TIM50 OS=Arabidopsis thaliana OX=3702 GN=TIM50 PE=1 SV=1 && PF03031:NLI interacting factor-like phosphatase	ERF
Os02g0743800	Hypothetical conserved gene && sp|Q9STN7|BOB2_ARATH Protein BOBBER 2 OS=Arabidopsis thaliana OX=3702 GN=BOB2 PE=2 SV=1 && PF04969:CS domain	-
Os12g0131300	Similar to cDNA, clone: J065154E06, full insert sequence && sp|Q3E6P4|FB95_ARATH F-box protein At2g02240 OS=Arabidopsis thaliana OX=3702 GN=At2g02240 PE=2 SV=1 && -	-
Os03g0100050	Inner nuclear membrane protein MAN1 domain containing protein && - && -	-
Os12g0618400	Conserved hypothetical protein && - && -	-
Os05g0571200	Similar to WRKY transcription factor 19 && sp|Q0DFT7|WRK19_ORYSJ Transcription factor WRKY19 OS=Oryza sativa subsp. japonica OX=39947 GN=WRKY19 PE=2 SV=1 && PF03106:WRKY DNA -binding domain	WRKY
Os05g0207200	Similar to rf1 protein && - && PF13041:PPR repeat family|PF12854:PPR repeat	-
Os09g0337300	Hypothetical gene && sp|Q8LPS2|ACD6_ARATH Protein ACCELERATED CELL DEATH 6 OS=Arabidopsis thaliana OX=3702 GN=ACD6 PE=1 SV=1 && -	MYB_related
Os08g0126500	Cyclin-like F-box domain containing protein && - && PF03478:Protein of unknown function (DUF295)	EIL
Os04g0477300	Similar to OSIGBa0116M22.6 protein && sp|Q6NQK2|NAC8_ARATH SUPPRESSOR OF GAMMA RESPONSE 1 OS=Arabidopsis thaliana OX=3702 GN=SOG1 PE=1 SV=1 && -	NAC
Os06g0670100	Conserved hypothetical protein && - && -	-
Os03g0743200	Hypothetical conserved gene && sp|Q9SR01|PP212_ARATH Pentatricopeptide repeat-containing protein At3g04750, mitochondrial OS=Arabidopsis thaliana OX=3702 GN=PCMP-E81 PE=2 SV=1 && PF13041:PPR repeat family	C2H2
Os04g0680800	Mlo-related protein family protein && sp|Q9FI00|MLO11_ARATH MLO-like protein 11 OS=Arabidopsis thaliana OX=3702 GN=MLO11 PE=2 SV=1 && PF03094:Mlo family	ARF
Os04g0578550	Hypothetical conserved gene && - && -	-
Os12g0209200	Similar to CONSTANS-LIKE a && sp|Q9SYM2|BBX22_ARATH B-box zinc finger protein 22 OS=Arabidopsis thaliana OX=3702 GN=BBX22 PE=1 SV=2 && PF00643:B-box zinc finger	DBB
Os02g0594800	No apical meristem (NAM) protein domain containing protein && sp|Q6NQK2|NAC8_ARATH SUPPRESSOR OF GAMMA RESPONSE 1 OS=Arabidopsis thaliana OX=3702 GN=SOG1 PE=1 SV=1 && -	NAC
Os05g0357525	Similar to Universal stress protein && - && -	-
Os09g0132600	Similar to DAG protein && sp|Q9LKA5|MORF8_ARATH Multiple organellar RNA editing factor 8, chloroplastic/mitochondrial OS=Arabidopsis thaliana OX=3702 GN=MORF8 PE=1 SV=1 && -	ERF
Os02g0759500	Pentatricopeptide repeat domain containing protein && sp|Q9FX35|PP117_ARATH Pentatricopeptide repeat-containing protein At1g73400, mitochondrial OS=Arabidopsis thaliana OX=3702 GN=At1g73400 PE=2 SV=2 && PF13041:PPR repeat family|PF12854:PPR repeat|PF13812:Pentatricopeptide repeat domain	C2H2
Os02g0611400	Pentatricopeptide repeat domain containing protein && sp|Q8LEZ4|NFD5_ARATH Protein NUCLEAR FUSION DEFECTIVE 5, mitochondrial OS=Arabidopsis thaliana OX=3702 GN=NFD5 PE=2 SV=1 && PF13041:PPR repeat family	-
Os07g0413300	Protein of unknown function DUF1409 domain containing protein && - && PF07197:Protein of unknown function (DUF1409)	-
Os07g0688500	Similar to Poly && sp|Q56XM9|PAPS3_ARATH Nuclear poly(A) polymerase 3 OS=Arabidopsis thaliana OX=3702 GN=PAPS3 PE=1 SV=1 && PF04928:Poly(A) polymerase central domain	MYB_related
Os01g0112100	Conserved hypothetical protein && - && -	-
Os07g0538300	Hypothetical conserved gene && sp|Q0D5R2|CRK10_ORYSJ Cysteine-rich receptor-like protein kinase 10 OS=Oryza sativa subsp. japonica OX=39947 GN=CRK10 PE=2 SV=1 && -	TALE
Os12g0123800	No apical meristem (NAM) protein domain containing protein && sp|Q5CD17|NAC77_ORYSJ NAC domain-containing protein 77 OS=Oryza sativa subsp. japonica OX=39947 GN=NAC077 PE=2 SV=2 && PF02365:No apical meristem (NAM) protein	NAC
Os06g0672700	Conserved hypothetical protein && - && -	-
Os02g0149600	Zinc finger, C2H2-like domain containing protein && sp|Q9ZVD0|SRRT_ARATH Serrate RNA effector molecule OS=Arabidopsis thaliana OX=3702 GN=SE PE=1 SV=2 && PF04959:Arsenite-resistance protein 2|PF12066:Domain of unknown function (DUF3546)	GATA
Os02g0530600	Poly(ADP-ribose) polymerase, regulatory region domain containing protein && sp|Q0E0Q3|PARP3_ORYSJ Protein ADP-ribosyltransferase PARP3 OS=Oryza sativa subsp. japonica OX=39947 GN=PARP3 PE=2 SV=1 && PF05406:WGR domain|PF08063:PADR1 (NUC008) domain|PF02877:Poly(ADP-ribose) polymerase, regulatory domain|PF00644:Poly(ADP-ribose) polymerase catalytic domain|PF16589:BRCT domain, a BRCA1 C-terminus doma…	LBD
Os02g0671100	Cyclin-like F-box domain containing protein && - && PF03478:Protein of unknown function (DUF295)|PF12937:F-box-like	-
Os05g0227800	Homeodomain-like containing protein && - && PF14303:No apical meristem-associated C-terminal domain	MYB_related
Os04g0535000	Hypothetical protein && - && -	-
Os03g0242100	Conserved hypothetical protein && sp|Q9MBA3|RAD17_ARATH Cell cycle checkpoint protein RAD17 OS=Arabidopsis thaliana OX=3702 GN=RAD17 PE=1 SV=1 && PF03215:Rad17 P-loop domain	-
Os12g0245000	Conserved hypothetical protein && - && -	-
Os10g0529500	Similar to Glutathione-S-transferase 2 && sp|Q06398|GSTU6_ORYSJ Probable glutathione S-transferase GSTU6 OS=Oryza sativa subsp. japonica OX=39947 GN=GSTU6 PE=2 SV=2 && PF13417:Glutathione S-transferase, N-terminal domain	-
Os03g0599600	Regulator of chromosome condensation, RCC1 domain containing protein && sp|Q9FN03|UVR8_ARATH Ultraviolet-B receptor UVR8 OS=Arabidopsis thaliana OX=3702 GN=UVR8 PE=1 SV=1 && -	HB-other
Os03g0292900	Similar to Importin-beta N-terminal domain containing protein && - && -	-
Os08g0499700	Conserved hypothetical protein && - && -	WRKY
Os06g0172800	Similar to alkaline alpha galactosidase 2 && sp|Q8RX87|RFS6_ARATH Probable galactinol--sucrose galactosyltransferase 6 OS=Arabidopsis thaliana OX=3702 GN=RFS6 PE=2 SV=2 && PF05691:Raffinose synthase or seed imbibition protein Sip1	-
Os03g0750100	Similar to TPR Domain containing protein, expressed && sp|Q54M20|TTC4_DICDI Tetratricopeptide repeat protein 4 homolog OS=Dictyostelium discoideum OX=44689 GN=ttc4 PE=3 SV=1 && -	-
Os04g0629300	Similar to H0303G06.18 protein && sp|Q94BR5|CHR28_ARATH Helicase-like transcription factor CHR28 OS=Arabidopsis thaliana OX=3702 GN=CHR28 PE=1 SV=1 && PF00271:Helicase conserved C-terminal domain|PF00176:SNF2 family N-terminal domain	C2H2
Os10g0462900	Similar to mitochondrial chaperonin-60 && sp|P29185|CH61_MAIZE Chaperonin CPN60-1, mitochondrial OS=Zea mays OX=4577 GN=CPN60I PE=1 SV=2 && PF00118:TCP-1/cpn60 chaperonin family	B3
Os02g0672500	Similar to Mitochondrial import inner membrane translocase subunit tim23 && sp|Q9LNQ1|TI231_ARATH Mitochondrial import inner membrane translocase subunit TIM23-1 OS=Arabidopsis thaliana OX=3702 GN=TIM23-1 PE=2 SV=1 && PF02466:Tim17/Tim22/Tim23/Pmp24 family	-
Os12g0495525	Conserved hypothetical protein && - && -	-
Os06g0690900	Pentatricopeptide repeat domain containing protein && - && PF12854:PPR repeat|PF13041:PPR repeat family	-
Os08g0495300	Similar to cDNA clone:J013000K10, full insert sequence && - && PF12274:Protein of unknown function (DUF3615)	-
Os03g0266300	Class I low-molecular-weight heat shock protein 17.9 && sp|Q84Q77|HS17A_ORYSJ 17.9 kDa class I heat shock protein OS=Oryza sativa subsp. japonica OX=39947 GN=HSP17.9A PE=1 SV=1 && PF00011:Hsp20/alpha crystallin family	GeBP
Os08g0459100	Leucine-rich repeat, cysteine-containing containing protein && - && -	-
Os12g0428000	Similar to senescence-associated protein DIN1 && sp|Q9FKW8|STR18_ARATH Thiosulfate sulfurtransferase 18 OS=Arabidopsis thaliana OX=3702 GN=STR18 PE=1 SV=1 && PF00581:Rhodanese-like domain	-
Os11g0540800	Protein of unknown function DUF247, plant domain containing protein && sp|Q9SD53|Y3720_ARATH UPF0481 protein At3g47200 OS=Arabidopsis thaliana OX=3702 GN=At3g47200 PE=2 SV=1 && -	CPP
Os05g0404700	Similar to MBD1 && sp|Q8LA53|MBD2_ARATH Methyl-CpG-binding domain-containing protein 2 OS=Arabidopsis thaliana OX=3702 GN=MBD2 PE=1 SV=1 && PF07496:CW-type Zinc Finger|PF01429:Methyl-CpG binding domain	ARF
Os12g0143800	Meiosis-specific DNA recombinase, Synaptonemal complex (SC) assembl && sp|Q7GBF8|DMC1A_ORYSJ Meiotic recombination protein DMC1 homolog A OS=Oryza sativa subsp. japonica OX=39947 GN=DMC1A PE=2 SV=1 && PF08423:Rad51	C2H2
Os03g0565900	Protein of unknown function DUF1723 domain containing protein && - && -	-
Os06g0148100	Conserved hypothetical protein && - && -	-
Os05g0177000	Cyclin-like F-box domain containing protein && sp|Q9FLS0|FB253_ARATH F-box protein At5g07610 OS=Arabidopsis thaliana OX=3702 GN=At5g07610 PE=2 SV=1 && PF00646:F-box domain	-
Os09g0506000	Nucleotide pyrophosphatase/phosphodiesteras && sp|Q5MAU8|PPA27_ARATH Probable inactive purple acid phosphatase 27 OS=Arabidopsis thaliana OX=3702 GN=PAP27 PE=2 SV=1 && PF16656:Purple acid Phosphatase, N-terminal domain|PF17808:Fn3-like domain from Purple Acid Phosphatase|PF14008:Iron/zinc purple acid phosphatase-like protein C|PF00149:Calcineurin-like phosphoesterase	GRAS
Os01g0879500	RuBisCO-cytochrome methylase, RMS1 domain containing protein && - && PF00856:SET domain	-
Os07g0647600	Myb/SANT-like domain domain containing protein && - && -	GRAS
Os05g0519700	Heat shock protein, Long-term acquired thermotoleranc && sp|Q6F2Y7|CLPB1_ORYSJ Chaperone protein ClpB1 OS=Oryza sativa subsp. japonica OX=39947 GN=CLPB1 PE=2 SV=1 && PF00004:ATPase family associated with various cellular activities (AAA)|PF17871:AAA lid domain|PF07724:AAA domain (Cdc48 subfamily)|PF02861:Clp amino terminal domain, pathogenicity island component|PF10431:C-terminal, D2-small domain…	ARF
Os11g0582300	Similar to root hair defective 3 GTP-binding (RHD3) family protein && sp|Q2R224|RHD32_ORYSJ Protein ROOT HAIR DEFECTIVE 3 homolog 2 OS=Oryza sativa subsp. japonica OX=39947 GN=Os11g0582300 PE=2 SV=1 && -	bHLH
Os04g0476600	C2 calcium-dependent membrane targeting domain containing protein && sp|Q9FGS8|C2GR2_ARATH C2 and GRAM domain-containing protein At5g50170 OS=Arabidopsis thaliana OX=3702 GN=At5g50170 PE=2 SV=1 && PF16016:VAD1 Analog of StAR-related lipid transfer domain|PF00168:C2 domain|PF02893:GRAM domain	-
Os01g0369200	Component of cullin-RING E3 ubiquitin ligase (CRL) complex, Salt/drought stress response, Cold stress respons && sp|Q94AH6|CUL1_ARATH Cullin-1 OS=Arabidopsis thaliana OX=3702 GN=CUL1 PE=1 SV=1 && PF00888:Cullin family|PF10557:Cullin protein neddylation domain	TCP
Os08g0527800	Similar to Ubiquitin carboxyl-terminal hydrolase && sp|Q9FPT5|UBP1_ARATH Ubiquitin carboxyl-terminal hydrolase 1 OS=Arabidopsis thaliana OX=3702 GN=UBP1 PE=1 SV=2 && -	B3
Os04g0511200	EFA27 for EF hand, abscisic acid, 27kD && sp|A2XVG1|PXG_ORYSI Peroxygenase OS=Oryza sativa subsp. indica OX=39946 GN=PXG PE=1 SV=1 && PF05042:Caleosin related protein	NAC
Os01g0929500	Similar to predicted protein && sp|Q9M2E2|SDR1_ARATH (+)-neomenthol dehydrogenase OS=Arabidopsis thaliana OX=3702 GN=SDR1 PE=1 SV=1 && PF00106:short chain dehydrogenase	NAC
Os07g0154400	Armadillo-type fold domain containing protein && sp|Q80V62|FACD2_MOUSE Fanconi anemia group D2 protein homolog OS=Mus musculus OX=10090 GN=Fancd2 PE=1 SV=2 && PF14631:Fanconi anaemia protein FancD2 nuclease	-
Os01g0157600	Conserved hypothetical protein && - && -	-
Os05g0502800	NAF1 domain containing protein && sp|Q52KK4|NAF1_RAT H/ACA ribonucleoprotein complex non-core subunit NAF1 OS=Rattus norvegicus OX=10116 GN=Naf1 PE=1 SV=1 && PF04410:Gar1/Naf1 RNA binding region	-
Os06g0704800	Probable histone acetyltransferase HAC-like 2 && sp|Q5Z8V7|HACL2_ORYSJ Probable histone acetyltransferase HAC-like 2 OS=Oryza sativa subsp. japonica OX=39947 GN=Os06g0704800 PE=3 SV=2 && PF08214:Histone acetylation protein|PF02135:TAZ zinc finger	C3H
Os02g0580500	Similar to Prohibitin && sp|O04331|PHB3_ARATH Prohibitin-3, mitochondrial OS=Arabidopsis thaliana OX=3702 GN=PHB3 PE=1 SV=1 && PF01145:SPFH domain / Band 7 family	-
Os01g0918400	Conserved hypothetical protein && - && -	-
Os11g0700900	Glycoside hydrolase, subgroup, catalytic core domain containing protein && sp|Q7GCM7|XIP1_ORYSJ Xylanase inhibitor protein 1 OS=Oryza sativa subsp. japonica OX=39947 GN=RIXI PE=1 SV=1 && -	WRKY
Os05g0194500	Similar to ANAC075 && sp|Q9M0F8|NAC75_ARATH NAC domain-containing protein 75 OS=Arabidopsis thaliana OX=3702 GN=NAC075 PE=2 SV=1 && PF02365:No apical meristem (NAM) protein	NAC
Os05g0245700	Hypothetical protein && - && -	-
Os03g0277300	Heat shock protein 70 && sp|P09189|HSP7C_PETHY Heat shock cognate 70 kDa protein OS=Petunia hybrida OX=4102 GN=HSP70 PE=2 SV=1 && PF00012:Hsp70 protein	bHLH
Os03g0405900	Hypothetical conserved gene && sp|Q7Y0F2|NRX12_ORYSJ Probable nucleoredoxin 1-2 OS=Oryza sativa subsp. japonica OX=39947 GN=Os03g0405900 PE=2 SV=1 && PF03107:C1 domain|PF13905:Thioredoxin-like	GATA
Os02g0119700	Pentatricopeptide repeat domain containing protein && - && PF13041:PPR repeat family	-
Os01g0571300	Similar to Heat shock transcription factor 31 (Fragment) && sp|Q657C0|HFA6B_ORYSJ Heat stress transcription factor A-6a OS=Oryza sativa subsp. japonica OX=39947 GN=HSFA6B PE=2 SV=1 && PF00447:HSF-type DNA-binding	HSF
Os12g0283100	Nucleotidyltransferase domain containing protein && - && -	-
Os11g0200000	Histone deacetylase family protein && sp|O22446|HDA19_ARATH Histone deacetylase 19 OS=Arabidopsis thaliana OX=3702 GN=HDA19 PE=1 SV=2 && PF00850:Histone deacetylase domain	NAC
Os01g0901700	Similar to emb2421 (embryo defective 2421); monooxygenase/ oxidoreductase && sp|Q2PWU9|DNTB_BURSP 4-methyl-5-nitrocatechol 5-monooxygenase OS=Burkholderia sp. OX=36773 GN=dntB PE=1 SV=1 && -	-
Os09g0442400	t-snare domain containing protein && sp|Q681K7|GEX1_ARATH Protein GAMETE EXPRESSED 1 OS=Arabidopsis thaliana OX=3702 GN=GEX1 PE=1 SV=1 && -	-
Os06g0694300	Pentatricopeptide repeat domain containing protein && sp|Q9FFG8|PP417_ARATH Pentatricopeptide repeat-containing protein At5g44230 OS=Arabidopsis thaliana OX=3702 GN=PCMP-H17 PE=2 SV=1 && PF14432:DYW family of nucleic acid deaminases|PF01535:PPR repeat|PF13041:PPR repeat family	M-type_MADS
Os04g0370600	Leucine-rich repeat, cysteine-containing subtype domain containing protein && - && -	-
Os03g0205400	Similar to XPG I-region family protein, expressed && sp|Q9ATY5|UVH3_ARATH DNA repair protein UVH3 OS=Arabidopsis thaliana OX=3702 GN=UVH3 PE=2 SV=1 && -	C3H
Os08g0185900	Conserved hypothetical protein && sp|P0CH27|RL402_TRYCR Ubiquitin-60S ribosomal protein L40 OS=Trypanosoma cruzi OX=5693 PE=2 SV=1 && PF00240:Ubiquitin family	FAR1
Os09g0491772	Similar to Heat shock protein 70 (Hsc70-5) && sp|Q01899|HSP7M_PHAVU Heat shock 70 kDa protein, mitochondrial OS=Phaseolus vulgaris OX=3885 PE=2 SV=1 && PF00012:Hsp70 protein	LBD
Os11g0137500	Transcription factor TFE/TFIIEalpha, HTH domain domain containing protein && - && -	C2H2
Os05g0296800	Similar to Retrotransposon Karma DNA, complete sequence && - && -	bZIP
Os11g0167300	Protein of unknown function DUF537 family protein && - && PF01936:NYN domain	C2H2
Os04g0596500	Non-protein coding transcript && sp|Q9Y450|HBS1L_HUMAN HBS1-like protein OS=Homo sapiens OX=9606 GN=HBS1L PE=1 SV=1 && PF00009:Elongation factor Tu GTP binding domain|PF03143:Elongation factor Tu C-terminal domain	-
Os11g0256100	Pentatricopeptide repeat domain containing protein && sp|Q9CAY1|PP223_ARATH Putative pentatricopeptide repeat-containing protein At3g11460, mitochondrial OS=Arabidopsis thaliana OX=3702 GN=PCMP-H52 PE=1 SV=1 && PF13041:PPR repeat family	bHLH
Os01g0149350	NB-ARC domain containing protein && sp|Q7XA42|RGA1_SOLBU Putative disease resistance protein RGA1 OS=Solanum bulbocastanum OX=147425 GN=RGA1 PE=2 SV=2 && PF00931:NB-ARC domain|PF13855:Leucine rich repeat|PF18052:Rx N-terminal domain	B3
Os07g0440900	Conserved hypothetical protein && - && -	-
Os01g0253900	Similar to triacylglycerol lipase && sp|F4HXL0|PLIP2_ARATH Phospholipase A1 PLIP2, chloroplastic OS=Arabidopsis thaliana OX=3702 GN=PLIP2 PE=1 SV=1 && PF01764:Lipase (class 3)	-
Os06g0682900	Heat stress associated protein, Long-term acquired thermotoleranc && sp|Q8GWL1|HSA32_ARATH Protein HEAT-STRESS-ASSOCIATED 32 OS=Arabidopsis thaliana OX=3702 GN=HSA32 PE=2 SV=1 && PF02679:(2R)-phospho-3-sulfolactate synthase (ComA)	-
Os05g0247100	Similar to Glycosyl hydrolases family 18 && sp|Q5WMW5|XIP_ORYSJ Xylanase inhibitor protein XIP OS=Oryza sativa subsp. japonica OX=39947 GN=XIP PE=2 SV=1 && PF00704:Glycosyl hydrolases family 18	C2H2
Os06g0724700	Phosphatidylinositol 3- and 4-kinase, catalytic domain containing protein && sp|A2YH41|ATR_ORYSI Serine/threonine-protein kinase ATR OS=Oryza sativa subsp. indica OX=39946 GN=OsI_023634 PE=3 SV=2 && PF02260:FATC domain|PF00454:Phosphatidylinositol 3- and 4-kinase	LBD
Os11g0615800	DNA repair protein RAD51, Homologous pairin && sp|Q67EU8|R51A1_MAIZE DNA repair protein RAD51 homolog A OS=Zea mays OX=4577 GN=RAD51A PE=2 SV=2 && PF08423:Rad51	C2H2
Os08g0529100	Similar to Proteasome subunit beta type 1 (EC 3.4.25.1) (20S proteasome alpha subunit F) (20S proteasome subunit beta-6) && sp|O64464|PSB1_ORYSJ Proteasome subunit beta type-1 OS=Oryza sativa subsp. japonica OX=39947 GN=PBF1 PE=2 SV=1 && PF00227:Proteasome subunit	-
Os06g0652100	Uncharacterized conserved protein UCP015417, vWA domain containing protein && sp|Q5UNY4|YL728_MIMIV Uncharacterized protein L728 OS=Acanthamoeba polyphaga mimivirus OX=212035 GN=MIMI_L728 PE=4 SV=1 && PF11443:Domain of unknown function (DUF2828)	NAC
Os03g0168000	Major facilitator superfamily, general substrate transporter domain containing protein && sp|Q3U481|MFS12_MOUSE Major facilitator superfamily domain-containing protein 12 OS=Mus musculus OX=10090 GN=Mfsd12 PE=1 SV=1 && PF13347:MFS/sugar transport protein	GRAS
Os11g0559600	Conserved hypothetical protein && - && -	-
Os06g0674800	Hypothetical conserved gene && sp|P93820|Y1439_ARATH BTB/POZ domain-containing protein At1g04390 OS=Arabidopsis thaliana OX=3702 GN=At1g04390 PE=2 SV=3 && -	-
Os11g0222200	Protease inhibitor I4, serpin, plant domain containing protein && sp|Q2R8P2|SPZ9_ORYSJ Probable non-inhibitory serpin-Z9 OS=Oryza sativa subsp. japonica OX=39947 GN=Os11g0222200 PE=2 SV=2 && PF00079:Serpin (serine protease inhibitor)	FAR1
Os08g0286500	Hypothetical conserved gene && - && -	-
Os02g0796000	Similar to CPL3 && sp|Q00IB6|CPL4_ARATH RNA polymerase II C-terminal domain phosphatase-like 4 OS=Arabidopsis thaliana OX=3702 GN=CPL4 PE=1 SV=1 && PF03031:NLI interacting factor-like phosphatase	HSF
Os03g0265300	Mitochondrial substrate carrier family protein && sp|O04200|PXN_ARATH Peroxisomal nicotinamide adenine dinucleotide carrier OS=Arabidopsis thaliana OX=3702 GN=PXN PE=1 SV=1 && PF00153:Mitochondrial carrier protein	MYB
Os02g0673000	Uncharacterised protein family UPF0005 domain containing protein && sp|O23086|ALMTA_ARATH Aluminum-activated malate transporter 10 OS=Arabidopsis thaliana OX=3702 GN=ALMT10 PE=3 SV=2 && PF11744:Aluminium activated malate transporter	-
Os10g0490800	Similar to Secretory protein && - && PF04450:Peptidase of plants and bacteria	-
Os07g0108400	Similar to Pollen-specific C2 domain containing protein && sp|Q9C6B7|CAR3_ARATH Protein C2-DOMAIN ABA-RELATED 3 OS=Arabidopsis thaliana OX=3702 GN=CAR3 PE=3 SV=1 && PF00168:C2 domain	G2-like
Os01g0623200	Similar to C4-dicarboxylate transporter/malic acid transport protein && sp|Q9FLV9|SLAH3_ARATH S-type anion channel SLAH3 OS=Arabidopsis thaliana OX=3702 GN=SLAH3 PE=1 SV=1 && PF03595:Voltage-dependent anion channel	NAC
Os02g0738100	Conserved hypothetical protein && - && -	-
Os03g0336700	PAP/25A core domain containing protein && - && -	-
Os02g0775900	Conserved hypothetical protein && - && -	-
Os02g0511400	Glucose/ribitol dehydrogenase family protein && sp|P0DKC5|HSD1A_ARATH 11-beta-hydroxysteroid dehydrogenase 1A OS=Arabidopsis thaliana OX=3702 GN=HSD1 PE=1 SV=1 && PF00106:short chain dehydrogenase	MIKC_MADS
Os12g0583700	Zinc finger, C2H2-type domain containing protein && sp|Q96289|ZAT10_ARATH Zinc finger protein ZAT10 OS=Arabidopsis thaliana OX=3702 GN=ZAT10 PE=2 SV=1 && PF13912:C2H2-type zinc finger	C2H2
Os02g0484950	Hypothetical conserved gene && - && -	-
Os02g0755900	UDP-glucuronosyl/UDP-glucosyltransferase domain containing protein && sp|F8WKW1|UGT2_GARJA 7-deoxyloganetin glucosyltransferase OS=Gardenia jasminoides OX=114476 GN=UGT85A24 PE=1 SV=1 && PF00201:UDP-glucoronosyl and UDP-glucosyl transferase	ERF
Os02g0227100	Conserved hypothetical protein && - && -	-
Os01g0243100	Similar to Kinesin && sp|B9EUM5|KN14A_ORYSJ Kinesin-like protein KIN-14A OS=Oryza sativa subsp. japonica OX=39947 GN=KIN14A PE=2 SV=2 && PF00225:Kinesin motor domain	MYB_related
Os04g0480700	Cytochrome P450 family protein && sp|O81970|C71A9_SOYBN Cytochrome P450 71A9 OS=Glycine max OX=3847 GN=CYP71A9 PE=2 SV=1 && PF00067:Cytochrome P450	bHLH
Os03g0595800	Similar to Acyl carrier protein (ACP) && sp|Q9FGJ4|ACPM3_ARATH Acyl carrier protein 3, mitochondrial OS=Arabidopsis thaliana OX=3702 GN=MTACP2 PE=1 SV=1 && -	bHLH
Os01g0580300	Conserved hypothetical protein && - && -	-
Os05g0364600	Similar to pre-mRNA-splicing factor SF2 && sp|Q9XFR5|SR30_ARATH Serine/arginine-rich splicing factor SR30 OS=Arabidopsis thaliana OX=3702 GN=SR30 PE=1 SV=1 && PF00076:RNA recognition motif. (a.k.a. RRM, RBD, or RNP domain)	LBD
Os08g0325134	Putative B3 domain-containing protein Os08g0325100 && sp|Q6Z0D2|Y8251_ORYSJ Putative B3 domain-containing protein Os08g0325100 OS=Oryza sativa subsp. japonica OX=39947 GN=Os08g0325134 PE=3 SV=1 && PF02362:B3 DNA binding domain	B3
Os06g0140300	Leucine-rich repeat, N-terminal domain containing protein && sp|Q6JN47|EIX1_SOLLC Receptor-like protein EIX1 OS=Solanum lycopersicum OX=4081 GN=EIX1 PE=2 SV=2 && -	ERF
Os12g0488900	Armadillo-like helical domain containing protein && sp|Q9LVC3|PUM12_ARATH Pumilio homolog 12 OS=Arabidopsis thaliana OX=3702 GN=APUM12 PE=2 SV=2 && PF00806:Pumilio-family RNA binding repeat	C3H
Os09g0103400	Conserved hypothetical protein && - && -	GeBP
Os05g0539300	Protein of unknown function DUF295 family protein && - && -	bHLH
Os01g0795200	Similar to Subtilase && sp|Q9MAP7|SBT35_ARATH Subtilisin-like protease SBT3.5 OS=Arabidopsis thaliana OX=3702 GN=SBT3.5 PE=1 SV=1 && PF17766:Fibronectin type-III domain|PF00082:Subtilase family|PF05922:Peptidase inhibitor I9	HB-other
Os08g0293200	F-box domain, cyclin-like domain containing protein && - && -	-
Os03g0218500	Similar to 70kD heat shock protein && sp|Q9SKY8|HSP7H_ARATH Heat shock 70 kDa protein 8 OS=Arabidopsis thaliana OX=3702 GN=HSP70-8 PE=1 SV=1 && PF00012:Hsp70 protein	LBD
Os07g0555100	Conserved hypothetical protein && - && -	-
Os10g0527400	Similar to Tau class GST protein 3 && sp|Q06398|GSTU6_ORYSJ Probable glutathione S-transferase GSTU6 OS=Oryza sativa subsp. japonica OX=39947 GN=GSTU6 PE=2 SV=2 && PF00043:Glutathione S-transferase, C-terminal domain|PF02798:Glutathione S-transferase, N-terminal domain	ERF
Os07g0529000	Similar to Isocitrate lyase (Fragment) && sp|Q6Z6M4|ACEA_ORYSJ Isocitrate lyase OS=Oryza sativa subsp. japonica OX=39947 GN=ICL PE=1 SV=1 && PF00463:Isocitrate lyase family	-
Os03g0304400	Zinc finger, RING/FYVE/PHD-type domain containing protein && sp|O04251|Y4211_ARATH BRCT domain-containing protein At4g02110 OS=Arabidopsis thaliana OX=3702 GN=At4g02110 PE=4 SV=3 && PF12738:twin BRCT domain|PF00628:PHD-finger	-
Os07g0546750	Hypothetical conserved gene && - && PF04827:Plant transposon protein	GRAS
Os02g0231700	Protein kinase, catalytic domain domain containing protein && sp|Q9SD62|Y3471_ARATH Putative receptor-like protein kinase At3g47110 OS=Arabidopsis thaliana OX=3702 GN=At3g47110 PE=3 SV=1 && PF08263:Leucine rich repeat N-terminal domain|PF00069:Protein kinase domain|PF13855:Leucine rich repeat	bHLH
Os03g0356498	Similar to rhythmically expressed protein && sp|Q8TWR2|G3PP_METKA Glyceraldehyde 3-phosphate phosphatase OS=Methanopyrus kandleri (strain AV19 / DSM 6324 / JCM 9639 / NBRC 100938) OX=190192 GN=MK0970 PE=3 SV=2 && PF13419:Haloacid dehalogenase-like hydrolase	C3H
Os09g0294300	Ubiquitin-conjugating enzyme/RWD-like domain containing protein && sp|Q9LUQ5|UBC25_ARATH Probable ubiquitin-conjugating enzyme E2 25 OS=Arabidopsis thaliana OX=3702 GN=UBC25 PE=2 SV=1 && PF00179:Ubiquitin-conjugating enzyme	MYB_related
Os01g0518800	Conserved hypothetical protein && - && -	-
Os01g0269000	Similar to Hydroxymethylglutaryl-CoA lyase && sp|O81027|HMGCL_ARATH Hydroxymethylglutaryl-CoA lyase, mitochondrial OS=Arabidopsis thaliana OX=3702 GN=HMGCL PE=1 SV=2 && PF00682:HMGL-like	-
Os11g0216400	Peptidase S8, subtilisin-related domain containing protein && sp|Q38732|DAG_ANTMA DAG protein, chloroplastic OS=Antirrhinum majus OX=4151 GN=DAG PE=2 SV=1 && -	ERF
Os11g0147150	Hypothetical gene && - && -	-
Os01g0124650	Hypothetical conserved gene && sp|Q0JR25|IBBR_ORYSJ Bowman-Birk type bran trypsin inhibitor OS=Oryza sativa subsp. japonica OX=39947 GN=RBBI3.3 PE=1 SV=2 && PF00228:Bowman-Birk serine protease inhibitor family	-
Os01g0377000	Cytochrome P450 family protein && sp|A0A0N9HT29|C71BE_SINHE Desmethyl-deoxy-podophyllotoxin synthase OS=Sinopodophyllum hexandrum OX=93608 GN=CYP71BE54 PE=1 SV=1 && PF00067:Cytochrome P450	E2F/DP
Os02g0527950	Hypothetical conserved gene && - && -	-
Os09g0498200	Hypothetical protein && sp|O80327|TLP1_PYRPY Thaumatin-like protein 1 OS=Pyrus pyrifolia OX=3767 GN=TL1 PE=1 SV=1 && PF00314:Thaumatin family	ARF
Os10g0150200	Sterile alpha motif homology domain containing protein && - && PF09597:IGR protein motif	M-type_MADS
Os02g0713900	Similar to 3-hydroxy-3-methylglutaryl-coenzyme A reductase 1 && sp|Q0DY59|HMDH1_ORYSJ 3-hydroxy-3-methylglutaryl-coenzyme A reductase 1 OS=Oryza sativa subsp. japonica OX=39947 GN=HMG1 PE=2 SV=2 && -	GRAS
Os11g0149200	Conserved hypothetical protein && - && -	Trihelix
Os11g0605500	Acyl-CoA oxidase && sp|O65201|ACOX2_ARATH Acyl-coenzyme A oxidase 2, peroxisomal OS=Arabidopsis thaliana OX=3702 GN=ACX2 PE=1 SV=2 && PF01756:Acyl-CoA oxidase|PF00441:Acyl-CoA dehydrogenase, C-terminal domain|PF02770:Acyl-CoA dehydrogenase, middle domain	-
Os01g0154500	Protein of unknown function DUF674 domain containing protein && - && PF05056:Protein of unknown function (DUF674)	B3
Os11g0607900	Hypothetical conserved gene && sp|Q9T0J1|CRK26_ARATH Cysteine-rich receptor-like protein kinase 26 OS=Arabidopsis thaliana OX=3702 GN=CRK26 PE=2 SV=1 && -	GRAS
Os04g0657600	Cyclin-like F-box domain containing protein && - && -	MYB_related
Os11g0118400	Hypothetical protein && sp|Q9C9Z7|Y3857_ARATH BTB/POZ domain-containing protein At3g08570 OS=Arabidopsis thaliana OX=3702 GN=At3g08570 PE=2 SV=2 && PF03000:NPH3 family	MYB_related
Os02g0596100	GLE1-like domain containing protein && sp|Q0WPZ7|GLE1_ARATH Protein GLE1 OS=Arabidopsis thaliana OX=3702 GN=GLE1 PE=1 SV=1 && PF07817:GLE1-like protein	-
Os01g0949900	Conserved hypothetical protein && sp|Q03662|GSTX1_TOBAC Probable glutathione S-transferase OS=Nicotiana tabacum OX=4097 PE=2 SV=1 && PF13417:Glutathione S-transferase, N-terminal domain|PF13410:Glutathione S-transferase, C-terminal domain	-
Os11g0138300	Conserved hypothetical protein && sp|Q9FMV7|C94B1_ARATH Cytochrome P450 94B1 OS=Arabidopsis thaliana OX=3702 GN=CYP94B1 PE=1 SV=1 && PF00067:Cytochrome P450	NAC
Os03g0113700	Similar to Heat shock 70 kDa protein, mitochondrial precursor && sp|Q01899|HSP7M_PHAVU Heat shock 70 kDa protein, mitochondrial OS=Phaseolus vulgaris OX=3885 PE=2 SV=1 && PF00012:Hsp70 protein	FAR1
Os07g0538000	Similar to hydrolase, hydrolyzing O-glycosyl compounds && sp|Q9FJU9|E1313_ARATH Glucan endo-1,3-beta-glucosidase 13 OS=Arabidopsis thaliana OX=3702 GN=At5g56590 PE=2 SV=1 && PF07983:X8 domain|PF00332:Glycosyl hydrolases family 17	BES1
Os07g0661450	Similar to predicted protein && sp|F4J3H7|ZRK7_ARATH Serine/threonine-protein kinase ZRK7 OS=Arabidopsis thaliana OX=3702 GN=ZRK7 PE=2 SV=1 && -	-
Os02g0536400	Nucleotide-binding, alpha-beta plait domain containing protein && sp|Q23121|RSP1_CAEEL Probable splicing factor, arginine/serine-rich 1 OS=Caenorhabditis elegans OX=6239 GN=rsp-1 PE=3 SV=1 && PF00076:RNA recognition motif. (a.k.a. RRM, RBD, or RNP domain)	-
Os03g0810900	ARF/SAR superfamily domain containing protein && sp|Q9LZA6|SDP1_ARATH Triacylglycerol lipase SDP1 OS=Arabidopsis thaliana OX=3702 GN=SDP1 PE=1 SV=1 && PF01734:Patatin-like phospholipase|PF11815:Domain of unknown function (DUF3336)	CAMTA
Os02g0758000	Similar to Low molecular weight heat shock protein precursor (Mitochondrial small heat shock protein 22) && sp|Q6Z7V2|HS24M_ORYSJ 24.1 kDa heat shock protein, mitochondrial OS=Oryza sativa subsp. japonica OX=39947 GN=HSP24.1 PE=2 SV=1 && PF00011:Hsp20/alpha crystallin family	MYB_related
Os11g0149300	Hypothetical protein && - && -	-
Os10g0565700	Similar to SNF2 family N-terminal domain containing protein && sp|Q8W103|CHR24_ARATH Protein CHROMATIN REMODELING 24 OS=Arabidopsis thaliana OX=3702 GN=CHR24 PE=2 SV=1 && -	G2-like
Os07g0182000	Basic leucine zipper transcriptional activator, Grain fillin && sp|Q6ZLB0|RSBZ1_ORYSJ bZIP transcription factor RISBZ1 OS=Oryza sativa subsp. japonica OX=39947 GN=RISBZ1 PE=1 SV=1 && PF12498:Basic leucine-zipper C terminal|PF00170:bZIP transcription factor	bZIP
Os11g0592000	Similar to Barwin && sp|P28814|BARW_HORVU Barwin OS=Hordeum vulgare OX=4513 PE=1 SV=1 && PF00967:Barwin family	-
Os03g0734100	Conserved hypothetical protein && - && -	-
Os11g0105350	Hypothetical protein && sp|Q84KJ6|AMT31_ORYSJ Ammonium transporter 3 member 1 OS=Oryza sativa subsp. japonica OX=39947 GN=AMT3-1 PE=2 SV=1 && PF00909:Ammonium Transporter Family	B3
Os08g0532600	Similar to Peroxidase (Fragment) && sp|Q96509|PER55_ARATH Peroxidase 55 OS=Arabidopsis thaliana OX=3702 GN=PER55 PE=1 SV=1 && -	MYB
Os01g0590300	Hypothetical protein && - && -	-
Os12g0111700	Conserved hypothetical protein && - && -	-
Os08g0287200	Hypothetical conserved gene && - && -	-
Os03g0818050	Hypothetical conserved gene && - && -	-
Os07g0665900	Peptidase, trypsin-like serine and cysteine domain containing protein && - && -	-
Os05g0540600	Cyclin-like F-box domain containing protein && - && -	-
Os12g0184167	Conserved hypothetical protein && - && PF05754:Domain of unknown function (DUF834)	-
Os07g0683600	Similar to Osr40c1 protein && sp|Q10M12|40C1_ORYSJ Ricin B-like lectin R40C1 OS=Oryza sativa subsp. japonica OX=39947 GN=R40C1 PE=1 SV=1 && -	NAC
Os03g0626100	Zinc finger, C6HC-type domain containing protein && sp|Q949V6|ARI1_ARATH Probable E3 ubiquitin-protein ligase ARI1 OS=Arabidopsis thaliana OX=3702 GN=ARI1 PE=2 SV=1 && PF01485:IBR domain, a half RING-finger domain	C3H
Os07g0606000	Conserved hypothetical protein && - && -	-
Os07g0442900	Uncharacterised protein family UPF0497, trans-membrane plant subgroup domain containing protein && sp|Q6YT98|CSPL7_ORYSJ CASP-like protein 1D1 OS=Oryza sativa subsp. japonica OX=39947 GN=Os07g0442900 PE=2 SV=1 && PF04535:Domain of unknown function (DUF588)	LSD
Os06g0726600	Conserved hypothetical protein && sp|F4JTN2|LAZ1_ARATH Protein LAZ1 OS=Arabidopsis thaliana OX=3702 GN=LAZ1 PE=1 SV=1 && -	CPP
Os06g0525000	Conserved hypothetical protein && - && -	-
Os02g0527900	Hypothetical conserved gene && sp|Q9LZR8|Y5370_ARATH PAN domain-containing protein At5g03700 OS=Arabidopsis thaliana OX=3702 GN=At5g03700 PE=1 SV=1 && PF00954:S-locus glycoprotein domain|PF01453:D-mannose binding lectin	-
Os11g0118500	Similar to protein binding / signal transducer && sp|Q9C9Z7|Y3857_ARATH BTB/POZ domain-containing protein At3g08570 OS=Arabidopsis thaliana OX=3702 GN=At3g08570 PE=2 SV=2 && PF03000:NPH3 family	C3H
Os04g0621900	Conserved hypothetical protein && - && -	-
Os04g0150500	Hypothetical gene && - && PF04578:Protein of unknown function, DUF594|PF13968:Domain of unknown function (DUF4220)	MYB
Os12g0512800	Cytochrome P450 71E1 (EC 1.14.13.68) (4-hydroxyphenylacetaldehyde oxime monooxygenase) && sp|O48958|C71E1_SORBI 4-hydroxyphenylacetaldehyde oxime monooxygenase OS=Sorghum bicolor OX=4558 GN=CYP71E1 PE=1 SV=1 && PF00067:Cytochrome P450	MYB
Os08g0189100	Germin-like protein 8-2, Disease resistanc && sp|Q6YZA9|GL82_ORYSJ Germin-like protein 8-2 OS=Oryza sativa subsp. japonica OX=39947 GN=GER3 PE=2 SV=1 && PF00190:Cupin	bZIP
Os06g0549600	FAD-linked oxidase, FAD-binding, subdomain 2 domain containing protein && sp|Q5QJ60|CYND4_CYNDA Berberine bridge enzyme-like Cyn d 4 OS=Cynodon dactylon OX=28909 PE=1 SV=1 && PF01565:FAD binding domain|PF08031:Berberine and berberine like	GRAS
Os08g0559800	Hypothetical conserved gene && sp|Q5XVA8|Y3905_ARATH Uncharacterized protein At3g49055 OS=Arabidopsis thaliana OX=3702 GN=At3g49055 PE=2 SV=1 && -	-
Os03g0643433	Similar to J013022N21, full insert sequence && sp|P11369|LORF2_MOUSE LINE-1 retrotransposable element ORF2 protein OS=Mus musculus OX=10090 GN=Pol PE=1 SV=2 && PF00078:Reverse transcriptase (RNA-dependent DNA polymerase)|PF13966:zinc-binding in reverse transcriptase	ERF
Os07g0605800	Similar to STF-1 (Fragment) && sp|Q9C9C9|SOT18_ARATH Cytosolic sulfotransferase 18 OS=Arabidopsis thaliana OX=3702 GN=SOT18 PE=1 SV=1 && PF00685:Sulfotransferase domain	ERF
Os07g0663900	Similar to Oxidoreductase, short chain dehydrogenase/reductase family protein, expressed && sp|Q7FAE1|MOMAS_ORYSJ Momilactone A synthase OS=Oryza sativa subsp. japonica OX=39947 GN=Os04g0179200 PE=2 SV=1 && PF13561:Enoyl-(Acyl carrier protein) reductase	AP2
Os11g0300650	Similar to predicted protein && - && -	-
Os11g0550300	Hypothetical protein && sp|P0C282|SAP18_ORYSJ Zinc finger A20 domain-containing stress-associated protein 18 OS=Oryza sativa subsp. japonica OX=39947 GN=SAP18 PE=2 SV=1 && -	FAR1
Os05g0547600	Hypothetical protein && - && -	-
Os11g0117900	Similar to Hydrolase, alpha/beta fold family protein, expressed && sp|Q9SG92|MES17_ARATH Methylesterase 17 OS=Arabidopsis thaliana OX=3702 GN=MES17 PE=1 SV=1 && PF12697:Alpha/beta hydrolase family	C2H2
Os09g0544000	Transferase family protein && sp|Q7XXN4|PUHT_ORYSJ Putrescine hydroxycinnamoyltransferase OS=Oryza sativa subsp. japonica OX=39947 GN=Os09g0544000 PE=1 SV=1 && PF02458:Transferase family	CAMTA
Os01g0738100	Peptidase C48, SUMO/Sentrin/Ubl1 domain containing protein && sp|Q8RWN0|ULP1C_ARATH Ubiquitin-like-specific protease 1C OS=Arabidopsis thaliana OX=3702 GN=ULP1C PE=1 SV=1 && PF02902:Ulp1 protease family, C-terminal catalytic domain	-
Os05g0129900	Tetratricopeptide-like helical domain containing protein && sp|Q9D706|RPAP3_MOUSE RNA polymerase II-associated protein 3 OS=Mus musculus OX=10090 GN=Rpap3 PE=1 SV=1 && PF13877:Potential Monad-binding region of RPAP3	TALE
Os05g0460475	Similar to Histone H2B.11 && sp|A2XF66|H2B1_ORYSI Histone H2B.1 OS=Oryza sativa subsp. indica OX=39946 GN=OsI_010709 PE=3 SV=1 && PF00125:Core histone H2A/H2B/H3/H4	-
Os12g0437800	Similar to MPI && sp|P01053|ICI2_HORVU Subtilisin-chymotrypsin inhibitor-2A OS=Hordeum vulgare OX=4513 PE=1 SV=2 && -	-
Os09g0551400	Similar to S-locus receptor-like kinase RLK14 && sp|O81905|SD18_ARATH Receptor-like serine/threonine-protein kinase SD1-8 OS=Arabidopsis thaliana OX=3702 GN=SD18 PE=1 SV=1 && PF08276:PAN-like domain|PF01453:D-mannose binding lectin|PF00954:S-locus glycoprotein domain|PF00069:Protein kinase domain	MIKC_MADS
Os03g0823301	Hypothetical conserved gene && - && -	-
Os11g0127600	No apical meristem (NAM) protein domain containing protein && sp|Q2RB33|NAC45_ORYSJ NAC domain-containing protein 45 OS=Oryza sativa subsp. japonica OX=39947 GN=NAC45 PE=2 SV=1 && PF02365:No apical meristem (NAM) protein	NAC
Os05g0359000	Hypothetical conserved gene && - && PF03004:Plant transposase (Ptta/En/Spm family)	Trihelix
Os03g0701100	Similar to Prp18 domain containing protein, expressed && sp|Q2HJ41|PRP18_BOVIN Pre-mRNA-splicing factor 18 OS=Bos taurus OX=9913 GN=PRPF18 PE=2 SV=1 && -	HD-ZIP
Os06g0148600	Cyclin-like F-box domain containing protein && - && PF03478:Protein of unknown function (DUF295)	Trihelix
Os03g0622700	Similar to Plastidic phosphate translocator-like protein1 && sp|Q9SUV2|PT432_ARATH Probable sugar phosphate/phosphate translocator At4g32390 OS=Arabidopsis thaliana OX=3702 GN=At4g32390 PE=3 SV=1 && PF03151:Triose-phosphate Transporter family	NF-YB
Os02g0159700	Similar to electron transport SCO1/SenC family protein && - && -	-
Os07g0416900	Similar to Omega-6 fatty acid desaturase, endoplasmic reticulum isozyme 2 (EC 1.14.19.-) && sp|A3F5L3|DES2_SORBI Fatty acid desaturase DES2 OS=Sorghum bicolor OX=4558 GN=DES2 PE=2 SV=1 && PF00487:Fatty acid desaturase|PF11960:Domain of unknown function (DUF3474)	HSF
Os06g0163450	Similar to predicted protein && - && -	-
Os02g0770500	Similar to WRKY transcription factor 32 && sp|Q9C9F0|WRKY9_ARATH Probable WRKY transcription factor 9 OS=Arabidopsis thaliana OX=3702 GN=WRKY9 PE=2 SV=1 && PF03106:WRKY DNA -binding domain	WRKY
Os11g0680200	Pentatricopeptide repeat domain containing protein && sp|Q9SS83|PP220_ARATH Pentatricopeptide repeat-containing protein At3g09040, mitochondrial OS=Arabidopsis thaliana OX=3702 GN=PCMP-E88 PE=2 SV=1 && PF01535:PPR repeat|PF13041:PPR repeat family	ERF
Os12g0199800	Similar to Cyt-P450 monooxygenase && sp|Q6YTF1|C76M8_ORYSJ Oryzalexin D synthase OS=Oryza sativa subsp. japonica OX=39947 GN=CYP76M8 PE=1 SV=1 && PF00067:Cytochrome P450	G2-like
Os02g0466400	Similar to Inositol phosphate kinase && sp|Q6K7B8|ITPK4_ORYSJ Inositol-tetrakisphosphate 1-kinase 4 OS=Oryza sativa subsp. japonica OX=39947 GN=ITPK4 PE=2 SV=1 && PF17927:Inositol 1,3,4-trisphosphate 5/6-kinase pre-ATP-grasp domain|PF05770:Inositol 1,3,4-trisphosphate 5/6-kinase ATP-grasp domain	NAC
Os04g0371100	Similar to OSIGBa0134J07.7 protein && sp|Q9LMP1|WAK2_ARATH Wall-associated receptor kinase 2 OS=Arabidopsis thaliana OX=3702 GN=WAK2 PE=1 SV=1 && -	bZIP
Os02g0583700	Conserved hypothetical protein && - && -	-
Os02g0168200	Similar to Transfactor-like protein && sp|A0A0P0X0C0|MPH1_ORYSJ Myb family transcription factor MPH1 OS=Oryza sativa subsp. japonica OX=39947 GN=MPH1 PE=2 SV=1 && PF00249:Myb-like DNA-binding domain	G2-like
Os02g0159850	Similar to predicted protein && sp|F4J3H7|ZRK7_ARATH Serine/threonine-protein kinase ZRK7 OS=Arabidopsis thaliana OX=3702 GN=ZRK7 PE=2 SV=1 && -	-
Os12g0639500	ATPase, AAA-type, core domain containing protein && sp|Q9FLD5|ASD_ARATH AAA-ATPase ASD, mitochondrial OS=Arabidopsis thaliana OX=3702 GN=AATP1 PE=1 SV=1 && PF14363:Domain associated at C-terminal with AAA|PF00004:ATPase family associated with various cellular activities (AAA)	ERF
Os02g0640500	Lectin receptor-like kinase, Mediation of salt sensitivity, Regulation of ethylene homeostasi && sp|Q6H7D2|SIT1_ORYSJ L-type lectin-domain containing receptor kinase SIT1 OS=Oryza sativa subsp. japonica OX=39947 GN=SIT1 PE=1 SV=1 && PF00069:Protein kinase domain|PF00139:Legume lectin domain	bHLH
Os03g0317100	Pentatricopeptide repeat domain containing protein && sp|Q9FXB9|PPR84_ARATH Pentatricopeptide repeat-containing protein At1g56690, mitochondrial OS=Arabidopsis thaliana OX=3702 GN=PCMP-H69 PE=2 SV=1 && PF01535:PPR repeat|PF14432:DYW family of nucleic acid deaminases|PF13041:PPR repeat family	bHLH
Os04g0280700	Conserved hypothetical protein && - && -	-
Os03g0176100	Similar to predicted protein && - && PF18121:TFA2 Winged helix domain 2|PF02186:TFIIE beta subunit core domain	-
Os07g0416700	Conserved hypothetical protein && sp|A3F5L3|DES2_SORBI Fatty acid desaturase DES2 OS=Sorghum bicolor OX=4558 GN=DES2 PE=2 SV=1 && -	HSF
Os04g0179700	9-beta-pimara-7,15-diene synthase, Momilactone phytoalexins biosynthesis, Defense respons && sp|Q0JEZ8|KSL4_ORYSJ 9-beta-pimara-7,15-diene synthase, chloroplastic OS=Oryza sativa subsp. japonica OX=39947 GN=KSL4 PE=1 SV=1 && PF01397:Terpene synthase, N-terminal domain|PF03936:Terpene synthase family, metal binding domain	bHLH
Os05g0399300	Similar to Chitinase && sp|Q7DNA1|CHI2_ORYSJ Chitinase 2 OS=Oryza sativa subsp. japonica OX=39947 GN=Cht2 PE=1 SV=1 && PF00182:Chitinase class I	NAC
Os03g0661600	Similar to Alpha-amylase/trypsin inhibitor (Antifungal protein) && sp|P33679|ZEAM_MAIZE Zeamatin OS=Zea mays OX=4577 GN=Zlp PE=1 SV=2 && PF00314:Thaumatin family	MYB
Os07g0129800	Similar to lectin-like receptor kinase 7 && sp|Q7XUN6|SIT2_ORYSJ L-type lectin-domain containing receptor kinase SIT2 OS=Oryza sativa subsp. japonica OX=39947 GN=SIT2 PE=2 SV=2 && PF00069:Protein kinase domain|PF00139:Legume lectin domain	NF-YB
Os02g0684000	Tetratricopeptide-like helical domain containing protein && - && -	-
Os03g0841600	UDP-glucuronosyl/UDP-glucosyltransferase family protein && sp|D3UAG7|U88F3_PYRCO UDP-glycosyltransferase 88F3 OS=Pyrus communis OX=23211 GN=UGT88F3 PE=2 SV=1 && PF00201:UDP-glucoronosyl and UDP-glucosyl transferase	SBP
Os07g0102000	Tetraacyldisaccharide 4'-kinase domain containing protein && sp|Q8LEA0|LPXK_ARATH Probable tetraacyldisaccharide 4'-kinase, mitochondrial OS=Arabidopsis thaliana OX=3702 GN=LPXK PE=2 SV=1 && PF02606:Tetraacyldisaccharide-1-P 4'-kinase	NF-YC
Os07g0541000	Similar to Receptor protein kinase && sp|Q0D5R3|CRK6_ORYSJ Cysteine-rich receptor-like protein kinase 6 OS=Oryza sativa subsp. japonica OX=39947 GN=CRK6 PE=1 SV=1 && PF00069:Protein kinase domain|PF01657:Salt stress response/antifungal	MIKC_MADS
Os11g0514500	Sorghum bicolor leucine-rich repeat-containing extracellular glycoprotein precursor && sp|Q6Z4U4|BAK1_ORYSJ LRR receptor kinase BAK1 OS=Oryza sativa subsp. japonica OX=39947 GN=BAK1 PE=1 SV=1 && PF08263:Leucine rich repeat N-terminal domain	CO-like
Os03g0570100	Similar to Cytochrome P450 79A1 (EC 1.14.13.41) (Tyrosine N-monooxygenase) (Cytochrome P450Tyr) && sp|Q43135|C79A1_SORBI Tyrosine N-monooxygenase OS=Sorghum bicolor OX=4558 GN=CYP79A1 PE=1 SV=3 && PF00067:Cytochrome P450	G2-like
Os07g0129900	Similar to lectin-like receptor kinase 7 && sp|Q7XUN6|SIT2_ORYSJ L-type lectin-domain containing receptor kinase SIT2 OS=Oryza sativa subsp. japonica OX=39947 GN=SIT2 PE=2 SV=2 && PF00139:Legume lectin domain|PF00069:Protein kinase domain	CO-like
Os06g0313440	SAM dependent carboxyl methyltransferase domain containing protein && sp|A0A061FBW2|JMT2_THECC Probable jasmonic acid carboxyl methyltransferase 2 OS=Theobroma cacao OX=3641 GN=TCM_034091 PE=3 SV=1 && PF03492:SAM dependent carboxyl methyltransferase	MYB_related
Os11g0587600	Similar to PDR-like ABC transporter && sp|Q8GU84|AB48G_ORYSJ ABC transporter G family member 48 OS=Oryza sativa subsp. japonica OX=39947 GN=ABCG48 PE=3 SV=1 && -	B3
Os12g0171700	Conserved hypothetical protein && - && -	-
Os03g0818100	Histidine acid phosphatase family protein && sp|Q54ND5|MINP1_DICDI Multiple inositol polyphosphate phosphatase 1 OS=Dictyostelium discoideum OX=44689 GN=mipp1 PE=1 SV=1 && PF00328:Histidine phosphatase superfamily (branch 2)	-
Os09g0444900	Similar to plant viral-response family protein && - && PF04819:Family of unknown function (DUF716)	-
Os01g0901900	S1, RNA binding domain containing protein && sp|F4JF21|PTA10_ARATH Protein PLASTID TRANSCRIPTIONALLY ACTIVE 10 OS=Arabidopsis thaliana OX=3702 GN=PTAC10 PE=1 SV=1 && -	-
Os01g0104800	Sas10/Utp3 family protein && sp|Q8NEJ9|NGDN_HUMAN Neuroguidin OS=Homo sapiens OX=9606 GN=NGDN PE=1 SV=1 && PF09368:Sas10 C-terminal domain|PF04000:Sas10/Utp3/C1D family	bHLH
Os07g0202900	Similar to mitochondrial 28S ribosomal protein S29-related && - && PF10236:Mitochondrial ribosomal death-associated protein 3	-
Os05g0567400	Ribosomal RNA methyltransferase J domain containing protein && sp|O42832|SPB1_SCHPO AdoMet-dependent rRNA methyltransferase spb1 OS=Schizosaccharomyces pombe (strain 972 / ATCC 24843) OX=284812 GN=spb1 PE=1 SV=2 && PF01728:FtsJ-like methyltransferase|PF07780:Spb1 C-terminal domain|PF11861:Domain of unknown function (DUF3381)	GRAS
Os01g0251100	Similar to 50S ribosomal protein L3-2, chloroplast precursor && sp|Q9LRN8|RK3B_ARATH 50S ribosomal protein L3-2, mitochondrial OS=Arabidopsis thaliana OX=3702 GN=RPL3B PE=1 SV=1 && PF00297:Ribosomal protein L3	-
Os06g0546400	Similar to 50S ribosomal protein L1 && sp|B3PW56|RL1_RHIE6 50S ribosomal protein L1 OS=Rhizobium etli (strain CIAT 652) OX=491916 GN=rplA PE=3 SV=1 && -	B3
Os07g0203300	Nucleic acid-binding, OB-fold domain containing protein && sp|F4J8K6|RRP5_ARATH rRNA biogenesis protein RRP5 OS=Arabidopsis thaliana OX=3702 GN=RRP5 PE=2 SV=2 && PF00575:S1 RNA binding domain|PF05843:Suppressor of forked protein (Suf)	-
Os03g0598200	Nop14-like protein family protein && sp|O43051|NOP14_SCHPO Probable nucleolar complex protein 14 OS=Schizosaccharomyces pombe (strain 972 / ATCC 24843) OX=284812 GN=nop14 PE=1 SV=1 && PF04147:Nop14-like family	MIKC_MADS
Os03g0831100	Armadillo-like helical domain containing protein && sp|Q9LRZ3|PUM24_ARATH Pumilio homolog 24 OS=Arabidopsis thaliana OX=3702 GN=APUM24 PE=1 SV=1 && PF08144:CPL (NUC119) domain	-
Os02g0803200	Similar to 30S ribosomal protein S15 && sp|A8F724|RS15_PSELT 30S ribosomal protein S15 OS=Pseudothermotoga lettingae (strain ATCC BAA-301 / DSM 14385 / NBRC 107922 / TMO) OX=416591 GN=rpsO PE=3 SV=1 && PF00312:Ribosomal protein S15	-
Os04g0676300	Similar to H0101F08.3 protein && sp|Q7XKC8|PYRD_ORYSJ Dihydroorotate dehydrogenase (quinone), mitochondrial OS=Oryza sativa subsp. japonica OX=39947 GN=PYRD PE=2 SV=1 && PF01180:Dihydroorotate dehydrogenase	-
Os01g0951200	Similar to Orotidine 5'-phosphate decarboxylase (EC 4.1.1.23 && sp|Q9LDN2|UMPS1_ORYSJ Uridine 5'-monophosphate synthase OS=Oryza sativa subsp. japonica OX=39947 GN=UMPS1 PE=2 SV=1 && PF00215:Orotidine 5'-phosphate decarboxylase / HUMPS family|PF00156:Phosphoribosyl transferase domain	-
Os03g0833700	RNA 3'-terminal phosphate cyclase family protein && sp|Q9C578|RCL1_ARATH Probable RNA 3'-terminal phosphate cyclase-like protein OS=Arabidopsis thaliana OX=3702 GN=At5g22100 PE=2 SV=1 && PF05189:RNA 3'-terminal phosphate cyclase (RTC), insert domain|PF01137:RNA 3'-terminal phosphate cyclase	-
Os04g0548300	Armadillo-type fold domain containing protein && sp|Q9C8Z4|HEAT1_ARATH Uncharacterized protein At3g06530 OS=Arabidopsis thaliana OX=3702 GN=At3g06530 PE=1 SV=3 && PF08146:BP28CT (NUC211) domain	-
Os07g0689300	Similar to Lon protease homolog, mitochondrial && sp|Q69UZ3|LONM_ORYSJ Lon protease homolog, mitochondrial OS=Oryza sativa subsp. japonica OX=39947 GN=Os07g0689300 PE=2 SV=1 && PF00004:ATPase family associated with various cellular activities (AAA)|PF05362:Lon protease (S16) C-terminal proteolytic domain	-
Os07g0641600	SAM (and some other nucleotide) binding motif domain containing protein && sp|Q7S634|EFM7_NEUCR Protein N-terminal and lysine N-methyltransferase efm7 OS=Neurospora crassa (strain ATCC 24698 / 74-OR23-1A / CBS 708.71 / DSM 1257 / FGSC 987) OX=367110 GN=nnt-1 PE=3 SV=1 && PF10294:Lysine methyltransferase	-
Os09g0563300	Similar to GroEL-like chaperone, ATPase && sp|Q56XV8|CPNA2_ARATH Chaperonin 60 subunit alpha 2, chloroplastic OS=Arabidopsis thaliana OX=3702 GN=CPN60A2 PE=2 SV=1 && -	CO-like
Os02g0576700	Nucleosome assembly protein (NAP) family protein, H3/H4 histone chaperone, Abiotic stress response and adaptatio && sp|Q69JW2|NRP2_ORYSJ NAP1-related protein 2 OS=Oryza sativa subsp. japonica OX=39947 GN=Os02g0576700 PE=2 SV=1 && PF00956:Nucleosome assembly protein (NAP)	MYB_related
Os03g0241200	Similar to NHP2-like protein 1 (High mobility group-like nuclear protein 2 homolog 1) ([U4/U6.U5] tri-snRNP 15.5 kDa protein && sp|Q5XH16|NH2L1_XENLA NHP2-like protein 1 OS=Xenopus laevis OX=8355 GN=snu13 PE=2 SV=1 && PF01248:Ribosomal protein L7Ae/L30e/S12e/Gadd45 family	MYB_related
Os03g0708900	Zinc finger, RanBP2-type domain containing protein && - && PF00641:Zn-finger in Ran binding protein and others	MYB_related
Os08g0508600	Similar to Pre-rRNA-processing protein TSR2 && sp|Q06672|TSR2_YEAST Pre-rRNA-processing protein TSR2 OS=Saccharomyces cerevisiae (strain ATCC 204508 / S288c) OX=559292 GN=TSR2 PE=1 SV=2 && PF10273:Pre-rRNA-processing protein TSR2	-
Os03g0116000	Similar to 60Kd inner membrane protein, expressed && sp|Q9SKD3|OXA1L_ARATH Mitochondrial inner membrane protein OXA1-like OS=Arabidopsis thaliana OX=3702 GN=OXA1L PE=2 SV=1 && PF02096:60Kd inner membrane protein	M-type_MADS
Os09g0364000	Histidine triad motif domain containing protein && sp|Q69NK8|C3H59_ORYSJ Zinc finger CCCH domain-containing protein 59 OS=Oryza sativa subsp. japonica OX=39947 GN=Os09g0364000 PE=2 SV=1 && PF04676:Protein similar to CwfJ C-terminus 2|PF04677:Protein similar to CwfJ C-terminus 1	C3H
Os03g0602600	PfkB family fructokinase, WLP2 paralog, Chloroplast biogenesis and plant growth, Protection of chloroplasts under heat stres && sp|F4I0K2|SCKL2_ARATH Fructokinase-like 2, chloroplastic OS=Arabidopsis thaliana OX=3702 GN=FLN2 PE=1 SV=2 && PF00294:pfkB family carbohydrate kinase	MIKC_MADS
Os12g0178700	Similar to ARC5 (ACCUMULATION AND REPLICATION OF CHLOROPLAST 5); GTP binding / GTPase && sp|Q84N64|ARC5_ARATH Dynamin-like protein ARC5 OS=Arabidopsis thaliana OX=3702 GN=ARC5 PE=1 SV=2 && -	HB-other
Os08g0365900	Bacterial Fmu (Sun)/eukaryotic nucleolar NOL1/Nop2p domain containing protein && sp|Q84MA1|NOP2C_ARATH rRNA (cytosine-C(5))-methyltransferase NOP2C OS=Arabidopsis thaliana OX=3702 GN=NOP2C PE=2 SV=1 && PF01189:16S rRNA methyltransferase RsmB/F	-
Os10g0501000	Pentatricopeptide repeat domain containing protein && sp|O22714|PPR86_ARATH Pentatricopeptide repeat-containing protein At1g60770 OS=Arabidopsis thaliana OX=3702 GN=At1g60770 PE=1 SV=1 && -	HSF
Os12g0168400	Similar to GFA2 && sp|Q8GWW8|GFA2_ARATH Chaperone protein dnaJ GFA2, mitochondrial OS=Arabidopsis thaliana OX=3702 GN=GFA2 PE=2 SV=1 && PF00684:DnaJ central domain|PF01556:DnaJ C terminal domain|PF00226:DnaJ domain	C2H2
Os05g0597100	Histone H4 deacetylase, Negative regulation of innate immunit && sp|Q9M4U5|HDT2_MAIZE Histone deacetylase HDT2 OS=Zea mays OX=4577 GN=HDT2 PE=1 SV=1 && PF17800:Nucleoplasmin-like domain	C2H2
Os03g0586800	Similar to Lysyl-tRNA synthetase (EC 6.1.1.6) (Lysine--tRNA ligase) (LysRS) && sp|Q6F2U9|SYK_ORYSJ Lysine--tRNA ligase OS=Oryza sativa subsp. japonica OX=39947 GN=Os03g0586800 PE=2 SV=1 && PF01336:OB-fold nucleic acid binding domain|PF00152:tRNA synthetases class II (D, K and N)	M-type_MADS
Os09g0482680	Similar to Ribonuclease Z, chloroplast precursor (EC 3.1.26.11) (RNase Z) (tRNase Z) (tRNA 3 endonuclease) (Zinc phosphodiesterase CPZ) && sp|Q8L633|RNZ2_ARATH tRNase Z TRZ2, chloroplastic OS=Arabidopsis thaliana OX=3702 GN=TRZ2 PE=2 SV=1 && PF12706:Beta-lactamase superfamily domain	MYB_related
Os04g0629100	Similar to H0303G06.16 protein && sp|Q5PP37|ATXR2_ARATH Histone-lysine N-methyltransferase ATXR2 OS=Arabidopsis thaliana OX=3702 GN=ATXR2 PE=2 SV=1 && PF00856:SET domain|PF01753:MYND finger	-
Os03g0151700	Similar to WD repeat protein (Fragment) && sp|Q54S79|WDR3_DICDI WD repeat-containing protein 3 homolog OS=Dictyostelium discoideum OX=44689 GN=wdr3 PE=3 SV=1 && PF04003:Dip2/Utp12 Family|PF00400:WD domain, G-beta repeat	G2-like
Os07g0290800	Tic22-like family protein && sp|F4J469|TI22L_ARATH Protein TIC 22-like, chloroplastic OS=Arabidopsis thaliana OX=3702 GN=TIC22L PE=3 SV=1 && PF04278:Tic22-like family	B3
Os09g0382400	Conserved hypothetical protein && sp|Q6H612|PRIN2_ORYSJ Protein PLASTID REDOX INSENSITIVE 2, chloroplastic OS=Oryza sativa subsp. japonica OX=39947 GN=PRIN2 PE=2 SV=1 && -	-
Os08g0127600	Heat shock protein DnaJ, N-terminal domain containing protein && - && PF11833:Protein CHAPERONE-LIKE PROTEIN OF POR1-like	MYB
Os04g0620700	Nucleolin-like protein, Salt stress respons && sp|Q7XTT4|NUCL2_ORYSJ Nucleolin 2 OS=Oryza sativa subsp. japonica OX=39947 GN=Os04g0620700 PE=2 SV=2 && PF00076:RNA recognition motif. (a.k.a. RRM, RBD, or RNP domain)	bHLH
Os01g0276200	Similar to Mitochondrial import receptor subunit TOM40 && sp|Q9LHE5|TO401_ARATH Mitochondrial import receptor subunit TOM40-1 OS=Arabidopsis thaliana OX=3702 GN=TOM40-1 PE=1 SV=3 && PF01459:Eukaryotic porin	-
Os01g0867200	WD40 repeat-like domain containing protein && - && -	-
Os04g0480400	Similar to OSIGBa0158F13.7 protein && - && PF05477:Surfeit locus protein 2 (SURF2)	MYB_related
Os03g0267700	Adenine nucleotide translocator 1 domain containing protein && sp|Q6NUK1|SCMC1_HUMAN Calcium-binding mitochondrial carrier protein SCaMC-1 OS=Homo sapiens OX=9606 GN=SLC25A24 PE=1 SV=2 && PF00153:Mitochondrial carrier protein	WRKY
Os01g0642900	Nucleic acid-binding, OB-fold domain containing protein && sp|Q84J78|SSBP_ARATH Single-stranded DNA-binding protein, mitochondrial OS=Arabidopsis thaliana OX=3702 GN=At4g11060 PE=2 SV=1 && PF00436:Single-strand binding protein family	-
Os05g0271300	Hypothetical conserved gene && sp|Q6ATG6|RTL2_ORYSJ Ribonuclease 3-like protein 2 OS=Oryza sativa subsp. japonica OX=39947 GN=Os05g0271300 PE=2 SV=2 && PF00035:Double-stranded RNA binding motif|PF00636:Ribonuclease III domain	AP2
Os03g0780500	Similar to inosine-5-monophosphate dehydrogenase 2 && sp|Q9SA34|IMDH2_ARATH Inosine-5'-monophosphate dehydrogenase 2 OS=Arabidopsis thaliana OX=3702 GN=At1g16350 PE=1 SV=1 && PF00478:IMP dehydrogenase / GMP reductase domain	-
Os09g0498100	Similar to 30S ribosomal protein S16 && sp|Q9LTS6|RS16B_ARATH 30S ribosomal protein S16-2, chloroplastic/mitochondrial OS=Arabidopsis thaliana OX=3702 GN=RPS16-2 PE=1 SV=1 && PF00886:Ribosomal protein S16	-
Os11g0550900	Conserved hypothetical protein && - && -	bHLH
Os03g0169400	Ribosomal protein L18/L5 domain containing protein && sp|Q8SAY0|RK18_ORYSJ 50S ribosomal protein L18, chloroplastic OS=Oryza sativa subsp. japonica OX=39947 GN=RPL18 PE=2 SV=1 && PF00861:Ribosomal L18 of archaea, bacteria, mitoch. and chloroplast	-
Os02g0686600	Metal-dependent protein hydrolase family protein && sp|Q641W2|MYG1_RAT MYG1 exonuclease OS=Rattus norvegicus OX=10116 GN=Myg1 PE=1 SV=1 && PF03690:Uncharacterised protein family (UPF0160)	-
Os10g0437200	Similar to Nucleolar protein-like && sp|A9LLI7|RP6L2_ARATH Protein RRP6-like 2 OS=Arabidopsis thaliana OX=3702 GN=RRP6L2 PE=2 SV=1 && -	-
Os04g0625300	Similar to OSIGBa0148A10.3 protein && - && -	-
Os12g0563500	Peptidase M24 family protein && sp|F4HZG9|ICP55_ARATH Intermediate cleaving peptidase 55, mitochondrial OS=Arabidopsis thaliana OX=3702 GN=ICP55 PE=1 SV=1 && PF00557:Metallopeptidase family M24|PF05195:Aminopeptidase P, N-terminal domain	-
Os02g0800000	PRLI-interacting factor L (Fragment) && sp|Q8VEH6|CBWD1_MOUSE COBW domain-containing protein 1 OS=Mus musculus OX=10090 GN=Cbwd1 PE=1 SV=1 && PF02492:CobW/HypB/UreG, nucleotide-binding domain|PF07683:Cobalamin synthesis protein cobW C-terminal domain	G2-like
Os01g0280400	DNA-binding protein && sp|Q9XI21|PPR44_ARATH Pentatricopeptide repeat-containing protein At1g15480, mitochondrial OS=Arabidopsis thaliana OX=3702 GN=At1g15480 PE=2 SV=2 && PF13812:Pentatricopeptide repeat domain|PF17177:Pentacotripeptide-repeat region of PRORP	ARR-B
Os06g0652000	Similar to T3/T7-like RNA polymerase (Fragment) && sp|Q8L6J1|RPO3B_TOBAC DNA-directed RNA polymerase 3B, chloroplastic OS=Nicotiana tabacum OX=4097 GN=RPOT3-TOM PE=2 SV=2 && PF14700:DNA-directed RNA polymerase N-terminal|PF00940:DNA-dependent RNA polymerase	-
Os02g0697200	Conserved hypothetical protein && - && -	-
Os05g0182800	Glutaminyl-tRNA synthetase, class Ic domain containing protein && sp|P52780|SYQ_LUPLU Glutamine--tRNA ligase OS=Lupinus luteus OX=3873 PE=2 SV=2 && PF04557:Glutaminyl-tRNA synthetase, non-specific RNA binding region part 2|PF04558:Glutaminyl-tRNA synthetase, non-specific RNA binding region part 1|PF00749:tRNA synthetases class I (E and Q), catalytic domain|PF03950:tRNA synthetases class I (E and …	bHLH
Os07g0415200	Ribosomal protein L25/L23 domain containing protein && sp|A4VHN2|RL23_PSEU5 50S ribosomal protein L23 OS=Pseudomonas stutzeri (strain A1501) OX=379731 GN=rplW PE=3 SV=1 && PF00276:Ribosomal protein L23	-
Os02g0592300	Similar to predicted protein && sp|Q941I6|PMS1_ARATH DNA mismatch repair protein PMS1 OS=Arabidopsis thaliana OX=3702 GN=PMS1 PE=1 SV=1 && PF08676:MutL C terminal dimerisation domain|PF01119:DNA mismatch repair protein, C-terminal domain|PF13589:Histidine kinase-, DNA gyrase B-, and HSP90-like ATPase	C3H
Os12g0133900	Similar to Epa4p && sp|O00566|MPP10_HUMAN U3 small nucleolar ribonucleoprotein protein MPP10 OS=Homo sapiens OX=9606 GN=MPHOSPH10 PE=1 SV=2 && -	WRKY
Os01g0147700	Region of unknown function XH domain containing protein && sp|F4JH53|FDM2_ARATH Factor of DNA methylation 2 OS=Arabidopsis thaliana OX=3702 GN=FDM2 PE=1 SV=1 && PF03468:XS domain|PF03470:XS zinc finger domain|PF03469:XH domain	Nin-like
Os01g0266000	RNA-binding protein Lupus La domain containing protein && sp|Q940X9|LRP1A_ARATH La-related protein 1A OS=Arabidopsis thaliana OX=3702 GN=LARP1A PE=1 SV=1 && PF05383:La domain	bZIP
Os04g0685100	Ribosomal biogenesis regulatory protein family protein && sp|Q9SH88|RRS1_ARATH Ribosome biogenesis regulatory protein homolog OS=Arabidopsis thaliana OX=3702 GN=At2g37990 PE=2 SV=2 && PF04939:Ribosome biogenesis regulatory protein (RRS1)	NF-YC
Os08g0538000	Similar to Glycyl-tRNA synthetase, mitochondrial precursor (EC 6.1.1.14) (Glycine--tRNA ligase) (GlyRS) && sp|O23627|SYGM1_ARATH Glycine--tRNA ligase, mitochondrial 1 OS=Arabidopsis thaliana OX=3702 GN=At1g29880 PE=1 SV=1 && PF00458:WHEP-TRS domain|PF03129:Anticodon binding domain|PF00587:tRNA synthetase class II core domain (G, H, P, S and T)	ERF
Os10g0443200	Similar to translin-like protein [Oryza sativa (japonica cultivar-group)] && sp|P79769|TSN_CHICK Translin OS=Gallus gallus OX=9031 GN=TSN PE=1 SV=1 && PF01997:Translin family	-
Os06g0237200	Similar to DNA polymerase lambda && sp|Q67VC8|DPOLL_ORYSJ DNA polymerase lambda OS=Oryza sativa subsp. japonica OX=39947 GN=POLL PE=1 SV=1 && PF14716:Helix-hairpin-helix domain|PF10391:Fingers domain of DNA polymerase lambda|PF14791:DNA polymerase beta thumb|PF14792:DNA polymerase beta palm	FAR1
Os03g0646200	Peptidase C12, ubiquitin carboxyl-terminal hydrolase 1 domain containing protein && sp|Q9ZUZ6|WTF9_ARATH Protein WHAT'S THIS FACTOR 9, mitochondrial OS=Arabidopsis thaliana OX=3702 GN=WTF9 PE=4 SV=1 && PF11955:Plant organelle RNA recognition domain	LSD
Os02g0821800	Similar to Fibrillarin-2 && sp|Q9FEF8|FBRL1_ARATH rRNA 2'-O-methyltransferase fibrillarin 1 OS=Arabidopsis thaliana OX=3702 GN=FIB1 PE=1 SV=1 && PF01269:Fibrillarin	SRS
Os06g0142800	Ribosomal L11 methyltransferase domain containing protein && sp|Q9SNQ2|ANM10_ORYSJ Protein arginine N-methyltransferase PRMT10 OS=Oryza sativa subsp. japonica OX=39947 GN=PRMT10 PE=2 SV=1 && PF06325:Ribosomal protein L11 methyltransferase (PrmA)	C2H2
Os11g0311300	Exoribonuclease domain containing protein && sp|Q96B26|EXOS8_HUMAN Exosome complex component RRP43 OS=Homo sapiens OX=9606 GN=EXOSC8 PE=1 SV=1 && PF01138:3' exoribonuclease family, domain 1	SAP
Os01g0646000	Pentatricopeptide repeat domain containing protein && sp|O81767|PP348_ARATH Pentatricopeptide repeat-containing protein At4g33990 OS=Arabidopsis thaliana OX=3702 GN=EMB2758 PE=3 SV=2 && PF13041:PPR repeat family	WRKY
Os05g0232700	Conserved hypothetical protein && - && -	-
Os06g0612200	RNA polymerase Rpb1, domain 5 containing protein && sp|Q9SVY0|NRPA1_ARATH DNA-directed RNA polymerase I subunit 1 OS=Arabidopsis thaliana OX=3702 GN=NRPA1 PE=3 SV=1 && PF04998:RNA polymerase Rpb1, domain 5	-
Os09g0359800	Similar to Arginine methyltransferase pam1 (Pam1) && sp|A2Z0C0|ANM1_ORYSI Probable protein arginine N-methyltransferase 1 OS=Oryza sativa subsp. indica OX=39946 GN=PRMT1 PE=3 SV=1 && PF06325:Ribosomal protein L11 methyltransferase (PrmA)	C2H2
Os05g0392400	SNF2-related domain containing protein && sp|F4I8S3|CLSY3_ARATH SNF2 domain-containing protein CLASSY 3 OS=Arabidopsis thaliana OX=3702 GN=CLSY3 PE=1 SV=1 && PF00176:SNF2 family N-terminal domain|PF00271:Helicase conserved C-terminal domain	GeBP
Os03g0854200	Exoribonuclease domain containing protein && sp|Q84T68|EXOS5_ORYSJ Exosome complex exonuclease RRP46 homolog OS=Oryza sativa subsp. japonica OX=39947 GN=RRP46 PE=1 SV=2 && PF01138:3' exoribonuclease family, domain 1	E2F/DP
Os03g0780900	Protein of unknown function DUF858, methyltransferase-like family protein && sp|Q10CT5|NTM1_ORYSJ Alpha N-terminal protein methyltransferase 1 OS=Oryza sativa subsp. japonica OX=39947 GN=Os03g0780900 PE=2 SV=2 && PF05891:AdoMet dependent proline di-methyltransferase	-
Os06g0132600	Repair protein Rad1/Rec1 domain containing protein && - && PF02144:Repair protein Rad1/Rec1/Rad17	-
Os06g0149400	Similar to Chitinase A && sp|Q5VND6|NAP1A_ORYSJ Nucleosome assembly protein 1;1 OS=Oryza sativa subsp. japonica OX=39947 GN=NAP1;1 PE=2 SV=1 && PF00956:Nucleosome assembly protein (NAP)	bHLH
Os03g0288400	Similar to kinesin like protein && - && PF14138:Cytochrome c oxidase assembly protein COX16	-
Os01g0966300	Similar to Mitochondrial processing peptidase && sp|P29677|MPPA_SOLTU Mitochondrial-processing peptidase subunit alpha OS=Solanum tuberosum OX=4113 GN=MPP PE=1 SV=1 && PF05193:Peptidase M16 inactive domain|PF00675:Insulinase (Peptidase family M16)	-
Os01g0901200	Similar to RecA protein (Fragment) && sp|Q9ZUP2|RECA3_ARATH DNA repair protein recA homolog 3, mitochondrial OS=Arabidopsis thaliana OX=3702 GN=At2g19490 PE=2 SV=2 && PF00154:recA bacterial DNA recombination protein	NAC
Os01g0921600	Similar to Mitochondrial import receptor subunit TOM20 (Translocase of outer membrane 20 kDa subunit) && sp|Q5JJI4|TOM20_ORYSJ Probable mitochondrial import receptor subunit TOM20 OS=Oryza sativa subsp. japonica OX=39947 GN=TOM20 PE=2 SV=1 && PF06552:Plant specific mitochondrial import receptor subunit TOM20	-
Os08g0318400	Conserved hypothetical protein && - && -	-
Os01g0209200	Similar to 14-3-3 protein 7 && sp|Q5QNB8|14337_ORYSJ 14-3-3-like protein GF14-G OS=Oryza sativa subsp. japonica OX=39947 GN=GF14G PE=2 SV=1 && PF00244:14-3-3 protein	B3
Os02g0714600	Ribose-phosphate pyrophosphokinase 4 (EC 2.7.6.1) (Phosphoribosyl pyrophosphate synthetase 4) && sp|Q6ZFT5|KPRS4_ORYSJ Ribose-phosphate pyrophosphokinase 4 OS=Oryza sativa subsp. japonica OX=39947 GN=Os02g0714600 PE=2 SV=1 && PF13793:N-terminal domain of ribose phosphate pyrophosphokinase|PF00156:Phosphoribosyl transferase domain	B3
Os03g0136700	Similar to pentatricopeptide (PPR) repeat-containing protein && sp|O49619|PP350_ARATH Pentatricopeptide repeat-containing protein At4g35130, chloroplastic OS=Arabidopsis thaliana OX=3702 GN=PCMP-H27 PE=3 SV=1 && -	bHLH
Os04g0630000	SDA1 domain containing protein && sp|Q7KKH3|SDA1_DROME Protein SDA1 homolog OS=Drosophila melanogaster OX=7227 GN=Mys45A PE=1 SV=1 && PF05285:SDA1	-
Os02g0481000	Translation protein SH3-like domain containing protein && - && PF16053:Mitochondrial 28S ribosomal protein S34	HD-ZIP
Os04g0490400	Ribosome recycling factor family protein && sp|Q895K9|RRF_CLOTE Ribosome-recycling factor OS=Clostridium tetani (strain Massachusetts / E88) OX=212717 GN=frr PE=3 SV=1 && PF01765:Ribosome recycling factor	ZF-HD
Os06g0326500	Mitochondrial glycoprotein family protein && sp|O94675|MAM33_SCHPO Mitochondrial acidic protein mam33 OS=Schizosaccharomyces pombe (strain 972 / ATCC 24843) OX=284812 GN=SPBC776.07 PE=3 SV=1 && PF02330:Mitochondrial glycoprotein	-
Os11g0433600	Tetratricopeptide-like helical domain containing protein && sp|Q9M3A8|PP273_ARATH Pentatricopeptide repeat-containing protein At3g49240, mitochondrial OS=Arabidopsis thaliana OX=3702 GN=EMB1796 PE=1 SV=1 && PF13041:PPR repeat family|PF12854:PPR repeat|PF01535:PPR repeat	-
Os03g0219700	DEAD-like helicase, N-terminal domain containing protein && sp|Q10PV9|RH47B_ORYSJ DEAD-box ATP-dependent RNA helicase 47B OS=Oryza sativa subsp. japonica OX=39947 GN=Os03g0219700 PE=2 SV=1 && PF00271:Helicase conserved C-terminal domain|PF00270:DEAD/DEAH box helicase	MYB
Os08g0345400	Conserved hypothetical protein && - && -	-
Os12g0294100	WD40 repeat-like domain containing protein && sp|Q944S2|GTS1_ARATH WD repeat-containing protein GTS1 OS=Arabidopsis thaliana OX=3702 GN=GTS1 PE=2 SV=1 && -	-
Os01g0810000	Utp11 family protein && sp|Q8S1Z1|UTP11_ORYSJ Probable U3 small nucleolar RNA-associated protein 11 OS=Oryza sativa subsp. japonica OX=39947 GN=Os01g0810000 PE=2 SV=2 && PF03998:Utp11 protein	-
Os02g0617700	Nucleic acid-binding, OB-fold domain containing protein && sp|Q6KAI0|PNP2_ORYSJ Polyribonucleotide nucleotidyltransferase 2, mitochondrial OS=Oryza sativa subsp. japonica OX=39947 GN=PNP2 PE=2 SV=1 && PF00575:S1 RNA binding domain	-
Os12g0127100	Similar to Nse1 non-SMC component of SMC5-6 complex family protein && - && PF08746:RING-like domain|PF07574:Nse1 non-SMC component of SMC5-6 complex	-
Os10g0392700	Similar to Initiation factor 2 subunit family protein, expressed && sp|Q54EY2|EI2BB_DICDI Translation initiation factor eIF-2B subunit beta OS=Dictyostelium discoideum OX=44689 GN=eif2b2 PE=3 SV=1 && PF01008:Initiation factor 2 subunit family	ERF
Os03g0728800	Similar to RNA helicase (Fragment) && sp|Q6ATJ8|RH16_ORYSJ DEAD-box ATP-dependent RNA helicase 16 OS=Oryza sativa subsp. japonica OX=39947 GN=Os03g0728800 PE=2 SV=1 && PF00271:Helicase conserved C-terminal domain|PF00270:DEAD/DEAH box helicase	bZIP
Os02g0139200	Skb1 methyltransferase family protein && sp|Q6YXZ7|ANM5_ORYSJ Protein arginine N-methyltransferase 5 OS=Oryza sativa subsp. japonica OX=39947 GN=PRMT5 PE=2 SV=1 && PF17285:PRMT5 TIM barrel domain|PF05185:PRMT5 arginine-N-methyltransferase|PF17286:PRMT5 oligomerisation domain	-
Os12g0288600	Conserved hypothetical protein && sp|Q8RWK8|COIL_ARATH Coilin OS=Arabidopsis thaliana OX=3702 GN=COIL PE=1 SV=1 && -	-
Os12g0502200	Similar to Low temperature-responsive RNA-binding protein && sp|Q9FNR1|RBG3_ARATH Glycine-rich RNA-binding protein 3, mitochondrial OS=Arabidopsis thaliana OX=3702 GN=RBG3 PE=1 SV=1 && PF00076:RNA recognition motif. (a.k.a. RRM, RBD, or RNP domain)	NF-YA
Os01g0143800	Mitochondrial glycoprotein family protein && - && PF02330:Mitochondrial glycoprotein	-
Os02g0550700	Similar to Nucleolar autoantigen-like protein && sp|Q9M209|CER7_ARATH Exosome complex component RRP45B OS=Arabidopsis thaliana OX=3702 GN=RRP45B PE=2 SV=1 && PF03725:3' exoribonuclease family, domain 2|PF01138:3' exoribonuclease family, domain 1	Dof
Os02g0814700	Similar to Ribosomal Pr 117 (Fragment) && sp|P49690|RL23_ARATH 60S ribosomal protein L23 OS=Arabidopsis thaliana OX=3702 GN=RPL23A PE=2 SV=3 && PF00238:Ribosomal protein L14p/L23e	WRKY
Os03g0569900	Similar to RNA Binding Protein 45 && sp|Q9LEB4|RBP45_NICPL Polyadenylate-binding protein RBP45 OS=Nicotiana plumbaginifolia OX=4092 GN=RBP45 PE=1 SV=1 && PF00076:RNA recognition motif. (a.k.a. RRM, RBD, or RNP domain)	NAC
Os01g0856600	Nsp1-like, C-terminal family protein && sp|Q8L7F7|NUP62_ARATH Nuclear pore complex protein NUP62 OS=Arabidopsis thaliana OX=3702 GN=NUP62 PE=1 SV=1 && -	-
Os06g0116600	Proteinase inhibitor, propeptide domain containing protein && sp|Q9C7Y2|MORF5_ARATH Multiple organellar RNA editing factor 5, chloroplastic/mitochondrial OS=Arabidopsis thaliana OX=3702 GN=MORF5 PE=1 SV=1 && -	M-type_MADS
Os12g0571200	Similar to Mitochondrial import inner membrane translocase subunit Tim9 && sp|Q9XGX7|TIM9_ORYSJ Mitochondrial import inner membrane translocase subunit Tim9 OS=Oryza sativa subsp. japonica OX=39947 GN=TIM9 PE=3 SV=2 && PF02953:Tim10/DDP family zinc finger	-
Os03g0207250	Ribosomal protein/NADH dehydrogenase domain domain containing protein && sp|Q9UUC8|RM51_SCHPO 54S ribosomal protein L51, mitochondrial OS=Schizosaccharomyces pombe (strain 972 / ATCC 24843) OX=284812 GN=mrpl51 PE=3 SV=1 && PF05047:Mitochondrial ribosomal protein L51 / S25 / CI-B8 domain	-
Os05g0313900	Similar to DNA cytosine methyltransferase Zmet3 && sp|Q2QYR5|DRM1B_ORYSJ Probable inactive DNA (cytosine-5)-methyltransferase DRM1B OS=Oryza sativa subsp. japonica OX=39947 GN=DRM1B PE=3 SV=1 && -	FAR1
Os03g0308850	Similar to Fip1 motif family protein, expressed && - && -	-
Os08g0192900	Nucleotide-binding, alpha-beta plait domain containing protein && sp|Q6Z1C0|NUCL1_ORYSJ Nucleolin 1 OS=Oryza sativa subsp. japonica OX=39947 GN=Os08g0192900 PE=2 SV=1 && PF00076:RNA recognition motif. (a.k.a. RRM, RBD, or RNP domain)	NF-YA
Os07g0669100	Similar to Xylose isomerase (EC 5.3.1.5) && sp|Q40082|XYLA_HORVU Xylose isomerase OS=Hordeum vulgare OX=4513 GN=XYLA PE=1 SV=1 && -	MYB_related
Os06g0103400	Nucleic acid-binding, OB-fold domain containing protein && sp|O49453|Y4844_ARATH Uncharacterized protein At4g28440 OS=Arabidopsis thaliana OX=3702 GN=At4g28440 PE=1 SV=1 && -	MIKC_MADS
Os06g0474200	Similar to SKIP interacting protein 2 && sp|Q9ZSZ8|FIP37_ARATH FKBP12-interacting protein of 37 kDa OS=Arabidopsis thaliana OX=3702 GN=FIP37 PE=1 SV=1 && PF17098:WTAP/Mum2p family	Trihelix
Os06g0644600	Similar to predicted protein && sp|O14053|UTP21_SCHPO U3 small nucleolar RNA-associated protein 21 homolog OS=Schizosaccharomyces pombe (strain 972 / ATCC 24843) OX=284812 GN=SPCC1672.07 PE=3 SV=1 && PF04192:Utp21 specific WD40 associated putative domain|PF00400:WD domain, G-beta repeat	bZIP
Os07g0170800	Similar to F-box domain containing protein && - && PF12937:F-box-like	-
Os07g0660400	Similar to pseudouridine synthase family protein && sp|A3BN26|PUS6_ORYSJ RNA pseudouridine synthase 6, chloroplastic OS=Oryza sativa subsp. japonica OX=39947 GN=Os07g0660400 PE=2 SV=1 && PF00849:RNA pseudouridylate synthase	-
Os06g0237000	Conserved hypothetical protein && - && -	-
Os02g0684300	Nucleoporin protein Ndc1-Nup domain containing protein && - && PF09531:Nucleoporin protein Ndc1-Nup	-
Os01g0618400	Similar to RNA helicase (Fragment) && sp|Q5ZBH5|RH25_ORYSJ DEAD-box ATP-dependent RNA helicase 25 OS=Oryza sativa subsp. japonica OX=39947 GN=Os01g0618400 PE=2 SV=1 && PF00270:DEAD/DEAH box helicase|PF00271:Helicase conserved C-terminal domain	MYB_related
Os03g0809800	Conserved hypothetical protein && - && -	-
Os03g0410900	Like-Sm ribonucleoprotein, core family protein && sp|O82221|RUXG_ARATH Probable small nuclear ribonucleoprotein G OS=Arabidopsis thaliana OX=3702 GN=At2g23930 PE=3 SV=1 && PF01423:LSM domain	-
Os11g0201299	Similar to F-box domain containing protein && sp|O23257|FBL72_ARATH Putative F-box/LRR-repeat protein At4g13960 OS=Arabidopsis thaliana OX=3702 GN=At4g13960 PE=4 SV=1 && -	B3
Os03g0769600	ResB-like family protein && sp|Q75KA9|CCS1_ORYSJ Cytochrome c biogenesis protein CCS1, chloroplastic OS=Oryza sativa subsp. japonica OX=39947 GN=CCS1 PE=2 SV=1 && PF05140:ResB-like family	-
Os01g0667200	Mitochondrial sulfur dioxygenase, Abiotic stress respons && sp|Q9C8L4|ETHE1_ARATH Persulfide dioxygenase ETHE1 homolog, mitochondrial OS=Arabidopsis thaliana OX=3702 GN=GLY3 PE=1 SV=3 && -	-
Os09g0296400	Similar to predicted protein && - && -	-
Os07g0162300	Similar to RIO kinase && sp|Q9BRS2|RIOK1_HUMAN Serine/threonine-protein kinase RIO1 OS=Homo sapiens OX=9606 GN=RIOK1 PE=1 SV=2 && PF01163:RIO1 family	-
Os01g0339900	Thioredoxin domain 2 containing protein && sp|Q942L2|PDI22_ORYSJ Protein disulfide isomerase-like 2-2 OS=Oryza sativa subsp. japonica OX=39947 GN=PDIL2-2 PE=2 SV=1 && PF07749:Endoplasmic reticulum protein ERp29, C-terminal domain|PF00085:Thioredoxin	GeBP
Os08g0323600	Hypothetical conserved gene && sp|F4IV66|RNE_ARATH Ribonuclease E/G-like protein, chloroplastic OS=Arabidopsis thaliana OX=3702 GN=RNE PE=1 SV=1 && PF00686:Starch binding domain|PF10150:Ribonuclease E/G family	-
Os08g0116800	Exoribonuclease domain containing protein && sp|A2RVK7|RP41L_ARATH Exosome complex component RRP41-like OS=Arabidopsis thaliana OX=3702 GN=RRP41L PE=2 SV=1 && PF03725:3' exoribonuclease family, domain 2|PF01138:3' exoribonuclease family, domain 1	C3H
Os11g0207300	Bacterial luciferase-like family protein && - && -	-
Os12g0166500	Similar to Nrap protein, expressed && sp|Q9H6R4|NOL6_HUMAN Nucleolar protein 6 OS=Homo sapiens OX=9606 GN=NOL6 PE=1 SV=2 && -	C3H
Os10g0198600	Intron-encoded nuclease 2 domain containing protein && - && PF07460:NUMOD3 motif (2 copies)	-
Os03g0812000	DNA topoisomerase, type IIA, subunit A or C-terminal domain containing protein && sp|Q7XZF7|GYRA_ORYSJ Probable DNA gyrase subunit A, chloroplastic/mitochondrial OS=Oryza sativa subsp. japonica OX=39947 GN=GYRA PE=2 SV=2 && PF03989:DNA gyrase C-terminal domain, beta-propeller	-
Os03g0738000	WD40 repeat-like domain containing protein && sp|Q60525|TCAB1_MESAU Telomerase Cajal body protein 1 OS=Mesocricetus auratus OX=10036 GN=Wrap53 PE=2 SV=1 && -	-
Os01g0888500	Similar to Phosphoribosylformylglycinamidine synthase && sp|Q9M8D3|PUR4_ARATH Probable phosphoribosylformylglycinamidine synthase, chloroplastic/mitochondrial OS=Arabidopsis thaliana OX=3702 GN=At1g74260 PE=2 SV=3 && PF02769:AIR synthase related protein, C-terminal domain|PF13507:CobB/CobQ-like glutamine amidotransferase domain	-
Os10g0456900	Similar to Midasin && sp|A0A1P8AUY4|MDN1_ARATH Midasin OS=Arabidopsis thaliana OX=3702 GN=MDN1 PE=1 SV=1 && -	-
Os11g0130300	Nse1 non-SMC component of SMC5-6 complex family protein && - && PF07574:Nse1 non-SMC component of SMC5-6 complex	-
Os02g0826100	Similar to RNA helicase (Fragment) && sp|Q6K7R9|RH48_ORYSJ DEAD-box ATP-dependent RNA helicase 48 OS=Oryza sativa subsp. japonica OX=39947 GN=Os02g0826100 PE=2 SV=1 && PF00271:Helicase conserved C-terminal domain|PF00270:DEAD/DEAH box helicase	Whirly
Os06g0137600	K homology-like, alpha/beta domain containing protein && sp|O65693|RBFA_ARATH Probable ribosome-binding factor A, chloroplastic OS=Arabidopsis thaliana OX=3702 GN=At4g34730 PE=2 SV=2 && PF02033:Ribosome-binding factor A	-
Os05g0574800	Hypothetical conserved gene && sp|Q9M9E2|PPR45_ARATH Pentatricopeptide repeat-containing protein At1g15510, chloroplastic OS=Arabidopsis thaliana OX=3702 GN=PCMP-H73 PE=1 SV=1 && PF13041:PPR repeat family|PF14432:DYW family of nucleic acid deaminases	M-type_MADS
Os05g0509300	Pseudouridine synthase, TruD domain containing protein && sp|Q96PZ0|PUS7_HUMAN Pseudouridylate synthase 7 homolog OS=Homo sapiens OX=9606 GN=PUS7 PE=1 SV=2 && -	Trihelix
Os08g0359600	Similar to 30S ribosomal protein S17 && sp|B1I1J7|RS17_DESAP 30S ribosomal protein S17 OS=Desulforudis audaxviator (strain MP104C) OX=477974 GN=rpsQ PE=3 SV=1 && PF00366:Ribosomal protein S17	ERF
Os08g0268900	Hypothetical conserved gene && - && -	-
Os01g0742000	tRNA/rRNA methyltransferase, SpoU domain containing protein && sp|O94631|MRM1_SCHPO rRNA methyltransferase 1, mitochondrial OS=Schizosaccharomyces pombe (strain 972 / ATCC 24843) OX=284812 GN=mrm1 PE=3 SV=1 && PF00588:SpoU rRNA Methylase family	-
Os07g0245200	Similar to Polygalacturonase-like protein && sp|A7PZL3|PGLR_VITVI Probable polygalacturonase OS=Vitis vinifera OX=29760 GN=GSVIVT00026920001 PE=1 SV=1 && PF00295:Glycosyl hydrolases family 28	bZIP
Os02g0130000	Similar to SWIb domain-containing protein (Fragment) && sp|Q05024|TRI1_YEAST Protein TRI1 OS=Saccharomyces cerevisiae (strain ATCC 204508 / S288c) OX=559292 GN=TRI1 PE=1 SV=1 && PF02201:SWIB/MDM2 domain	C3H
Os03g0716200	Zinc finger, PHD-type domain containing protein && sp|Q7X6Y7|MMD1_ARATH PHD finger protein MALE MEIOCYTE DEATH 1 OS=Arabidopsis thaliana OX=3702 GN=MMD1 PE=2 SV=1 && -	BBR-BPC
Os01g0971900	Similar to BPM && sp|Q9ZW07|PUM1_ARATH Pumilio homolog 1 OS=Arabidopsis thaliana OX=3702 GN=APUM1 PE=1 SV=1 && PF00806:Pumilio-family RNA binding repeat|PF07990:Nucleic acid binding protein NABP	G2-like
Os12g0533600	Hypothetical conserved gene && - && -	-
Os08g0155000	Similar to predicted protein && sp|Q5R947|IMP4_PONAB U3 small nucleolar ribonucleoprotein protein IMP4 OS=Pongo abelii OX=9601 GN=IMP4 PE=2 SV=2 && PF04427:Brix domain	VOZ
Os12g0611200	RNA helicase && sp|Q0ILZ4|RH9_ORYSJ DEAD-box ATP-dependent RNA helicase 9 OS=Oryza sativa subsp. japonica OX=39947 GN=Os12g0611200 PE=2 SV=1 && PF00270:DEAD/DEAH box helicase|PF00271:Helicase conserved C-terminal domain	MYB_related
Os03g0308100	Peptidase S14, ClpP family protein && sp|Q9S834|CLPP5_ARATH ATP-dependent Clp protease proteolytic subunit 5, chloroplastic OS=Arabidopsis thaliana OX=3702 GN=CLPP5 PE=1 SV=1 && PF00574:Clp protease	GRAS
Os05g0435700	Similar to (3R)-hydroxymyristoyl-[acyl carrier protein] dehydratase (EC 4.2.1.-) ((3R)-hydroxymyristoyl ACP dehydrase) && sp|Q8DI01|FABZ_THEEB 3-hydroxyacyl-[acyl-carrier-protein] dehydratase FabZ OS=Thermosynechococcus elongatus (strain BP-1) OX=197221 GN=fabZ PE=3 SV=1 && PF07977:FabA-like domain	-
Os11g0568600	THUMP domain containing protein && - && PF02926:THUMP domain	-
Os11g0485200	ATPase, P-type, K/Mg/Cd/Cu/Zn/Na/Ca/Na/H-transporter family protein && sp|P20431|PMA3_ARATH ATPase 3, plasma membrane-type OS=Arabidopsis thaliana OX=3702 GN=AHA3 PE=1 SV=2 && PF00690:Cation transporter/ATPase, N-terminus|PF00122:E1-E2 ATPase	C3H
Os03g0807000	Conserved hypothetical protein && - && -	-
Os03g0323800	Similar to ISP42-like protein (Fragment) && sp|Q9LHE5|TO401_ARATH Mitochondrial import receptor subunit TOM40-1 OS=Arabidopsis thaliana OX=3702 GN=TOM40-1 PE=1 SV=3 && PF01459:Eukaryotic porin	-
Os04g0576500	Peptidase C1A, papain C-terminal domain containing protein && - && PF00112:Papain family cysteine protease	-
Os03g0825400	Similar to Mitochondrial import inner membrane translocase subunit Tim10 && sp|Q9ZW33|TIM10_ARATH Mitochondrial import inner membrane translocase subunit TIM10 OS=Arabidopsis thaliana OX=3702 GN=TIM10 PE=1 SV=1 && -	-
Os01g0645900	Similar to sulfate transporter && sp|Q0WP36|MOT2_ARATH Molybdate transporter 2 OS=Arabidopsis thaliana OX=3702 GN=MOT2 PE=1 SV=2 && PF16983:Molybdate transporter of MFS superfamily	-
Os10g0321700	Similar to Ribonucleoprotein like protein && sp|Q9FNR1|RBG3_ARATH Glycine-rich RNA-binding protein 3, mitochondrial OS=Arabidopsis thaliana OX=3702 GN=RBG3 PE=1 SV=1 && PF00076:RNA recognition motif. (a.k.a. RRM, RBD, or RNP domain)	G2-like
Os06g0128500	Ribosomal protein L47, mitochondrial family protein && sp|Q8K2Y7|RM47_MOUSE 39S ribosomal protein L47, mitochondrial OS=Mus musculus OX=10090 GN=Mrpl47 PE=1 SV=2 && PF06984:Mitochondrial 39-S ribosomal protein L47 (MRP-L47)	-
Os01g0676200	Conserved hypothetical protein && - && -	RAV
Os10g0512500	RNA-binding, CRM domain domain containing protein && - && PF01985:CRS1 / YhbY (CRM) domain	-
Os08g0139000	Similar to nucleolin && sp|Q9FIU6|ORRM2_ARATH Organelle RRM domain-containing protein 2, mitochondrial OS=Arabidopsis thaliana OX=3702 GN=ORRM2 PE=1 SV=1 && PF00076:RNA recognition motif. (a.k.a. RRM, RBD, or RNP domain)	bHLH
Os03g0670700	Similar to Glycine-rich RNA-binding, abscisic acid-inducible protein && sp|P49310|GRP1_SINAL Glycine-rich RNA-binding protein GRP1A OS=Sinapis alba OX=3728 PE=2 SV=1 && PF00076:RNA recognition motif. (a.k.a. RRM, RBD, or RNP domain)	bZIP
Os07g0647900	DEAD-like helicase, N-terminal domain containing protein && sp|Q5K5B6|RH57_ORYSJ DEAD-box ATP-dependent RNA helicase 57 OS=Oryza sativa subsp. japonica OX=39947 GN=Os07g0647900 PE=2 SV=2 && PF00271:Helicase conserved C-terminal domain|PF00270:DEAD/DEAH box helicase	bZIP
Os04g0585300	Similar to H0307D04.2 protein && sp|F4IMH3|NOC4_ARATH Protein NUCLEOLAR COMPLEX ASSOCIATED 4 OS=Arabidopsis thaliana OX=3702 GN=NOC4 PE=2 SV=1 && PF03914:CBF/Mak21 family	ERF
Os12g0170700	Conserved hypothetical protein && sp|Q9XIK4|NT101_ARATH RNA cytidine acetyltransferase 1 OS=Arabidopsis thaliana OX=3702 GN=At1g10490 PE=2 SV=2 && PF13718:GNAT acetyltransferase 2|PF13725:Possible tRNA binding domain	LBD
Os02g0291500	Conserved hypothetical protein && sp|Q84WN0|Y4920_ARATH Uncharacterized protein At4g37920 OS=Arabidopsis thaliana OX=3702 GN=At4g37920 PE=2 SV=2 && -	-
Os08g0191900	Pentatricopeptide repeat domain containing protein && sp|Q9LYT2|PP287_ARATH Pentatricopeptide repeat-containing protein At3g59040 OS=Arabidopsis thaliana OX=3702 GN=At3g59040 PE=2 SV=2 && PF13812:Pentatricopeptide repeat domain|PF13041:PPR repeat family	-
Os07g0295000	Mitochondrial carrier protein domain containing protein && sp|Q94AG6|SAMC1_ARATH S-adenosylmethionine carrier 1, chloroplastic/mitochondrial OS=Arabidopsis thaliana OX=3702 GN=SAMC1 PE=1 SV=1 && PF00153:Mitochondrial carrier protein	B3
Os03g0758900	Similar to predicted protein && - && PF12204:Domain of unknown function (DUF3598)	WRKY
Os03g0376600	Similar to 29 kDa ribonucleoprotein, chloroplast precursor (RNA-binding protein cp29) && sp|Q9ZUU4|CP29B_ARATH RNA-binding protein CP29B, chloroplastic OS=Arabidopsis thaliana OX=3702 GN=CP29B PE=1 SV=1 && PF00076:RNA recognition motif. (a.k.a. RRM, RBD, or RNP domain)	NF-YA
Os01g0227100	Chlorophyll b reductase, Leaf senescenc && sp|Q5N800|NYC1_ORYSJ Probable chlorophyll(ide) b reductase NYC1, chloroplastic OS=Oryza sativa subsp. japonica OX=39947 GN=NYC1 PE=1 SV=1 && PF00106:short chain dehydrogenase	G2-like
Os03g0656900	Plastid RNA-binding protein, Regulation of chloroplast RNA metabolism, Early chloroplast development under cold stres && sp|Q18B61|NUSB_CLOD6 Transcription antitermination protein NusB OS=Clostridioides difficile (strain 630) OX=272563 GN=nusB PE=3 SV=1 && PF01029:NusB family	-
Os05g0295100	Hypothetical conserved gene && sp|B6JX19|UTP25_SCHJY U3 small nucleolar RNA-associated protein 25 OS=Schizosaccharomyces japonicus (strain yFS275 / FY16936) OX=402676 GN=utp25 PE=3 SV=1 && PF06862:Utp25, U3 small nucleolar RNA-associated SSU processome protein 25	-
Os03g0279600	Conserved hypothetical protein && - && -	bHLH
Os01g0840700	Similar to 60S ribosomal protein L36 && sp|Q9LZ57|RL363_ARATH 60S ribosomal protein L36-3 OS=Arabidopsis thaliana OX=3702 GN=RPL36C PE=3 SV=1 && -	BES1
Os03g0187000	Similar to EMB514 && sp|Q8L557|EM514_ARATH Protein EMBRYO DEFECTIVE 514 OS=Arabidopsis thaliana OX=3702 GN=EMB514 PE=1 SV=1 && PF11523:Protein of unknown function (DUF3223)	Nin-like
Os05g0125600	Protein of unknown function DUF1677, Oryza sativa family protein && - && PF07893:Protein of unknown function (DUF1668)	ARR-B
Os01g0584800	Similar to binding && - && -	-
Os02g0788500	Similar to DNA binding / nuclease && sp|Q93YV9|SKIP8_ARATH F-box protein SKIP8 OS=Arabidopsis thaliana OX=3702 GN=SKIP8 PE=1 SV=1 && PF02151:UvrB/uvrC motif|PF13474:SnoaL-like domain	-
Os02g0469000	Conserved hypothetical protein && - && -	-
Os07g0530700	Conserved hypothetical protein && - && -	-
Os10g0483000	Basal transcription factor 3-like protein, Vegetative growth and reproductive developmen && sp|Q9SMW7|BTF3_ARATH Basic transcription factor 3 OS=Arabidopsis thaliana OX=3702 GN=BTF3 PE=1 SV=1 && PF01849:NAC domain	C3H
Os06g0134800	Folate-binding, YgfZ domain containing protein && sp|Q8L733|Y4121_ARATH Putative transferase At4g12130, mitochondrial OS=Arabidopsis thaliana OX=3702 GN=At4g12130 PE=1 SV=1 && -	C2H2
Os01g0132800	Peptidyl-tRNA hydrolase family protein && sp|Q5ZCL8|CRS2_ORYSJ Chloroplastic group IIB intron splicing facilitator CRS2, chloroplastic OS=Oryza sativa subsp. japonica OX=39947 GN=Os01g0132800 PE=2 SV=1 && PF01195:Peptidyl-tRNA hydrolase	MYB_related
Os11g0131200	Similar to Mpv17/PMP22 family protein, expressed && - && PF04117:Mpv17 / PMP22 family	-
Os12g0258200	Similar to ADL257Cp && sp|Q2QUP1|DJC79_ORYSJ DnaJ protein ERDJ7 OS=Oryza sativa subsp. japonica OX=39947 GN=ERDJ7 PE=3 SV=1 && PF00226:DnaJ domain	C2H2
Os10g0580800	Similar to NClpP4 (Fragment) && sp|Q94B60|CLPP4_ARATH ATP-dependent Clp protease proteolytic subunit 4, chloroplastic OS=Arabidopsis thaliana OX=3702 GN=CLPP4 PE=1 SV=1 && PF00574:Clp protease	SBP
Os08g0191100	Similar to Iron-responsive element binding protein (Fragment) && - && -	-
Os03g0116700	Cyclin-like F-box domain containing protein && sp|Q9LEX0|P2A13_ARATH F-box protein PP2-A13 OS=Arabidopsis thaliana OX=3702 GN=PP2A13 PE=1 SV=1 && PF14299:Phloem protein 2	GRAS
Os03g0827700	Similar to ATP-dependent RNA helicase && sp|Q0DM51|RH3_ORYSJ DEAD-box ATP-dependent RNA helicase 3, chloroplastic OS=Oryza sativa subsp. japonica OX=39947 GN=Os03g0827700 PE=2 SV=2 && -	Whirly
Os06g0671700	Similar to toprim domain-containing protein && sp|B5X582|TWIH_ARATH Twinkle homolog protein, chloroplastic/mitochondrial OS=Arabidopsis thaliana OX=3702 GN=At1g30680 PE=1 SV=1 && -	-
Os02g0638000	Conserved hypothetical protein && - && -	-
Os03g0765400	Similar to nucleoporin p58/p45 && sp|Q8RWH9|NUP58_ARATH Nuclear pore complex protein NUP58 OS=Arabidopsis thaliana OX=3702 GN=NUP58 PE=1 SV=1 && -	Dof
Os08g0483200	Nucleotide-binding, alpha-beta plait domain containing protein && sp|B8BCZ8|FCA_ORYSI Flowering time control protein FCA OS=Oryza sativa subsp. indica OX=39946 GN=FCA PE=3 SV=2 && PF00076:RNA recognition motif. (a.k.a. RRM, RBD, or RNP domain)	NF-YA
Os05g0417200	Thioredoxin-like fold domain containing protein && sp|Q0DI48|MRL7L_ORYSJ Thioredoxin-like fold domain-containing protein MRL7L homolog, chloroplastic OS=Oryza sativa subsp. japonica OX=39947 GN=MRL7L PE=2 SV=1 && -	-
Os11g0533100	Similar to CarD-like transcriptional regulator family protein, expressed && sp|F4JFJ3|Y3206_ARATH ATP-dependent DNA helicase At3g02060, chloroplastic OS=Arabidopsis thaliana OX=3702 GN=At3g02060 PE=2 SV=1 && -	HD-ZIP
Os05g0310500	Similar to Cathepsin B-like cysteine protease && sp|Q93VC9|CATB2_ARATH Cathepsin B-like protease 2 OS=Arabidopsis thaliana OX=3702 GN=CATHB2 PE=2 SV=1 && -	Trihelix
Os12g0605800	Similar to 3-methylcrotonyl CoA carboxylase biotin-containing subunit (Fragment) && sp|Q2QMG2|MCCA_ORYSJ Methylcrotonoyl-CoA carboxylase subunit alpha, mitochondrial OS=Oryza sativa subsp. japonica OX=39947 GN=MCCA PE=2 SV=2 && -	-
Os01g0916600	RNA recognition motif, glycine rich protein domain containing protein && sp|Q9LIS2|RBG4_ARATH Glycine-rich RNA-binding protein 4, mitochondrial OS=Arabidopsis thaliana OX=3702 GN=RBG4 PE=2 SV=1 && PF00076:RNA recognition motif. (a.k.a. RRM, RBD, or RNP domain)	NF-YA
Os07g0164100	Histone deacetylase superfamily protein && sp|Q8GXJ1|HDA15_ARATH Histone deacetylase 15 OS=Arabidopsis thaliana OX=3702 GN=HDA15 PE=1 SV=2 && PF00850:Histone deacetylase domain	B3
Os11g0241900	Domain of unknown function DUF231, plant domain containing protein && sp|F4K5L5|TBL16_ARATH Protein trichome birefringence-like 16 OS=Arabidopsis thaliana OX=3702 GN=TBL16 PE=2 SV=1 && PF14416:PMR5 N terminal Domain|PF13839:GDSL/SGNH-like Acyl-Esterase family found in Pmr5 and Cas1p	bZIP
Os07g0590600	Tetratricopeptide-like helical domain containing protein && sp|B8Y6I0|PPR10_MAIZE Pentatricopeptide repeat-containing protein 10, chloroplastic OS=Zea mays OX=4577 GN=PPR10 PE=1 SV=1 && PF13041:PPR repeat family|PF12854:PPR repeat|PF01535:PPR repeat|PF13812:Pentatricopeptide repeat domain	SBP
Os12g0604800	Tetratricopeptide-like helical domain containing protein && sp|Q7ZWU1|STIP1_XENLA Stress-induced-phosphoprotein 1 OS=Xenopus laevis OX=8355 GN=stip1 PE=2 SV=1 && PF13414:TPR repeat	C3H
Os06g0308000	Similar to Trigger factor-like protein && sp|Q8S9L5|TIG_ARATH Trigger factor-like protein TIG, Chloroplastic OS=Arabidopsis thaliana OX=3702 GN=TIG PE=1 SV=1 && PF05698:Bacterial trigger factor protein (TF) C-terminus|PF05697:Bacterial trigger factor protein (TF)	-
Os11g0199200	Protein disulfide isomerase-like enzyme, Starch synthesis, Maturation of proglutelin in endosper && sp|Q53LQ0|PDI11_ORYSJ Protein disulfide isomerase-like 1-1 OS=Oryza sativa subsp. japonica OX=39947 GN=PDIL1-1 PE=2 SV=1 && PF00085:Thioredoxin|PF13848:Thioredoxin-like domain	C3H
Os06g0608300	Similar to Small nuclear ribonucleoprotein component && sp|Q9LNC5|CLO_ARATH 110 kDa U5 small nuclear ribonucleoprotein component CLO OS=Arabidopsis thaliana OX=3702 GN=CLO PE=1 SV=1 && PF03144:Elongation factor Tu domain 2|PF00679:Elongation factor G C-terminus|PF16004:116 kDa U5 small nuclear ribonucleoprotein component N-terminus|PF00009:Elongation factor Tu GTP binding domain|PF03764:Elongatio…	NAC
Os05g0298200	Ankyrin repeat containing protein && - && PF13857:Ankyrin repeats (many copies)|PF12796:Ankyrin repeats (3 copies)	bZIP
Os05g0297900	Similar to Signal peptidase 18 subunit (Fragment) && sp|P67810|SC11A_BOVIN Signal peptidase complex catalytic subunit SEC11A OS=Bos taurus OX=9913 GN=SEC11A PE=2 SV=1 && PF00717:Peptidase S24-like	-
Os03g0856100	Pentatricopeptide repeat domain containing protein && sp|Q9LS25|PP420_ARATH Pentatricopeptide repeat-containing protein At5g46580, chloroplastic OS=Arabidopsis thaliana OX=3702 GN=At5g46580 PE=2 SV=1 && PF13812:Pentatricopeptide repeat domain|PF13041:PPR repeat family	-
Os01g0193600	Methyltransferase small domain containing protein && sp|Q9KF10|Y687_BACHD Uncharacterized RNA methyltransferase BH0687 OS=Bacillus halodurans (strain ATCC BAA-125 / DSM 18197 / FERM 7344 / JCM 9153 / C-125) OX=272558 GN=BH0687 PE=3 SV=1 && PF05958:tRNA (Uracil-5-)-methyltransferase	C3H
Os07g0123300	Conserved hypothetical protein && sp|Q9XII1|PDV2_ARATH Plastid division protein PDV2 OS=Arabidopsis thaliana OX=3702 GN=PDV2 PE=1 SV=1 && -	-
Os01g0144700	Conserved hypothetical protein && - && -	-
Os05g0551801	Hypothetical gene && sp|A7XN92|CFM3_MAIZE CRM-domain containing factor CFM3, chloroplastic/mitochondrial OS=Zea mays OX=4577 GN=CFM3 PE=1 SV=1 && PF01985:CRS1 / YhbY (CRM) domain	bHLH
Os07g0631900	Nucleotide-binding, alpha-beta plait domain containing protein && sp|Q08935|ROC1_NICSY 29 kDa ribonucleoprotein A, chloroplastic OS=Nicotiana sylvestris OX=4096 PE=2 SV=1 && PF00076:RNA recognition motif. (a.k.a. RRM, RBD, or RNP domain)	NF-YA
Os05g0594800	Similar to Adhesion regulating molecule conserved region family protein && sp|O48726|RPN13_ARATH 26S proteasome regulatory subunit RPN13 OS=Arabidopsis thaliana OX=3702 GN=RPN13 PE=1 SV=2 && -	-
Os06g0274100	Armadillo-like helical domain containing protein && - && -	-
Os02g0208100	Similar to plastidic ATP/ADP-transporter && sp|Q39002|TLC1_ARATH ADP,ATP carrier protein 1, chloroplastic OS=Arabidopsis thaliana OX=3702 GN=AATP1 PE=1 SV=2 && PF03219:TLC ATP/ADP transporter	bZIP
Os01g0535900	Similar to methyltransferase && sp|Q2JRH1|TRMB_SYNJA tRNA (guanine-N(7)-)-methyltransferase OS=Synechococcus sp. (strain JA-3-3Ab) OX=321327 GN=trmB PE=3 SV=1 && PF02390:Putative methyltransferase	MYB_related
Os09g0442300	Similar to Oryzain gamma chain (Fragment) && sp|P25778|ORYC_ORYSJ Oryzain gamma chain OS=Oryza sativa subsp. japonica OX=39947 GN=Os09g0442300 PE=2 SV=2 && PF08246:Cathepsin propeptide inhibitor domain (I29)|PF00112:Papain family cysteine protease	BBR-BPC
Os03g0663700	Similar to Endonuclease/Exonuclease/phosphatase family protein, expressed && sp|Q0WQ41|IP5P7_ARATH Type IV inositol polyphosphate 5-phosphatase 7 OS=Arabidopsis thaliana OX=3702 GN=IP5P7 PE=1 SV=1 && -	M-type_MADS
Os03g0760000	Cytochrome P450 family protein && sp|P93147|C81E1_GLYEC Isoflavone 2'-hydroxylase OS=Glycyrrhiza echinata OX=46348 GN=CYP81E1 PE=1 SV=2 && PF00067:Cytochrome P450	G2-like
Os03g0792400	Similar to mRNA, clone: RTFL01-01-G24 && sp|Q852K0|EGY1_ORYSJ Probable zinc metalloprotease EGY1, chloroplastic OS=Oryza sativa subsp. japonica OX=39947 GN=EGY1 PE=2 SV=3 && -	-
Os02g0126700	Similar to Small nuclear ribonucleoprotein homolog && sp|A4FUI2|RUXE_BOVIN Small nuclear ribonucleoprotein E OS=Bos taurus OX=9913 GN=SNRPE PE=3 SV=1 && PF01423:LSM domain	bHLH
Os08g0360000	Conserved hypothetical protein && - && -	FAR1
Os04g0534801	Conserved hypothetical protein && - && -	-
Os04g0637400	Similar to PolI-like DNA polymerase && sp|Q6Z4T5|POLIA_ORYSJ DNA polymerase I A, chloroplastic OS=Oryza sativa subsp. japonica OX=39947 GN=Os08g0175300 PE=2 SV=1 && PF00476:DNA polymerase family A	-
Os01g0871800	TGF-beta receptor, type I/II extracellular region family protein && sp|Q0WP01|PTR9_ARATH Protein NRT1/ PTR FAMILY 5.10 OS=Arabidopsis thaliana OX=3702 GN=NPF5.10 PE=2 SV=1 && -	TALE
Os06g0612900	Similar to predicted protein && - && -	-
Os09g0554200	Zinc finger, RING/FYVE/PHD-type domain containing protein && sp|Q8LC69|ATL8_ARATH RING-H2 finger protein ATL8 OS=Arabidopsis thaliana OX=3702 GN=ATL8 PE=2 SV=2 && PF13639:Ring finger domain	C3H
Os05g0141400	tRNA/rRNA methyltransferase, SpoU domain containing protein && sp|P94538|YSGA_BACSU Uncharacterized tRNA/rRNA methyltransferase YsgA OS=Bacillus subtilis (strain 168) OX=224308 GN=ysgA PE=3 SV=2 && PF00588:SpoU rRNA Methylase family	-
Os01g0199900	Similar to Phosphoribosylaminoimidazole carboxylase catalytic subunit (EC 4.1.1.21) (AIR carboxylase) (AIRC) && sp|P55195|PUR6_VIGAC Phosphoribosylaminoimidazole carboxylase, chloroplastic (Fragment) OS=Vigna aconitifolia OX=3918 GN=PURKE PE=2 SV=1 && PF02222:ATP-grasp domain|PF00731:AIR carboxylase|PF17769:Phosphoribosylaminoimidazole carboxylase C-terminal domain	bHLH
Os03g0633900	Nucleic acid-binding, OB-fold-like domain containing protein && sp|Q9SX99|OSB1_ARATH Protein OSB1, mitochondrial OS=Arabidopsis thaliana OX=3702 GN=OSB1 PE=1 SV=1 && PF00436:Single-strand binding protein family	-
Os01g0268900	Conserved hypothetical protein && sp|Q8GWA2|MOC1_ARATH Holliday junction resolvase MOC1, chloroplastic OS=Arabidopsis thaliana OX=3702 GN=MOC1 PE=1 SV=1 && -	-
Os08g0139100	Similar to DAG protein, chloroplast precursor && sp|Q38732|DAG_ANTMA DAG protein, chloroplastic OS=Antirrhinum majus OX=4151 GN=DAG PE=2 SV=1 && -	M-type_MADS
Os02g0539600	SANT domain, DNA binding domain containing protein && sp|Q84W56|RNJ_ARATH Ribonuclease J OS=Arabidopsis thaliana OX=3702 GN=RNJ PE=1 SV=1 && PF13837:Myb/SANT-like DNA-binding domain	Trihelix
Os09g0489200	Similar to transcription factor jumonji (jmjC) domain-containing protein && sp|Q8RWR1|JMJ30_ARATH Lysine-specific demethylase JMJ30 OS=Arabidopsis thaliana OX=3702 GN=JMJ30 PE=1 SV=1 && PF13621:Cupin-like domain	NAC
Os08g0248800	Similar to Aspartate carbamoyltransferase 3, chloroplast precursor (EC 2.1.3.2) (Aspartate transcarbamylase 3) (ATCase 3) && sp|Q9LD61|PYRB_ORYSJ Aspartate carbamoyltransferase, chloroplastic OS=Oryza sativa subsp. japonica OX=39947 GN=PYRB PE=2 SV=1 && PF00185:Aspartate/ornithine carbamoyltransferase, Asp/Orn binding domain|PF02729:Aspartate/ornithine carbamoyltransferase, carbamoyl-P binding do…	ERF
Os02g0533200	SOUL haem-binding protein domain containing protein && sp|Q9SR77|HBPL1_ARATH Heme-binding-like protein At3g10130, chloroplastic OS=Arabidopsis thaliana OX=3702 GN=At3g10130 PE=1 SV=1 && PF04832:SOUL heme-binding protein	-
Os08g0480200	2OG-Fe(II) oxygenase domain containing protein && sp|Q6Z244|ODD19_ORYSJ 2-oxoglutarate-dependent dioxygenase 19 OS=Oryza sativa subsp. japonica OX=39947 GN=2ODD19 PE=1 SV=1 && PF14226:non-haem dioxygenase in morphine synthesis N-terminal|PF03171:2OG-Fe(II) oxygenase superfamily	STAT
Os03g0362200	Armadillo-like helical domain containing protein && - && -	MYB_related
Os09g0560700	Molybdenum cofactor sulfurase, C-terminal domain containing protein && sp|Q655R6|MOCOS_ORYSJ Molybdenum cofactor sulfurase OS=Oryza sativa subsp. japonica OX=39947 GN=MCSU3 PE=2 SV=2 && PF03476:MOSC N-terminal beta barrel domain|PF03473:MOSC domain	-
Os03g0363400	Uncharacterised protein family UPF0153 domain containing protein && - && PF03692:Putative zinc- or iron-chelating domain	-
Os02g0731400	Similar to Chemocyanin precursor (Basic blue protein) (Plantacyanin) && sp|P60496|BABL_LILLO Chemocyanin OS=Lilium longiflorum OX=4690 PE=1 SV=1 && PF02298:Plastocyanin-like domain	NF-YB
Os12g0507200	Similar to Eukaryotic translation initiation factor 5A-2 (eIF-5A-2) (eIF-4D) && sp|P24922|IF5A2_NICPL Eukaryotic translation initiation factor 5A-2 OS=Nicotiana plumbaginifolia OX=4092 GN=EIF-5A2 PE=2 SV=1 && PF01287:Eukaryotic elongation factor 5A hypusine, DNA-binding OB fold	bHLH
Os08g0495800	Raffinose synthase family protein && sp|Q84VX0|RFS1_ARATH Probable galactinol--sucrose galactosyltransferase 1 OS=Arabidopsis thaliana OX=3702 GN=RFS1 PE=2 SV=1 && PF05691:Raffinose synthase or seed imbibition protein Sip1	-
Os04g0363700	Nucleic acid-binding, OB-fold domain containing protein && sp|Q84J78|SSBP_ARATH Single-stranded DNA-binding protein, mitochondrial OS=Arabidopsis thaliana OX=3702 GN=At4g11060 PE=2 SV=1 && -	-
Os11g0147000	Similar to Long chain acyl-CoA synthetase 6 (EC 6.2.1.3) && sp|Q8LPS1|LACS6_ARATH Long chain acyl-CoA synthetase 6, peroxisomal OS=Arabidopsis thaliana OX=3702 GN=LACS6 PE=1 SV=1 && PF00501:AMP-binding enzyme	WRKY
Os05g0594200	Similar to Cation/proton exchanger 1a && sp|Q5TKG3|CAX1B_ORYSJ Vacuolar cation/proton exchanger 1b OS=Oryza sativa subsp. japonica OX=39947 GN=CAX1b PE=2 SV=1 && PF01699:Sodium/calcium exchanger protein	ERF
Os11g0140400	Similar to autoinhibited calcium ATPase && sp|Q2RAS0|ACA8_ORYSJ Probable calcium-transporting ATPase 8, plasma membrane-type OS=Oryza sativa subsp. japonica OX=39947 GN=ACA8 PE=3 SV=1 && PF00690:Cation transporter/ATPase, N-terminus|PF00689:Cation transporting ATPase, C-terminus|PF00702:haloacid dehalogenase-like hydrolase|PF12515:Ca2+-ATPase N terminal autoinhibitory domain|PF00122:E1-E2 ATPase	SBP
Os01g0871900	Similar to POT family protein && sp|Q0WP01|PTR9_ARATH Protein NRT1/ PTR FAMILY 5.10 OS=Arabidopsis thaliana OX=3702 GN=NPF5.10 PE=2 SV=1 && PF00854:POT family	BBR-BPC
Os10g0445400	Zinc finger, RING/FYVE/PHD-type domain containing protein && sp|Q9M022|AIRP2_ARATH E3 ubiquitin-protein ligase AIRP2 OS=Arabidopsis thaliana OX=3702 GN=AIRP2 PE=1 SV=1 && PF13639:Ring finger domain	-
Os06g0474800	Similar to 3Fe-4S ferredoxin && sp|Q9FMX6|DJC76_ARATH Chaperone protein dnaJ C76, chloroplastic OS=Arabidopsis thaliana OX=3702 GN=DJC76 PE=2 SV=1 && PF13370:4Fe-4S single cluster domain of Ferredoxin I	-
Os01g0822800	Similar to RING-H2 finger protein ATL3C && sp|Q9FLC6|ATL73_ARATH RING-H2 finger protein ATL73 OS=Arabidopsis thaliana OX=3702 GN=ATL73 PE=2 SV=1 && PF13639:Ring finger domain	HD-ZIP
Os08g0522400	Similar to APX6; L-ascorbate peroxidase/ heme binding / peroxidase && sp|Q8GY91|APX6_ARATH Putative L-ascorbate peroxidase 6 OS=Arabidopsis thaliana OX=3702 GN=APX6 PE=2 SV=1 && PF00141:Peroxidase	Dof

## Sheet: S5
After heat stress, differential methylation genes related to polyploidy and high temperature regulation. "Y" indicates these genes are differentially expressed; "N" indicates these genes are not differentially expressed.
genes	C_context	region	Mock_4X VS Mock_2X	HT-2X VS Mock_2X	HT-4X VS Mock_4X	HT-4X VS HT-2X	R_Mock_2X VS Mock_2X	R_Mock_4X VS Mock_4X	R_Mock_4X VS R_Mock_2X	R_HT-2X VS HT-2X	R_HT-2X VS R_Mock_2X	R_HT-4X VS HT-4X	R_HT-4X VS R_Mock-4X	R_HT-4X VS R_HT-2X
Os01g0103400	CG	TES,utr3,exon,utr5,TSS	Y	N	Y	Y	N	Y	Y	N	N	N	N	Y
Os01g0105300	CG	intron,intron	Y	N	Y	Y	N	Y	Y	N	N	Y	N	Y
Os01g0105400	CG	TSS,exon,utr5,intron,exon,utr5,intron	Y	N	Y	Y	N	Y	Y	N	N	N	N	Y
Os01g0109201	CHG	intron,exon,utr3	Y	N	N	Y	N	N	Y	N	N	N	N	Y
Os01g0109300	CHG	intron,exon	Y	N	N	Y	N	N	Y	N	N	N	N	Y
Os01g0110500	CG	intron,exon	Y	N	N	Y	N	Y	Y	N	N	N	N	Y
Os01g0110600	CG	intron,utr5,exon	Y	N	N	Y	N	Y	Y	N	N	N	N	Y
Os01g0112100	CG	utr3,exon	Y	N	N	Y	N	N	Y	N	N	N	N	N
Os01g0112201	CG	TSS,utr5,exon	Y	N	N	Y	N	N	Y	N	N	N	N	N
Os01g0113900	CHG	TES,utr3,exon	Y	N	N	Y	N	Y	Y	N	N	N	Y	Y
Os01g0113950	CHG	TSS,exon,utr5	Y	N	N	Y	N	Y	Y	N	N	N	Y	Y
Os01g0114600	CHG	exon	Y	N	N	N	N	N	Y	N	N	N	Y	N
Os01g0114800	CG	exon,utr5	Y	N	Y	Y	N	Y	Y	N	N	Y	Y	Y
Os01g0115500	CG	exon,TSS	Y	N	N	Y	N	N	Y	N	N	Y	Y	Y
Os01g0115700	CG	exon,intron	Y	N	Y	Y	N	Y	Y	N	N	N	N	Y
Os01g0115725	CG	exon,utr5,intron	Y	N	Y	Y	N	Y	Y	N	N	N	N	Y
Os01g0115750	CG	exon	Y	N	N	Y	N	Y	Y	N	N	N	N	Y
Os01g0116000	CHG	exon	Y	N	N	Y	N	Y	Y	N	N	N	N	Y
Os01g0116101	CHG	utr5,exon	Y	N	N	Y	N	Y	Y	N	N	N	N	Y
Os01g0116200	CG	exon,intron	Y	N	Y	Y	N	N	Y	N	N	N	N	Y
Os01g0116250	CG	exon,utr3	Y	N	Y	Y	N	N	Y	N	N	N	N	Y
Os01g0116400	CG	exon,exon,intron,utr5,TSS	Y	N	N	Y	N	Y	Y	N	N	N	N	Y
Os01g0116650	CG	exon,utr3,exon,utr3,intron,TES	Y	N	N	Y	N	Y	Y	N	N	N	N	Y
Os01g0116800	CG	exon	Y	N	Y	Y	N	Y	Y	N	N	N	Y	Y
Os01g0116900	CG	TSS,exon,intron,intron,intron,intron,exon	Y	N	Y	Y	N	Y	Y	N	N	Y	Y	Y
Os01g0116901	CG	exon,utr3	Y	N	Y	Y	N	Y	Y	N	N	Y	Y	Y
Os01g0117000	CG	TES,exon,intron,intron,exon,TSS	Y	N	N	Y	N	N	Y	N	N	N	Y	Y
Os01g0117025	CG	TSS,utr5,exon,intron,exon,utr3,intron,TES	Y	N	N	Y	N	N	Y	N	N	N	Y	Y
Os01g0117100	CG	TSS,exon,utr5,intron	Y	N	N	Y	N	N	Y	N	N	N	N	Y
Os01g0117200	CG	exon,intron	Y	Y	Y	Y	Y	Y	Y	N	Y	N	Y	Y
Os01g0117300	CG	exon,utr3,TES	Y	N	N	Y	Y	Y	Y	N	N	N	N	Y
Os01g0117600	CG	utr3,exon	Y	N	N	Y	N	Y	Y	N	N	N	N	Y
Os01g0117650	CG	TSS,utr5,exon	Y	N	N	Y	N	Y	Y	N	N	N	N	Y
Os01g0120300	CG	intron,exon	Y	Y	Y	Y	N	Y	Y	N	N	Y	Y	Y
Os01g0126200	CG	intron	Y	N	N	Y	Y	Y	N	N	N	N	N	Y
Os01g0126401	CG	exon,utr5	Y	N	Y	Y	Y	N	Y	N	N	N	Y	Y
Os01g0126900	CHH	exon	Y	N	N	N	N	N	N	N	N	N	N	Y
Os01g0127000	CG	exon,exon	Y	N	N	Y	N	N	Y	N	N	N	N	Y
Os01g0127100	CG	exon,utr3,exon,utr3	Y	N	N	Y	N	N	Y	N	N	N	N	Y
Os01g0127200	CG	exon,intron	Y	N	N	Y	N	N	Y	N	N	N	N	Y
Os01g0127600	CG	exon	Y	N	N	N	N	N	Y	N	N	N	N	N
Os01g0134200	CG	TSS,utr5,exon,utr3,exon,utr3,TES	Y	N	N	Y	N	Y	Y	N	N	N	N	Y
Os01g0134500	CG	exon,utr3	Y	N	N	Y	N	N	Y	N	N	N	N	N
Os01g0136600	CG	TSS,utr5,exon	Y	N	N	Y	N	N	Y	N	N	Y	N	Y
Os01g0136900	CG	exon	Y	N	Y	Y	N	Y	Y	N	N	N	N	Y
Os01g0137125	CHG	intron	Y	N	Y	N	N	Y	N	Y	N	Y	N	Y
Os01g0137400	CHG	intron	Y	N	Y	N	N	Y	N	Y	N	Y	N	Y
Os01g0138100	CG	utr3,exon,utr5,intron	Y	Y	Y	Y	Y	Y	Y	Y	Y	Y	Y	Y
Os01g0139600	CG	exon,intron,exon,utr3,TES	Y	N	Y	Y	N	N	Y	N	N	Y	N	N
Os01g0143400	CG	TES,exon,TSS	Y	N	Y	Y	N	Y	Y	N	N	N	N	Y
Os01g0144200	CG	intron,exon,utr3	Y	N	N	Y	N	N	Y	N	N	N	N	N
Os01g0144300	CG	utr3,exon,intron	Y	N	N	Y	N	Y	Y	N	N	N	N	Y
Os01g0147700	CG	utr3,exon,intron	Y	N	N	Y	Y	N	Y	N	N	N	Y	N
Os01g0149200	CHG	utr3,exon,exon,utr5	Y	N	N	Y	N	N	Y	N	N	N	N	Y
Os01g0150400	CG	intron,exon,TES	Y	N	Y	Y	N	N	Y	N	N	N	N	Y
Os01g0150800	CG	intron,intron,exon	Y	Y	Y	Y	N	Y	Y	Y	N	N	Y	Y
Os01g0151400	CG	exon,utr5,intron	Y	N	N	Y	N	N	Y	N	N	N	N	Y
Os01g0151500	CG	exon,intron,intron,exon	Y	N	Y	Y	Y	N	Y	N	N	Y	Y	Y
Os01g0152050	CG	intron	Y	Y	N	Y	N	N	Y	N	N	Y	N	Y
Os01g0152200	CG	exon	Y	Y	N	Y	N	N	Y	N	N	N	N	Y
Os01g0152500	CHG	exon	Y	N	N	Y	N	N	Y	N	N	N	N	Y
Os01g0152950	CG	TES,exon	Y	N	N	Y	N	N	Y	N	N	N	N	Y
Os01g0152951	CG	intron	Y	N	N	Y	N	N	Y	N	N	N	N	N
Os01g0153150	CHG	utr5,exon	Y	N	N	Y	N	N	Y	N	N	N	N	Y
Os01g0154100	CG	TES,utr3,exon	Y	N	Y	Y	N	Y	Y	N	N	N	Y	Y
Os01g0155300	CHH	exon,TES	Y	N	N	Y	N	N	Y	N	N	N	N	Y
Os01g0158500	CG	exon,utr3,TES	Y	N	N	Y	N	N	Y	N	N	N	N	N
Os01g0159500	CHG	utr5,exon	Y	N	N	Y	N	N	Y	N	N	N	N	Y
Os01g0160800	CHH	utr3,exon	Y	N	N	N	N	N	Y	N	N	N	N	N
Os01g0166300	CG	exon,intron	Y	N	N	Y	N	N	Y	N	N	N	N	Y
Os01g0168100	CG	exon	Y	Y	Y	Y	N	N	Y	Y	N	N	N	Y
Os01g0168300	CG	utr3,exon	Y	N	N	N	N	N	Y	Y	N	N	N	N
Os01g0170300	CG	intron,exon	Y	N	Y	Y	N	N	Y	N	N	N	N	Y
Os01g0174400	CHH	TSS,utr5,exon	Y	N	Y	N	N	Y	N	N	N	Y	N	N
Os01g0175400	CHG	utr3,exon,intron	Y	N	N	Y	N	N	Y	N	N	N	N	Y
Os01g0175500	CG	TSS,utr5,exon	Y	N	N	Y	N	Y	Y	N	N	N	N	Y
Os01g0179500	CG	exon	Y	N	N	Y	N	N	Y	N	N	N	N	Y
Os01g0180800	CG	intron,exon	Y	N	Y	Y	N	Y	Y	N	N	N	N	Y
Os01g0180850	CG	intron,exon	Y	N	Y	Y	N	Y	Y	N	N	N	N	Y
Os01g0180900	CHG	intron	Y	N	Y	Y	N	Y	Y	N	N	Y	Y	Y
Os01g0183850	CG	TSS,exon	Y	N	N	Y	N	N	Y	N	N	N	N	Y
Os01g0184200	CHG	exon,utr3	Y	N	Y	Y	N	Y	Y	N	N	Y	Y	Y
Os01g0188400	CG	intron,exon	Y	N	N	Y	N	N	Y	N	N	N	N	N
Os01g0188525	CG	TSS,exon,utr5,intron	Y	N	N	Y	N	N	Y	N	N	N	N	N
Os01g0189100	CG	intron,exon,utr5,TSS	Y	N	Y	Y	N	Y	Y	N	N	Y	Y	Y
Os01g0189700	CG	TSS,exon,utr5,intron	Y	N	Y	Y	N	Y	Y	Y	N	Y	Y	Y
Os01g0191700	CG	exon,intron	Y	N	N	Y	N	N	Y	N	N	N	Y	Y
Os01g0192600	CG	exon,intron,exon,intron	Y	N	Y	Y	N	Y	Y	N	N	Y	Y	Y
Os01g0194300	CG	exon	Y	N	Y	Y	N	Y	Y	N	N	Y	Y	Y
Os01g0194600	CG	utr5,exon	Y	N	N	Y	N	N	N	Y	N	N	N	N
Os01g0197100	CG	intron	Y	N	Y	Y	N	Y	Y	N	N	Y	Y	Y
Os01g0197150	CG	intron	Y	N	Y	Y	N	Y	Y	N	N	Y	Y	Y
Os01g0197900	CG	exon,intron	Y	N	N	N	N	N	Y	N	N	Y	Y	Y
Os01g0198000	CG	exon,intron	Y	N	N	N	N	Y	Y	N	N	Y	Y	N
Os01g0199700	CHH	intron	Y	Y	N	Y	N	Y	Y	N	N	N	N	Y
Os01g0201200	CG	exon,utr5	Y	N	N	Y	N	N	Y	N	N	Y	Y	Y
Os01g0201800	CG	intron	Y	N	Y	Y	N	Y	Y	N	N	Y	Y	Y
Os01g0201850	CG	utr5,exon	Y	N	Y	Y	N	Y	Y	N	N	Y	Y	Y
Os01g0202500	CHH	exon	Y	N	Y	N	N	N	N	N	N	N	N	N
Os01g0203800	CHH	intron	Y	N	N	N	N	N	N	N	Y	N	N	N
Os01g0208700	CG	intron	Y	N	Y	Y	N	Y	Y	N	N	Y	Y	Y
Os01g0215100	CG	TSS,exon,TES	Y	N	Y	Y	N	Y	Y	N	N	Y	Y	Y
Os01g0215500	CG	exon,utr3,TES	Y	N	N	Y	N	N	Y	N	N	N	N	Y
Os01g0215750	CHG	exon,utr3	Y	N	N	Y	N	N	Y	N	N	N	N	Y
Os01g0218500	CG	exon,utr3,TES	Y	N	Y	Y	N	Y	Y	N	N	N	Y	Y
Os01g0219600	CG	intron,exon	Y	N	N	Y	N	N	Y	N	N	N	N	Y
Os01g0220801	CG	TSS,exon,utr5,intron,utr5,exon,TES	Y	N	Y	Y	N	Y	Y	N	N	N	Y	Y
Os01g0220900	CG	utr3,exon	Y	N	Y	Y	Y	Y	Y	N	Y	N	Y	Y
Os01g0222800	CHG	TSS,exon,intron,exon	Y	N	N	Y	N	N	Y	N	N	N	N	Y
Os01g0223000	CG	exon,intron,TSS	Y	N	Y	Y	N	Y	Y	N	N	N	Y	Y
Os01g0223200	CHH	intron	Y	N	N	Y	N	N	N	N	N	Y	N	N
Os01g0225700	CG	TSS,utr5,exon	Y	N	Y	Y	N	N	Y	N	Y	N	N	Y
Os01g0226400	CG	exon,intron	Y	N	N	Y	N	N	Y	N	N	N	N	Y
Os01g0226450	CG	exon,utr5,intron	Y	N	N	Y	N	N	Y	N	N	N	N	Y
Os01g0227700	CG	intron,exon,utr3,TES	Y	Y	Y	Y	Y	Y	Y	N	Y	Y	Y	Y
Os01g0227800	CG	intron,exon	Y	Y	Y	Y	N	N	Y	N	N	N	N	Y
Os01g0228600	CG	exon	Y	N	N	Y	N	N	N	N	N	Y	N	Y
Os01g0228800	CG	exon	Y	N	Y	Y	N	N	Y	N	N	N	Y	Y
Os01g0229900	CG	exon,utr3,intron	Y	N	N	Y	N	Y	Y	N	N	N	N	Y
Os01g0231900	CG	exon,intron,utr3	Y	N	Y	Y	N	N	Y	N	N	N	N	Y
Os01g0233500	CHG	exon,intron	Y	N	Y	Y	N	N	Y	N	N	N	N	Y
Os01g0234100	CG	utr3,exon	Y	N	Y	Y	N	Y	Y	N	N	Y	N	Y
Os01g0236700	CG	exon,utr3	Y	N	N	Y	N	N	Y	N	Y	N	N	Y
Os01g0237366	CG	intron,exon	Y	N	N	Y	N	N	Y	N	N	N	N	Y
Os01g0238900	CHH	intron	Y	N	Y	N	N	N	N	N	Y	N	N	N
Os01g0242800	CG	intron	Y	N	N	Y	N	Y	Y	N	Y	Y	Y	Y
Os01g0243200	CG	utr3,exon,intron	Y	N	N	Y	N	N	Y	N	N	N	N	Y
Os01g0247600	CG	TSS,utr5,exon,utr3,TES	Y	N	Y	Y	N	Y	Y	N	N	Y	Y	Y
Os01g0254100	CG	intron,exon	Y	N	N	Y	N	N	Y	N	Y	N	N	Y
Os01g0255000	CG	intron,exon	Y	N	Y	Y	N	N	Y	N	N	N	N	N
Os01g0255700	CHH	intron	Y	N	N	Y	N	N	N	N	N	N	N	Y
Os01g0257300	CG	TES,utr3,exon	Y	N	N	Y	N	N	Y	N	N	N	N	Y
Os01g0258100	CG	TES,utr3,exon,exon,utr5,intron,TSS	Y	N	Y	Y	N	N	Y	N	N	Y	N	Y
Os01g0259200	CG	exon,utr3	Y	N	N	Y	N	N	Y	N	N	N	N	Y
Os01g0259600	CHH	exon,utr3,intron	Y	N	N	Y	N	N	Y	N	Y	N	N	N
Os01g0259900	CG	TSS,exon,intron,utr3	Y	N	N	Y	N	Y	Y	N	N	Y	Y	Y
Os01g0260100	CG	intron,exon,utr5,TSS	Y	N	N	N	N	N	Y	N	N	N	N	N
Os01g0260950	CG	exon,intron,utr3	Y	N	N	Y	N	N	Y	N	N	N	N	Y
Os01g0261100	CG	exon,utr3	Y	N	N	Y	N	N	Y	N	N	Y	N	N
Os01g0261700	CG	intron,exon	Y	N	N	Y	N	N	Y	N	N	Y	N	Y
Os01g0262401	CG	exon,TSS	Y	N	N	Y	N	N	Y	N	N	Y	N	Y
Os01g0262600	CG	intron,exon,utr5,intron,exon,utr5,TSS	Y	Y	Y	Y	N	Y	Y	N	N	Y	Y	Y
Os01g0263600	CG	exon	Y	Y	N	Y	N	Y	Y	Y	Y	N	Y	N
Os01g0265400	CHG	intron,exon,utr5,utr3	Y	N	Y	Y	N	N	Y	N	N	N	N	Y
Os01g0265800	CG	exon	Y	N	N	Y	N	N	Y	N	N	N	N	N
Os01g0266200	CG	TSS,exon,utr5,intron	Y	N	N	Y	N	N	Y	N	N	Y	Y	Y
Os01g0267100	CG	TSS,utr5,exon	Y	N	N	Y	N	Y	Y	N	N	Y	Y	Y
Os01g0267900	CG	intron	Y	N	N	Y	N	N	Y	N	N	N	N	N
Os01g0268000	CG	TSS,utr5,exon,utr3,TES	Y	N	N	Y	N	Y	Y	N	N	Y	Y	Y
Os01g0274100	CG	intron,exon,TES	Y	N	Y	Y	N	N	Y	N	N	N	N	Y
Os01g0274601	CHH	exon,utr3	Y	Y	Y	N	Y	N	N	N	N	Y	N	N
Os01g0275500	CG	utr3,exon,intron,exon,utr5	Y	N	Y	Y	N	Y	Y	N	N	Y	Y	Y
Os01g0276100	CG	exon,utr3	Y	N	N	N	N	N	N	N	N	N	N	N
Os01g0276200	CG	intron,exon	Y	N	N	Y	N	N	Y	N	N	N	N	Y
Os01g0277500	CHH	TSS,utr5,exon	Y	N	Y	Y	N	N	Y	N	N	N	N	N
Os01g0278000	CG	exon	Y	N	N	N	N	N	N	N	N	N	N	N
Os01g0278050	CG	TSS,utr5,exon	Y	N	N	N	N	N	N	N	N	N	Y	Y
Os01g0278100	CHG	exon,utr5	Y	N	N	Y	N	N	Y	N	N	N	N	Y
Os01g0278200	CG	exon,utr5,TSS	Y	Y	Y	Y	Y	Y	Y	N	N	Y	Y	Y
Os01g0280000	CG	exon	Y	N	N	Y	N	N	Y	N	N	Y	Y	Y
Os01g0280200	CG	TSS,utr5,exon,intron,utr3	Y	N	Y	Y	N	Y	Y	N	N	Y	Y	Y
Os01g0281100	CG	intron,exon	Y	N	N	N	N	N	N	N	N	N	N	N
Os01g0282251	CHH	utr5,exon,utr3,TES,exon	Y	Y	N	Y	N	Y	Y	Y	N	Y	Y	Y
Os01g0283700	CG	TSS,utr5,exon,intron	Y	N	N	Y	N	Y	Y	N	N	N	N	Y
Os01g0286200	CHH	exon,utr3	Y	N	N	N	N	N	Y	N	Y	N	N	N
Os01g0287600	CHG	exon	Y	N	N	Y	N	N	N	N	N	N	N	Y
Os01g0287700	CG	exon,utr3,intron	Y	N	N	N	N	Y	N	N	N	N	Y	Y
Os01g0289100	CG	utr3,exon	Y	N	N	Y	N	Y	N	N	N	Y	Y	Y
Os01g0290100	CG	exon,utr5,TSS	Y	N	N	N	N	N	N	N	N	N	N	N
Os01g0293000	CG	exon,intron,exon,utr5,TSS	Y	N	N	Y	N	Y	Y	N	N	N	Y	Y
Os01g0298500	CHH	TES,utr3,exon,exon,intron	Y	N	Y	Y	Y	Y	Y	N	Y	N	Y	Y
Os01g0299500	CG	exon	Y	N	N	Y	N	N	Y	N	N	N	Y	Y
Os01g0300400	CHG	intron,exon	Y	N	N	Y	Y	N	N	N	Y	N	N	Y
Os01g0301500	CHG	exon,intron	Y	Y	Y	Y	N	Y	Y	N	Y	N	N	Y
Os01g0301700	CHH	intron	Y	N	Y	N	N	N	N	Y	Y	N	N	Y
Os01g0304200	CHG	TES,utr3,exon	Y	N	N	N	Y	N	Y	Y	N	N	N	Y
Os01g0304300	CHH	TSS,utr5,exon	Y	N	N	N	N	N	N	N	N	N	N	N
Os01g0304500	CG	intron,exon,utr5,TSS	Y	Y	Y	Y	Y	Y	Y	N	Y	Y	N	Y
Os01g0306800	CHG	intron	Y	N	Y	Y	N	N	Y	N	N	N	N	Y
Os01g0307562	CG	exon	Y	N	N	Y	N	N	N	N	N	N	N	Y
Os01g0307624	CG	utr3,exon	Y	N	N	N	N	N	Y	N	N	N	N	Y
Os01g0310500	CG	TSS,exon,utr5,intron,exon,utr3,intron	Y	N	Y	Y	N	Y	Y	N	N	Y	Y	Y
Os01g0311300	CG	TES,utr3,exon,utr3,exon	Y	N	Y	Y	N	N	Y	N	N	N	N	Y
Os01g0320700	CG	TSS,utr5,exon,utr3,TES	Y	N	N	Y	N	N	Y	N	N	N	N	Y
Os01g0321800	CHG	intron	Y	N	N	Y	N	N	Y	N	N	N	N	Y
Os01g0323500	CG	utr3,exon,utr5,TSS	Y	Y	N	Y	N	N	Y	N	N	N	Y	Y
Os01g0323950	CG	intron	Y	N	N	Y	N	N	Y	N	N	N	Y	Y
Os01g0324400	CG	exon,utr3,intron,utr5	Y	N	Y	Y	N	N	Y	N	N	N	N	Y
Os01g0326000	CG	exon	Y	N	N	Y	N	N	Y	N	N	N	N	Y
Os01g0326300	CG	exon	Y	N	N	N	N	N	Y	N	N	N	N	N
Os01g0327000	CG	exon,utr3	Y	N	N	Y	N	Y	Y	N	N	Y	Y	Y
Os01g0327900	CG	exon,TSS	Y	N	Y	Y	N	N	Y	N	N	N	N	Y
Os01g0332500	CG	intron,intron,intron	Y	Y	Y	Y	N	Y	Y	Y	N	Y	Y	Y
Os01g0332700	CG	TES,exon	Y	N	Y	Y	N	Y	Y	N	N	N	Y	Y
Os01g0337100	CHG	intron,exon,utr3	Y	N	Y	Y	N	N	N	N	N	N	N	N
Os01g0337500	CHG	intron	Y	Y	N	Y	N	N	Y	N	Y	N	N	Y
Os01g0339851	CG	TSS,utr5,exon,intron	Y	N	Y	Y	N	Y	Y	N	N	Y	Y	Y
Os01g0340400	CHH	exon,utr3	Y	N	Y	N	Y	N	Y	N	Y	N	Y	Y
Os01g0341750	CHH	intron	Y	Y	Y	Y	Y	Y	Y	Y	Y	Y	Y	N
Os01g0343100	CG	exon,utr3,TES	Y	N	Y	Y	N	Y	Y	Y	N	N	N	Y
Os01g0344620	CG	utr3,exon	Y	N	Y	Y	N	N	Y	N	N	Y	N	Y
Os01g0354175	CHG	TSS,exon	Y	N	N	Y	N	N	Y	N	N	N	N	Y
Os01g0355700	CHG	utr5,TSS,exon	Y	N	N	N	N	N	Y	N	N	N	N	N
Os01g0356400	CG	intron,intron,exon	Y	N	Y	Y	N	Y	Y	Y	N	Y	Y	Y
Os01g0357100	CG	intron,exon	Y	Y	Y	Y	N	Y	Y	N	N	Y	N	Y
Os01g0357150	CG	intron,exon	Y	Y	Y	Y	N	Y	Y	N	N	Y	N	Y
Os01g0358800	CHG	exon,TES	Y	N	Y	Y	N	N	Y	N	N	N	N	Y
Os01g0358900	CHG	TES,exon,intron	Y	N	N	Y	N	N	Y	N	N	N	N	Y
Os01g0362533	CG	TSS,utr5,exon,utr3,TES	Y	N	Y	Y	N	N	Y	N	N	Y	Y	Y
Os01g0362800	CG	exon,utr5,TSS	Y	N	N	Y	N	N	Y	N	N	N	N	Y
Os01g0364800	CHG	exon	Y	Y	Y	Y	Y	N	Y	Y	Y	Y	Y	Y
Os01g0365300	CHG	exon,utr3	Y	N	N	Y	N	N	Y	N	N	N	N	Y
Os01g0366100	CHG	utr5,exon	Y	N	N	Y	N	N	Y	N	N	N	N	N
Os01g0367700	CHG	exon,intron	Y	N	N	Y	N	N	Y	N	Y	N	N	Y
Os01g0368500	CG	intron	Y	Y	Y	Y	Y	Y	N	Y	Y	Y	Y	Y
Os01g0368600	CG	exon	Y	N	N	N	Y	N	N	N	N	N	N	N
Os01g0369300	CG	intron,exon,utr5,TSS	Y	Y	Y	Y	N	N	Y	N	N	Y	N	Y
Os01g0372100	CG	intron,exon,utr5	Y	N	Y	N	N	Y	N	N	N	N	N	N
Os01g0373400	CG	exon,utr5,TSS	Y	N	Y	Y	N	N	Y	N	N	N	Y	Y
Os01g0374600	CG	intron,exon	Y	N	Y	Y	N	N	Y	N	N	Y	Y	Y
Os01g0382450	CHG	exon,intron	Y	N	Y	N	N	N	N	N	N	N	N	N
Os01g0383700	CHG	exon,utr3,exon,utr3	Y	N	Y	Y	N	N	Y	N	N	N	N	N
Os01g0390400	CHG	intron	Y	Y	Y	Y	Y	Y	Y	Y	N	N	Y	Y
Os01g0390600	CHG	intron	Y	N	N	Y	N	N	Y	N	N	N	N	Y
Os01g0497400	CG	TES,exon,intron,TSS	Y	N	Y	Y	N	N	Y	N	N	Y	N	Y
Os01g0502400	CHG	intron,intron	Y	N	N	Y	N	N	Y	N	N	Y	N	Y
Os01g0504500	CHG	utr3,exon,intron	Y	N	Y	Y	N	N	Y	N	N	N	Y	Y
Os01g0514000	CHG	intron	Y	N	Y	Y	N	Y	Y	Y	Y	N	Y	Y
Os01g0516600	CHH	intron	Y	N	Y	N	Y	N	N	N	Y	N	N	N
Os01g0516700	CHH	exon,utr5,TSS	Y	Y	N	Y	N	N	Y	Y	N	N	N	Y
Os01g0516900	CHH	intron	Y	Y	Y	N	Y	Y	Y	Y	Y	Y	N	N
Os01g0520340	CG	utr3,exon	Y	N	Y	Y	Y	N	Y	N	N	N	Y	Y
Os01g0523600	CHG	TES,exon,utr3,intron	Y	Y	N	N	N	N	Y	N	N	N	N	Y
Os01g0523800	CHG	exon	Y	N	N	N	N	N	Y	N	N	N	N	Y
Os01g0524400	CHG	TSS,utr5,exon	Y	N	Y	Y	N	Y	Y	N	Y	N	Y	Y
Os01g0525100	CG	TSS,utr5,exon,utr3	Y	N	Y	Y	N	N	Y	N	N	Y	Y	Y
Os01g0531000	CHG	intron,intron	Y	N	N	Y	N	N	Y	N	N	N	N	Y
Os01g0531200	CHG	intron	Y	N	N	Y	N	N	Y	N	N	N	N	Y
Os01g0532600	CG	exon,utr3,TES	Y	N	N	Y	N	N	Y	N	N	N	N	Y
Os01g0533000	CHG	intron,intron	Y	N	Y	Y	N	N	Y	N	N	N	Y	Y
Os01g0533100	CHG	intron	Y	N	N	Y	Y	N	Y	N	N	N	N	Y
Os01g0533400	CG	intron,exon	Y	N	Y	Y	N	Y	Y	N	N	N	Y	Y
Os01g0535900	CG	exon,utr3	Y	N	Y	Y	N	N	N	N	N	N	N	N
Os01g0536000	CHG	intron,intron,exon	Y	N	Y	Y	N	Y	Y	N	N	N	Y	Y
Os01g0540000	CG	utr5,exon	Y	N	Y	Y	N	Y	Y	Y	N	N	Y	N
Os01g0543400	CG	exon,utr3,TES	Y	N	Y	Y	N	N	N	N	N	N	Y	Y
Os01g0545500	CHG	exon	Y	N	N	Y	N	N	Y	N	N	N	N	Y
Os01g0545550	CHG	exon,utr5	Y	N	N	Y	N	N	Y	N	N	N	N	Y
Os01g0550800	CHG	TES,exon,utr3	Y	N	N	N	N	N	Y	N	N	N	N	Y
Os01g0552850	CHG	exon,utr3,TES	Y	N	N	Y	N	N	Y	N	N	N	N	N
Os01g0554150	CHG	TSS,exon,intron,TES	Y	N	N	Y	N	N	Y	N	N	N	N	Y
Os01g0555300	CHG	intron,intron	Y	N	N	Y	Y	Y	Y	Y	N	Y	N	Y
Os01g0558100	CG	exon	Y	N	N	Y	N	N	N	Y	N	N	N	N
Os01g0558825	CG	exon	Y	Y	Y	N	Y	N	N	Y	Y	Y	N	Y
Os01g0563000	CG	intron,intron	Y	N	Y	Y	Y	N	Y	Y	N	Y	Y	Y
Os01g0563700	CG	exon,utr3	Y	N	N	Y	N	N	Y	N	N	N	Y	Y
Os01g0569800	CG	exon,utr5	Y	N	Y	Y	N	N	Y	N	N	Y	N	Y
Os01g0575801	CG	exon,utr5,TSS	Y	N	N	Y	N	N	Y	N	N	N	N	Y
Os01g0576050	CHG	exon,utr5,TSS	Y	N	N	Y	N	Y	Y	N	N	Y	N	Y
Os01g0578200	CG	intron,exon,utr5,TSS	Y	N	N	Y	N	N	N	N	N	N	N	Y
Os01g0583100	CG	TSS,utr5,exon	Y	N	N	N	N	N	N	N	N	Y	N	N
Os01g0583300	CHH	intron	Y	N	N	N	N	N	N	N	N	N	N	N
Os01g0583900	CHG	intron	Y	N	N	Y	N	N	N	N	N	Y	N	N
Os01g0587900	CHG	exon	Y	N	N	Y	N	N	Y	N	N	N	N	Y
Os01g0590700	CHH	intron	Y	N	N	N	N	N	N	N	N	N	N	N
Os01g0591000	CG	TSS,utr5,exon,exon	Y	Y	Y	Y	N	Y	Y	Y	N	Y	N	Y
Os01g0593100	CG	TES,utr3,exon,exon,intron	Y	N	N	Y	N	N	Y	N	N	Y	N	Y
Os01g0593200	CG	intron,exon,utr3	Y	N	N	Y	N	N	N	N	N	N	N	Y
Os01g0595600	CG	intron,exon,intron,exon	Y	N	N	Y	N	N	Y	N	N	Y	N	Y
Os01g0595725	CG	TES,exon,intron	Y	N	N	Y	N	N	Y	N	Y	N	N	Y
Os01g0595900	CG	exon,intron	Y	N	N	Y	N	N	Y	N	N	N	N	Y
Os01g0596001	CG	exon,utr5,intron	Y	N	N	Y	N	N	Y	N	N	N	N	Y
Os01g0596600	CHG	exon,intron	Y	N	N	Y	N	Y	N	N	N	N	Y	Y
Os01g0597400	CHG	exon	Y	N	N	Y	N	N	Y	N	N	N	N	N
Os01g0597701	CHG	exon,intron	Y	N	N	Y	N	N	Y	N	N	N	N	N
Os01g0598400	CG	utr3,exon	Y	N	N	Y	N	N	N	N	N	N	N	Y
Os01g0604000	CG	exon,utr5,TSS	Y	N	Y	Y	Y	Y	Y	N	N	Y	Y	Y
Os01g0604100	CG	exon,utr3,exon,utr3	Y	Y	Y	Y	Y	Y	Y	Y	Y	Y	Y	Y
Os01g0607600	CG	intron	Y	N	N	Y	N	N	Y	N	N	Y	N	Y
Os01g0607900	CHH	intron	Y	N	N	Y	N	N	Y	Y	N	N	N	Y
Os01g0617650	CHH	exon	Y	N	Y	N	N	N	Y	N	N	N	N	N
Os01g0618900	CG	exon,intron	Y	N	N	Y	N	N	Y	N	N	N	N	Y
Os01g0621900	CG	exon	Y	N	N	Y	N	N	Y	N	N	Y	N	N
Os01g0622400	CG	TES,exon,TSS	Y	N	N	Y	N	Y	Y	N	N	N	N	Y
Os01g0622500	CG	TSS,utr5,exon,utr3,intron	Y	N	N	Y	N	Y	Y	N	N	N	N	Y
Os01g0622800	CHH	exon,utr5,TSS	Y	N	Y	Y	N	N	Y	N	N	N	N	Y
Os01g0622901	CHH	exon,utr3,TES	Y	N	Y	Y	N	N	Y	N	N	N	N	Y
Os01g0627800	CG	exon	Y	N	N	N	N	N	N	N	N	N	N	N
Os01g0630900	CHG	intron,exon,exon,utr3,intron,exon,utr3,TES	Y	N	N	Y	N	Y	Y	N	N	N	Y	Y
Os01g0637300	CG	intron,exon	Y	Y	Y	Y	Y	Y	Y	Y	Y	Y	Y	Y
Os01g0640000	CG	intron,intron,exon,TES	Y	N	Y	Y	N	Y	Y	N	N	Y	Y	Y
Os01g0640100	CG	TSS,utr5,exon,intron,TES	Y	N	Y	Y	N	Y	Y	N	N	Y	Y	Y
Os01g0640400	CHH	TES,exon,utr3	Y	N	N	Y	N	N	Y	N	N	N	N	Y
Os01g0640600	CHH	TSS,utr5,exon	Y	N	N	Y	N	N	Y	N	N	N	N	Y
Os01g0645650	CHG	utr3,exon	Y	N	N	Y	N	N	Y	N	N	N	N	Y
Os01g0649732	CG	TES,exon,intron	Y	Y	Y	Y	Y	Y	Y	N	N	Y	Y	Y
Os01g0649950	CG	exon,intron	Y	Y	Y	N	N	Y	N	Y	Y	N	Y	N
Os01g0650200	CHG	intron,intron,intron,intron,exon,utr3,intron	Y	Y	Y	Y	Y	Y	Y	Y	Y	Y	Y	Y
Os01g0650700	CHG	TES,exon,utr3,intron,intron,exon,utr3,utr5,TSS	Y	N	N	Y	N	N	Y	N	N	Y	N	Y
Os01g0660700	CG	exon,utr5,TSS	Y	N	N	Y	N	N	Y	N	N	N	N	Y
Os01g0663500	CG	intron	Y	N	N	N	N	N	N	N	N	N	N	N
Os01g0670500	CHH	utr3,exon	Y	N	N	N	Y	N	N	N	N	N	N	N
Os01g0675933	CG	intron	Y	N	N	N	Y	N	N	Y	N	Y	N	N
Os01g0679600	CG	intron	Y	N	N	Y	N	N	Y	N	N	N	N	N
Os01g0681000	CHH	intron	Y	Y	Y	Y	Y	Y	Y	Y	Y	Y	Y	Y
Os01g0681400	CG	intron,exon	Y	N	Y	N	N	Y	N	N	N	N	N	N
Os01g0683100	CHG	exon,utr5,intron	Y	Y	N	Y	N	Y	Y	N	N	Y	N	Y
Os01g0685100	CHH	utr5,exon	Y	N	Y	N	N	N	N	N	N	Y	N	N
Os01g0685500	CG	intron	Y	N	N	Y	N	Y	Y	N	N	Y	N	Y
Os01g0685600	CG	TSS,utr5,exon	Y	N	N	Y	N	Y	Y	N	N	Y	N	Y
Os01g0700100	CHG	intron,exon	Y	N	N	Y	N	N	N	N	N	N	N	N
Os01g0702400	CHG	intron,exon	Y	N	N	Y	N	Y	Y	N	N	N	N	Y
Os01g0708300	CHH	intron	Y	N	N	Y	N	N	N	Y	N	N	N	N
Os01g0711800	CG	intron,exon	Y	N	N	Y	N	N	Y	N	N	N	N	Y
Os01g0716800	CHH	intron	Y	N	N	N	N	Y	Y	Y	N	N	N	N
Os01g0717301	CG	exon,utr3,TES	Y	N	Y	Y	N	N	Y	N	Y	Y	Y	Y
Os01g0717601	CG	intron,exon	Y	N	N	N	N	Y	N	N	N	N	N	N
Os01g0723500	CHH	intron	Y	Y	N	N	N	N	N	Y	N	N	Y	N
Os01g0725000	CG	TSS,exon,utr5,intron,utr3	Y	N	Y	Y	N	Y	Y	N	N	Y	Y	Y
Os01g0726100	CG	exon	Y	N	N	Y	N	N	Y	N	N	N	N	Y
Os01g0726700	CG	exon	Y	N	Y	Y	Y	N	N	N	N	Y	N	N
Os01g0728000	CHH	utr5,exon	Y	N	N	N	Y	Y	N	N	N	N	N	N
Os01g0728350	CG	intron	Y	Y	Y	Y	N	N	N	N	N	Y	N	N
Os01g0728375	CG	intron	Y	Y	Y	Y	N	N	N	N	N	Y	N	N
Os01g0728400	CG	TSS,exon,utr5	Y	N	N	N	N	N	N	N	N	N	N	N
Os01g0731201	CHH	utr3,exon	Y	Y	N	Y	Y	N	N	Y	N	N	N	N
Os01g0732801	CG	utr3,exon	Y	Y	Y	Y	N	Y	N	N	N	Y	N	N
Os01g0734000	CG	intron	Y	N	N	Y	N	Y	N	N	N	N	N	N
Os01g0738300	CG	exon,intron	Y	N	N	Y	N	Y	Y	N	N	Y	N	Y
Os01g0741200	CG	utr3,exon	Y	N	N	Y	N	Y	N	N	N	N	Y	N
Os01g0741300	CHG	exon,TES	Y	N	N	Y	N	N	Y	N	N	N	N	Y
Os01g0744400	CHG	intron	Y	N	N	Y	Y	Y	Y	N	N	Y	Y	Y
Os01g0744550	CHG	intron	Y	N	N	Y	Y	Y	Y	N	N	Y	Y	Y
Os01g0750300	CG	intron,exon	Y	N	N	N	N	Y	N	N	N	N	N	N
Os01g0753300	CG	exon,TES,utr3	Y	N	N	Y	N	Y	Y	N	N	N	Y	Y
Os01g0756600	CG	exon	Y	N	Y	Y	N	Y	N	N	N	N	N	N
Os01g0762400	CHH	intron	Y	Y	N	N	N	N	N	N	N	N	N	N
Os01g0765200	CHH	TSS,utr5,exon	Y	N	N	N	N	N	N	N	N	N	N	N
Os01g0775300	CHG	intron	Y	N	N	Y	N	N	Y	N	N	N	N	Y
Os01g0775350	CHG	intron	Y	N	N	Y	N	N	Y	N	N	N	N	Y
Os01g0775750	CG	intron,exon,utr5,TSS,intron	Y	N	Y	Y	N	Y	Y	N	N	Y	Y	Y
Os01g0776300	CG	TSS,exon,utr5,intron	Y	N	Y	Y	N	Y	Y	N	N	Y	Y	Y
Os01g0782200	CHH	intron	Y	N	N	N	N	Y	N	N	N	N	N	N
Os01g0785300	CG	TSS,utr5,exon	Y	N	N	Y	N	Y	Y	N	N	Y	Y	Y
Os01g0787600	CG	intron,utr5,exon	Y	Y	Y	Y	Y	Y	Y	Y	Y	Y	Y	N
Os01g0794500	CG	intron	Y	Y	Y	Y	N	Y	Y	N	N	Y	Y	Y
Os01g0795200	CG	exon,intron	Y	N	N	Y	N	Y	N	N	N	N	N	Y
Os01g0795250	CG	exon,utr3,intron,utr5	Y	N	N	Y	N	Y	N	N	N	N	N	Y
Os01g0797900	CHG	exon,utr3	Y	N	N	Y	N	Y	Y	N	N	N	N	Y
Os01g0798100	CG	TSS,exon,utr5,intron,utr3	Y	N	Y	Y	N	Y	Y	N	N	Y	Y	Y
Os01g0799100	CHG	intron	Y	Y	N	Y	N	N	Y	Y	N	N	N	N
Os01g0804150	CHG	intron	Y	N	N	Y	Y	Y	Y	Y	Y	N	Y	N
Os01g0807266	CG	TSS,exon,utr5,intron	Y	N	Y	Y	N	N	Y	N	N	Y	Y	Y
Os01g0807532	CG	TSS,utr5,exon	Y	N	Y	Y	N	Y	Y	N	Y	Y	Y	Y
Os01g0807900	CHH	intron	Y	N	N	N	N	N	N	N	N	N	N	N
Os01g0809000	CHG	utr5,exon	Y	N	N	Y	Y	Y	N	N	N	N	N	Y
Os01g0810300	CHH	intron	Y	N	N	N	N	N	N	N	N	N	N	Y
Os01g0811001	CG	TES,exon	Y	N	N	Y	N	N	N	N	N	N	N	N
Os01g0813700	CG	TES,utr3,exon	Y	N	Y	N	Y	N	N	Y	Y	N	N	Y
Os01g0816600	CG	intron,exon	Y	N	N	Y	N	N	N	N	N	N	N	N
Os01g0817100	CHH	intron	Y	N	N	Y	Y	N	N	Y	Y	N	N	N
Os01g0818700	CG	intron	Y	N	Y	Y	N	N	Y	N	N	Y	N	Y
Os01g0820700	CHH	intron	Y	N	N	Y	N	N	Y	N	N	Y	N	Y
Os01g0824700	CG	exon,intron	Y	N	N	Y	N	N	N	N	N	N	N	Y
Os01g0825800	CHG	intron	Y	N	N	Y	N	N	Y	N	N	N	N	Y
Os01g0830700	CHH	intron	Y	N	N	N	N	N	N	N	N	N	N	N
Os01g0834150	CG	TES,exon,intron	Y	N	N	N	N	Y	N	N	N	Y	Y	N
Os01g0836800	CG	TES,utr3,exon	Y	N	N	Y	N	N	N	N	N	N	N	N
Os01g0838100	CG	exon,intron,intron,exon,utr3,TES	Y	N	N	Y	N	Y	Y	N	N	Y	Y	Y
Os01g0844000	CG	TSS,exon,TES	Y	Y	Y	Y	N	Y	Y	Y	Y	Y	Y	Y
Os01g0845950	CHG	TSS,exon	Y	N	N	N	N	N	Y	N	N	N	N	Y
Os01g0846450	CG	exon,utr3	Y	N	N	N	N	Y	N	N	N	N	N	N
Os01g0848550	CHH	TES,utr3,exon	Y	N	N	Y	N	N	N	N	N	N	N	Y
Os01g0859400	CG	exon,utr3,intron	Y	N	N	Y	N	Y	Y	N	Y	N	N	Y
Os01g0859500	CG	exon,intron	Y	N	N	Y	N	Y	Y	N	N	N	N	Y
Os01g0859600	CHG	utr3,exon,intron	Y	Y	N	Y	N	N	Y	N	Y	Y	N	N
Os01g0862400	CG	intron,exon,utr5	Y	N	Y	Y	N	Y	Y	N	N	Y	Y	Y
Os01g0862500	CG	exon,utr5,intron,utr3	Y	N	Y	Y	N	Y	Y	N	N	Y	Y	Y
Os01g0868550	CHH	intron	Y	N	Y	N	Y	N	Y	N	Y	N	N	N
Os01g0871200	CG	exon,utr3	Y	N	N	Y	N	N	Y	N	N	N	N	N
Os01g0872350	CG	intron,exon,utr5,TSS	Y	Y	Y	Y	N	Y	Y	N	N	Y	Y	Y
Os01g0872400	CG	utr5,exon	Y	Y	Y	Y	N	Y	Y	N	N	Y	Y	Y
Os01g0872800	CG	utr3,exon,intron	Y	N	N	Y	N	N	N	N	N	N	N	N
Os01g0872900	CHG	TES,exon,utr3,intron	Y	N	N	Y	N	N	Y	N	N	N	N	Y
Os01g0873300	CG	TES,utr3,exon,TSS	Y	N	Y	Y	N	Y	Y	N	N	Y	Y	Y
Os01g0876100	CG	intron	Y	Y	Y	Y	N	N	Y	Y	Y	Y	N	Y
Os01g0878101	CG	utr3,exon,utr5,TSS	Y	N	N	Y	N	Y	Y	N	N	Y	Y	Y
Os01g0878200	CG	TSS,utr5,exon,utr3	Y	N	N	Y	N	Y	Y	N	N	Y	Y	Y
Os01g0879000	CG	TES,utr3,exon,utr5,TSS	Y	N	Y	Y	N	Y	Y	N	N	Y	Y	Y
Os01g0879100	CG	TSS,utr5,exon,utr3	Y	N	Y	Y	N	Y	Y	N	Y	Y	Y	Y
Os01g0880300	CG	intron	Y	N	N	Y	Y	Y	Y	N	N	Y	Y	Y
Os01g0880350	CG	intron	Y	N	N	Y	Y	Y	Y	N	N	Y	Y	Y
Os01g0881900	CHH	intron	Y	N	N	N	N	N	Y	N	N	N	N	N
Os01g0882300	CHG	intron,exon	Y	N	N	Y	N	Y	Y	N	N	N	Y	Y
Os01g0883000	CG	exon,intron	Y	N	Y	Y	N	N	Y	N	N	Y	Y	Y
Os01g0883400	CG	TSS,exon	Y	N	N	Y	N	N	Y	N	N	Y	Y	Y
Os01g0884500	CG	exon	Y	N	N	Y	N	N	N	N	N	N	N	N
Os01g0885500	CG	exon,utr5,intron,utr3	Y	N	Y	Y	N	Y	Y	N	N	Y	Y	Y
Os01g0886700	CG	TSS,utr5,exon,utr3	Y	N	Y	Y	N	Y	Y	N	N	Y	Y	Y
Os01g0889900	CHH	intron	Y	N	N	N	N	N	N	N	N	N	N	N
Os01g0890001	CG	intron	Y	N	N	N	Y	N	N	N	Y	N	N	N
Os01g0890050	CG	exon,utr5	Y	N	N	N	N	N	N	N	N	N	N	N
Os01g0890300	CHG	intron,exon	Y	N	N	Y	N	Y	Y	N	N	N	N	Y
Os01g0891400	CG	intron,exon,utr5	Y	N	Y	Y	N	Y	Y	N	N	N	Y	Y
Os01g0895200	CG	exon,utr3,TES	Y	N	N	Y	N	Y	Y	N	N	N	N	Y
Os01g0896300	CHH	exon,intron	Y	N	N	N	N	N	N	N	N	N	N	N
Os01g0898600	CG	exon,utr5	Y	N	N	Y	N	N	N	N	Y	N	N	N
Os01g0899200	CG	exon,intron	Y	N	Y	Y	N	Y	Y	N	N	N	N	Y
Os01g0899700	CG	intron,utr3,exon	Y	N	Y	Y	N	Y	Y	N	N	N	N	Y
Os01g0900750	CG	utr3,exon	Y	N	N	Y	N	Y	Y	N	N	N	Y	Y
Os01g0901300	CG	intron,exon,utr3	Y	N	N	N	N	Y	N	N	N	N	N	N
Os01g0901900	CG	exon,utr3	Y	N	Y	N	N	Y	N	N	N	Y	N	N
Os01g0902200	CG	exon,intron	Y	N	N	N	N	Y	N	N	N	N	N	N
Os01g0902800	CHH	intron	Y	N	N	N	N	N	N	N	N	N	N	N
Os01g0905700	CG	intron,exon	Y	N	Y	N	N	N	N	N	N	Y	Y	Y
Os01g0906450	CG	utr3,exon,TSS	Y	N	Y	Y	N	Y	Y	N	N	Y	Y	Y
Os01g0907400	CG	exon	Y	N	N	N	N	N	N	N	N	N	N	N
Os01g0907600	CHH	utr3,TES,exon	Y	N	N	N	N	N	N	N	N	N	N	N
Os01g0908200	CG	intron,exon	Y	N	N	N	N	N	Y	N	N	N	N	N
Os01g0909500	CG	utr3,exon	Y	N	Y	Y	N	Y	Y	N	N	N	Y	Y
Os01g0909600	CG	exon,utr5	Y	N	Y	Y	N	Y	Y	N	N	N	N	Y
Os01g0911000	CG	utr3,exon,intron,intron,exon	Y	N	Y	N	N	Y	N	N	N	N	N	N
Os01g0912900	CG	intron,exon,utr3	Y	N	Y	N	N	Y	N	N	N	N	N	N
Os01g0913300	CG	TSS,utr5,exon,intron	Y	N	Y	Y	N	Y	Y	N	N	Y	Y	Y
Os01g0914800	CG	exon,intron	Y	N	Y	Y	N	Y	Y	N	N	N	N	Y
Os01g0915600	CG	exon,intron	Y	N	N	N	N	N	N	N	N	N	N	N
Os01g0915666	CG	TSS,utr5,exon,intron	Y	N	N	N	N	N	N	N	N	N	N	N
Os01g0917200	CG	exon	Y	N	Y	N	N	Y	N	N	N	N	N	N
Os01g0919100	CG	exon,intron	Y	N	Y	Y	N	Y	Y	N	N	Y	Y	Y
Os01g0919150	CG	exon,utr5,intron	Y	N	Y	Y	N	Y	Y	N	N	Y	Y	Y
Os01g0919400	CG	intron,exon	Y	N	N	N	N	Y	N	N	N	N	N	N
Os01g0919600	CG	intron,exon	Y	N	Y	Y	N	Y	Y	N	N	N	Y	Y
Os01g0920000	CG	intron	Y	N	N	N	N	Y	N	N	N	N	N	Y
Os01g0920700	CHH	intron	Y	N	Y	Y	Y	Y	Y	Y	Y	Y	N	N
Os01g0923300	CG	intron,exon	Y	N	N	N	N	Y	N	N	N	N	Y	Y
Os01g0925300	CG	utr3,exon	Y	N	Y	Y	N	Y	N	N	N	Y	Y	Y
Os01g0926300	CG	exon,intron	Y	N	Y	Y	N	Y	Y	N	N	N	N	Y
Os01g0926350	CG	exon,utr5,intron	Y	N	Y	Y	N	Y	Y	N	N	N	N	Y
Os01g0926800	CG	exon,intron	Y	N	Y	N	N	N	N	N	N	Y	N	Y
Os01g0929500	CG	exon,intron	Y	N	Y	N	N	Y	N	N	N	N	N	N
Os01g0930300	CG	exon,utr5,intron	Y	N	Y	Y	N	Y	Y	N	N	N	N	Y
Os01g0933400	CG	exon,utr5,TSS	Y	N	Y	Y	N	Y	N	N	N	Y	Y	Y
Os01g0937400	CG	exon,intron,utr5,TSS	Y	N	Y	Y	N	Y	Y	N	N	Y	Y	Y
Os01g0944200	CHG	intron,utr5,exon,intron,intron,exon	Y	Y	Y	Y	N	N	Y	N	Y	Y	Y	Y
Os01g0945300	CG	intron	Y	N	Y	Y	N	Y	Y	N	N	Y	Y	Y
Os01g0945400	CG	intron	Y	N	Y	Y	N	Y	Y	N	N	Y	Y	Y
Os01g0946850	CG	exon,TSS	Y	N	Y	Y	N	Y	Y	Y	N	N	N	Y
Os01g0950900	CG	exon,intron	Y	N	N	Y	N	N	Y	N	N	N	N	Y
Os01g0952000	CG	exon,intron	Y	N	N	N	N	N	Y	N	N	N	N	Y
Os01g0953400	CG	exon,utr3	Y	N	N	Y	N	Y	Y	N	N	N	Y	Y
Os01g0961600	CG	intron,utr3,exon	Y	N	N	N	N	N	Y	N	N	Y	N	Y
Os01g0964400	CG	TES,exon,utr3	Y	N	N	Y	N	N	Y	N	N	N	N	Y
Os01g0965300	CG	intron	Y	N	N	Y	N	N	N	N	N	Y	N	Y
Os01g0965400	CG	intron,exon	Y	N	N	N	N	N	N	N	N	Y	N	Y
Os01g0966000	CG	exon	Y	N	N	Y	N	N	Y	N	N	N	N	Y
Os01g0973100	CHG	intron	Y	N	Y	Y	N	Y	Y	N	N	Y	Y	Y
Os01g0973150	CHG	exon,utr5,intron	Y	N	Y	Y	N	Y	Y	N	N	Y	Y	Y
Os01g0973400	CG	exon	Y	N	N	Y	N	N	Y	N	N	N	Y	Y
Os01g0976450	CG	intron	Y	Y	Y	Y	Y	Y	Y	Y	Y	N	Y	Y
Os01g0976475	CG	exon,TSS	Y	Y	Y	N	Y	Y	N	N	Y	N	Y	N
Os01g0976500	CG	exon	Y	N	N	Y	N	N	Y	N	N	N	N	Y
Os02g0100050	CHG	exon,utr5,intron,utr3,exon,utr3	Y	N	Y	Y	N	N	Y	N	N	N	Y	Y
Os02g0101500	CHH	intron	Y	N	N	N	N	N	N	N	N	N	N	N
Os02g0103600	CG	intron,exon,utr5,TSS	Y	N	Y	Y	N	N	Y	N	N	N	N	Y
Os02g0108100	CG	exon,utr3,TES	Y	N	Y	Y	N	Y	Y	N	N	Y	Y	Y
Os02g0108302	CG	TES,exon,utr3,intron	Y	N	Y	Y	N	Y	Y	N	N	Y	Y	Y
Os02g0112900	CHG	intron	Y	Y	Y	Y	Y	Y	N	Y	Y	Y	Y	N
Os02g0113300	CG	exon	Y	N	N	Y	N	N	Y	N	N	Y	N	Y
Os02g0116000	CG	exon,utr3	Y	N	Y	Y	N	N	Y	N	N	Y	N	Y
Os02g0116300	CG	exon	Y	N	Y	Y	N	Y	Y	N	N	Y	N	Y
Os02g0116800	CG	intron,exon	Y	Y	Y	Y	N	Y	Y	N	N	N	N	Y
Os02g0118800	CG	exon,intron,exon,intron	Y	N	Y	Y	N	Y	Y	N	N	Y	N	Y
Os02g0118850	CG	utr3,exon	Y	N	Y	Y	N	Y	Y	N	N	Y	N	Y
Os02g0118900	CG	exon	Y	N	Y	Y	N	Y	Y	N	N	Y	N	Y
Os02g0118950	CG	exon,intron,exon,utr3,TES	Y	N	Y	Y	N	Y	Y	N	N	N	Y	N
Os02g0119000	CG	TSS,utr5,exon	Y	Y	Y	Y	N	N	Y	N	N	N	N	N
Os02g0128400	CHG	intron,exon	Y	N	Y	Y	N	Y	Y	N	N	Y	Y	Y
Os02g0128500	CHG	intron,exon,utr3	Y	N	Y	Y	N	Y	Y	N	N	Y	Y	Y
Os02g0130900	CG	exon	Y	N	N	N	Y	N	N	N	N	N	N	N
Os02g0133400	CHG	intron,intron,exon,intron	Y	N	Y	Y	Y	Y	Y	Y	Y	Y	Y	Y
Os02g0138500	CG	exon,utr5,TSS	Y	N	N	N	N	N	N	N	N	N	N	N
Os02g0139500	CHG	intron	Y	N	N	Y	N	Y	Y	N	N	Y	N	Y
Os02g0139900	CG	utr3,exon,utr5	Y	N	Y	Y	N	Y	Y	Y	Y	Y	Y	Y
Os02g0140200	CHH	exon,intron	Y	N	N	N	N	Y	N	N	N	N	N	N
Os02g0142750	CG	TES,utr3,exon	Y	N	Y	Y	N	Y	Y	N	N	Y	Y	Y
Os02g0145000	CG	exon,utr5,utr3,exon,utr5,intron	Y	N	Y	Y	N	Y	Y	N	N	Y	Y	Y
Os02g0147100	CHG	intron,exon	Y	N	Y	Y	Y	Y	Y	Y	Y	Y	Y	Y
Os02g0147300	CG	utr3,exon	Y	N	N	Y	N	N	Y	N	N	Y	N	N
Os02g0147500	CG	TSS,exon,intron	Y	N	Y	Y	N	Y	Y	N	N	Y	Y	Y
Os02g0147700	CG	intron,exon	Y	N	Y	Y	N	Y	Y	N	N	Y	Y	Y
Os02g0151400	CG	exon,intron,utr3	Y	N	Y	Y	N	Y	Y	N	N	N	Y	N
Os02g0152200	CHH	exon,utr3	Y	N	Y	Y	N	Y	Y	N	N	Y	N	N
Os02g0157000	CHG	intron	Y	Y	Y	Y	Y	Y	Y	N	N	Y	Y	Y
Os02g0157200	CG	exon,TSS	Y	N	N	Y	N	N	Y	N	N	N	N	Y
Os02g0157501	CHG	exon,utr5,TSS	Y	N	N	Y	N	N	Y	N	N	N	N	Y
Os02g0159000	CG	TSS,exon,intron,utr3	Y	N	Y	Y	N	Y	Y	N	N	Y	Y	Y
Os02g0159900	CHH	intron	Y	N	N	N	Y	N	N	N	N	N	N	N
Os02g0159950	CHH	intron,exon	Y	N	N	N	Y	N	N	N	N	N	N	N
Os02g0167700	CG	intron,exon	Y	N	N	Y	N	N	Y	N	N	N	N	N
Os02g0168000	CG	exon	Y	N	N	Y	N	Y	Y	N	N	Y	Y	Y
Os02g0169151	CG	intron,exon	Y	N	N	Y	N	Y	Y	N	N	N	N	N
Os02g0169300	CG	intron,exon	Y	N	N	Y	N	Y	Y	N	N	N	N	N
Os02g0170300	CG	intron,exon	Y	N	N	Y	N	N	Y	N	N	N	N	Y
Os02g0171700	CG	TSS,utr5,exon,intron	Y	N	N	Y	N	N	Y	N	N	N	N	Y
Os02g0172000	CG	intron	Y	N	N	Y	N	N	Y	N	Y	N	N	Y
Os02g0173300	CG	utr5,exon,utr3,TES	Y	N	Y	Y	N	Y	Y	N	N	Y	Y	Y
Os02g0173401	CG	TES,exon,TSS	Y	N	Y	Y	N	Y	Y	N	N	Y	Y	Y
Os02g0174100	CG	intron,exon	Y	N	N	Y	N	Y	Y	N	N	Y	Y	Y
Os02g0174300	CG	intron,exon	Y	N	Y	Y	N	N	Y	N	N	N	N	N
Os02g0174700	CG	exon,utr3,utr3,exon,intron	Y	N	Y	Y	N	N	Y	N	N	N	N	Y
Os02g0174800	CG	exon,exon,utr3	Y	N	Y	Y	N	N	Y	N	N	N	N	Y
Os02g0175800	CG	intron,exon,utr3	Y	N	N	Y	N	N	Y	N	N	N	N	N
Os02g0176100	CG	exon,intron	Y	Y	Y	Y	N	N	Y	N	Y	Y	Y	Y
Os02g0179000	CG	intron,exon	Y	Y	Y	Y	N	Y	Y	N	N	Y	Y	Y
Os02g0179600	CG	exon,utr5,TSS	Y	N	Y	Y	N	Y	Y	N	N	Y	Y	Y
Os02g0179800	CG	utr3,exon,intron	Y	N	Y	Y	N	Y	Y	N	Y	Y	Y	Y
Os02g0179900	CG	intron,exon,utr3	Y	N	Y	Y	N	Y	Y	N	N	Y	Y	Y
Os02g0179950	CG	intron,exon,utr5	Y	N	Y	Y	N	Y	Y	N	N	Y	Y	Y
Os02g0180100	CG	exon	Y	N	Y	Y	N	Y	Y	N	N	Y	Y	Y
Os02g0183900	CHH	intron	Y	Y	Y	Y	Y	Y	N	N	Y	Y	Y	N
Os02g0184200	CG	exon,intron	Y	N	Y	Y	N	Y	Y	N	N	Y	Y	Y
Os02g0184300	CG	exon,utr5,intron	Y	N	Y	Y	N	Y	Y	N	N	Y	Y	Y
Os02g0185766	CG	exon,utr5,exon,utr5,TSS	Y	N	Y	Y	N	Y	Y	N	N	Y	Y	Y
Os02g0185900	CG	exon,exon,utr3,TES	Y	N	Y	Y	N	Y	Y	N	N	Y	Y	Y
Os02g0186100	CG	exon,utr3	Y	N	Y	Y	N	Y	Y	N	N	N	N	Y
Os02g0189566	CG	TSS,exon,TES	Y	N	Y	Y	N	Y	Y	N	N	Y	Y	Y
Os02g0189700	CG	intron	Y	N	Y	Y	N	Y	Y	N	N	Y	Y	N
Os02g0189800	CG	exon,intron	Y	N	Y	Y	N	Y	Y	N	N	Y	Y	N
Os02g0189900	CG	exon,utr3	Y	N	N	Y	N	N	Y	N	N	Y	Y	N
Os02g0190000	CG	exon	Y	N	N	Y	N	N	Y	N	N	Y	Y	N
Os02g0190200	CG	utr5,exon	Y	N	Y	Y	N	N	Y	N	N	N	N	Y
Os02g0190300	CG	exon	Y	N	Y	Y	N	N	Y	N	N	N	N	Y
Os02g0200800	CG	intron,exon,utr3	Y	N	Y	Y	N	Y	Y	N	N	Y	Y	Y
Os02g0200900	CG	utr3,exon,exon	Y	N	Y	Y	N	Y	Y	N	Y	Y	Y	Y
Os02g0201900	CHH	intron	Y	N	N	Y	N	N	N	N	N	N	N	N
Os02g0207100	CG	exon,utr3	Y	N	N	Y	N	N	Y	N	N	N	N	Y
Os02g0208900	CG	exon,utr3	Y	N	Y	Y	N	Y	Y	N	N	N	N	Y
Os02g0211100	CHH	utr5,exon,intron	Y	N	Y	Y	N	N	Y	N	N	N	N	Y
Os02g0212500	CG	exon	Y	N	N	Y	N	N	Y	N	N	N	N	Y
Os02g0213700	CG	TES,exon,intron,exon,utr5	Y	Y	Y	Y	Y	N	Y	Y	Y	Y	Y	Y
Os02g0214500	CG	exon,intron	Y	N	N	N	N	N	Y	N	N	N	Y	N
Os02g0216100	CG	utr3,exon,intron,utr5,TSS	Y	N	Y	Y	N	Y	Y	N	N	Y	Y	Y
Os02g0216150	CG	TSS,exon,utr5,intron,TES	Y	N	Y	Y	N	Y	Y	N	N	Y	Y	Y
Os02g0216300	CHH	intron	Y	Y	Y	Y	N	N	Y	Y	Y	Y	Y	N
Os02g0216400	CHH	TSS,exon,utr5	Y	Y	N	Y	N	N	Y	Y	N	Y	Y	N
Os02g0217250	CG	intron,exon	Y	N	Y	Y	N	Y	Y	N	N	Y	Y	Y
Os02g0218200	CG	exon,intron	Y	N	N	Y	N	Y	Y	N	N	N	N	Y
Os02g0218400	CHG	exon	Y	N	N	Y	N	N	Y	N	N	N	N	Y
Os02g0219200	CG	exon,intron	Y	N	N	Y	N	N	Y	N	N	N	N	Y
Os02g0219300	CG	utr5,exon	Y	N	N	Y	N	N	Y	N	N	N	N	Y
Os02g0220100	CG	exon	Y	N	Y	Y	N	Y	Y	N	N	Y	Y	Y
Os02g0220700	CG	exon	Y	N	Y	Y	N	Y	Y	N	Y	N	N	Y
Os02g0220800	CG	utr5,exon	Y	N	Y	Y	N	Y	Y	N	N	N	N	Y
Os02g0221100	CG	exon	Y	N	N	N	N	N	N	N	N	N	N	N
Os02g0222100	CG	TSS,utr5,exon	Y	N	Y	Y	N	Y	Y	N	N	Y	Y	Y
Os02g0223200	CG	utr3,exon,utr5,TSS	Y	N	Y	Y	N	Y	Y	N	Y	Y	Y	Y
Os02g0223300	CG	TSS,utr5,exon,utr3,TES	Y	N	Y	Y	N	Y	Y	N	N	Y	Y	Y
Os02g0227100	CG	utr3,exon,intron	Y	N	N	Y	N	N	Y	N	N	N	N	Y
Os02g0230625	CG	TSS,utr5,exon,TES	Y	Y	Y	Y	N	Y	Y	Y	N	Y	Y	Y
Os02g0232300	CG	exon	Y	N	N	Y	N	N	Y	N	N	N	N	Y
Os02g0234400	CG	utr5,exon	Y	N	Y	Y	N	N	Y	N	N	N	N	Y
Os02g0234450	CG	exon	Y	N	Y	Y	N	N	Y	N	N	N	N	Y
Os02g0235600	CG	exon,intron	Y	N	N	Y	N	Y	Y	N	Y	N	Y	Y
Os02g0235701	CG	exon,intron	Y	N	N	Y	N	Y	Y	N	Y	N	Y	Y
Os02g0235802	CG	intron,exon,utr5	Y	N	N	Y	N	N	Y	N	N	N	N	Y
Os02g0235900	CG	exon	Y	N	N	Y	N	N	Y	N	N	N	N	Y
Os02g0237100	CG	intron,exon	Y	N	N	Y	N	N	Y	N	N	N	N	Y
Os02g0241300	CG	intron,exon,utr5,TSS	Y	N	N	Y	N	Y	Y	N	N	N	Y	Y
Os02g0245200	CG	exon,utr3	Y	N	Y	Y	Y	N	Y	N	N	Y	Y	Y
Os02g0245900	CG	TSS,utr5,exon,utr3	Y	N	Y	Y	N	N	Y	N	N	Y	N	Y
Os02g0246101	CHH	TES,exon	Y	N	N	N	N	Y	Y	N	N	N	Y	Y
Os02g0250300	CG	exon	Y	N	N	N	N	N	Y	N	Y	N	N	N
Os02g0256100	CG	exon,intron	Y	N	Y	Y	N	Y	Y	N	N	Y	N	Y
Os02g0256500	CHG	exon,utr3,TES	Y	Y	N	Y	Y	Y	Y	N	N	Y	Y	Y
Os02g0257200	CG	exon,intron	Y	Y	N	Y	N	N	Y	N	N	N	N	Y
Os02g0257250	CG	intron,exon	Y	Y	N	Y	N	N	Y	N	N	N	N	Y
Os02g0262800	CG	exon	Y	N	N	Y	N	N	Y	N	N	N	N	Y
Os02g0264700	CHG	exon,utr5,intron	Y	N	Y	Y	N	N	Y	N	N	N	N	Y
Os02g0266900	CG	exon,utr3	Y	N	Y	Y	N	Y	Y	N	N	N	Y	Y
Os02g0267832	CG	TES,exon	Y	N	N	Y	N	N	Y	N	N	Y	N	Y
Os02g0272800	CG	intron	Y	N	N	Y	N	N	Y	N	N	N	Y	Y
Os02g0273100	CG	exon	Y	N	N	Y	N	N	Y	N	N	N	N	N
Os02g0274000	CHG	intron	Y	N	N	Y	N	N	Y	N	N	N	N	Y
Os02g0275200	CG	intron	Y	Y	N	Y	N	Y	Y	Y	N	Y	Y	Y
Os02g0276900	CHH	intron	Y	N	N	N	N	N	N	N	N	N	N	N
Os02g0278400	CG	exon	Y	N	N	Y	N	Y	Y	N	N	N	N	Y
Os02g0278450	CG	exon,utr5	Y	N	N	Y	N	Y	Y	N	N	N	N	Y
Os02g0280200	CG	exon,TES	Y	N	Y	Y	N	N	Y	N	N	Y	Y	Y
Os02g0280400	CG	utr5,exon	Y	N	N	Y	N	N	Y	N	N	N	N	Y
Os02g0284300	CG	exon,TES	Y	N	N	Y	N	N	Y	N	N	N	N	Y
Os02g0286700	CG	intron,exon,utr5,TSS	Y	N	N	Y	N	N	Y	N	N	Y	N	Y
Os02g0286850	CG	TSS,exon,utr5	Y	N	N	Y	N	N	Y	N	N	Y	Y	Y
Os02g0286891	CG	exon,utr5,intron	Y	N	N	N	N	N	Y	N	N	N	Y	N
Os02g0290300	CHG	intron	Y	N	N	N	N	Y	N	N	N	N	N	N
Os02g0290900	CG	exon,intron,TES	Y	N	N	Y	N	N	Y	N	N	N	N	Y
Os02g0291600	CG	intron	Y	N	N	N	N	N	N	N	N	N	Y	N
Os02g0293500	CHH	intron	Y	N	N	N	N	N	N	N	N	Y	N	N
Os02g0293575	CHH	intron	Y	N	N	N	N	N	N	N	N	Y	N	N
Os02g0296400	CHG	intron	Y	N	N	N	N	N	Y	N	N	N	N	Y
Os02g0299200	CHH	intron	Y	N	N	Y	N	N	N	N	N	Y	N	Y
Os02g0301450	CG	exon,utr5,TSS	Y	N	N	Y	N	N	Y	N	N	N	N	Y
Os02g0301650	CG	TSS,utr5,exon	Y	N	N	Y	N	Y	Y	Y	Y	N	N	Y
Os02g0302200	CG	intron	Y	Y	Y	Y	Y	Y	N	Y	Y	N	Y	Y
Os02g0307200	CHG	TSS,utr5,exon	Y	N	N	N	N	N	Y	N	N	N	N	N
Os02g0307400	CHG	TES,exon,utr3,intron,exon,utr3	Y	N	N	Y	N	N	N	N	N	N	N	Y
Os02g0310200	CG	TSS,utr5,exon	Y	N	N	Y	N	N	Y	N	N	N	N	Y
Os02g0313450	CG	intron	Y	N	N	Y	Y	N	Y	Y	N	Y	N	Y
Os02g0314300	CHH	intron	Y	N	N	Y	N	Y	Y	N	N	N	Y	Y
Os02g0316900	CG	intron	Y	N	N	Y	N	N	Y	N	N	N	N	Y
Os02g0318500	CHG	TES,exon,intron	Y	N	N	Y	N	Y	Y	N	N	N	N	Y
Os02g0325401	CHG	exon,intron,utr3	Y	N	N	Y	N	N	Y	N	N	Y	Y	Y
Os02g0327700	CG	exon	Y	N	N	Y	N	Y	N	N	N	N	Y	Y
Os02g0328525	CHG	intron,exon,utr3,TES	Y	N	N	Y	N	N	N	N	N	N	N	Y
Os02g0433600	CHH	intron	Y	N	N	N	N	N	N	Y	Y	N	N	N
Os02g0435200	CHG	intron	Y	N	N	N	N	Y	N	N	N	N	N	N
Os02g0437800	CHH	intron,exon,utr5,TSS	Y	Y	N	N	N	N	N	N	N	N	N	N
Os02g0438900	CHG	exon,intron	Y	Y	N	Y	N	N	Y	N	N	N	N	Y
Os02g0439700	CG	exon,utr3	Y	N	N	N	N	N	N	N	N	N	N	N
Os02g0440900	CG	intron,exon,utr3,TES	Y	N	N	Y	N	N	Y	N	N	Y	N	Y
Os02g0443001	CHG	exon,utr3,intron	Y	N	N	Y	N	N	Y	N	N	N	N	Y
Os02g0452500	CHH	intron,intron	Y	N	Y	N	Y	N	Y	Y	N	N	N	N
Os02g0452700	CG	TES,utr3,exon,utr5,TSS	Y	Y	N	Y	Y	N	N	Y	Y	N	N	Y
Os02g0456100	CG	exon,utr3,TES	Y	N	N	Y	N	Y	Y	N	N	N	N	Y
Os02g0458100	CG	intron,intron	Y	Y	Y	Y	N	Y	Y	Y	Y	Y	Y	Y
Os02g0458900	CG	intron	Y	N	N	Y	N	N	Y	N	Y	N	Y	Y
Os02g0459600	CG	exon,utr3	Y	N	N	Y	N	Y	Y	N	N	Y	Y	Y
Os02g0461600	CHG	intron	Y	Y	N	Y	N	N	Y	N	N	N	Y	Y
Os02g0462000	CG	utr5,exon,utr3,intron	Y	N	N	Y	N	Y	Y	N	N	N	N	Y
Os02g0462200	CG	exon,utr5,intron	Y	N	N	Y	N	Y	Y	N	N	N	N	Y
Os02g0463725	CHG	exon,utr3	Y	N	N	Y	N	N	N	N	N	N	N	Y
Os02g0467400	CG	utr3,exon,utr5,TSS	Y	N	Y	N	N	Y	Y	N	N	Y	Y	Y
Os02g0469200	CHG	exon,utr3,intron	Y	N	N	Y	N	Y	Y	N	N	N	N	Y
Os02g0469300	CG	intron,exon,utr3	Y	N	N	N	N	N	N	N	N	N	N	Y
Os02g0469900	CG	exon	Y	N	N	N	N	N	N	N	Y	N	N	Y
Os02g0469950	CG	exon,utr5	Y	N	N	N	N	N	N	N	Y	N	N	Y
Os02g0470600	CHH	intron	Y	Y	N	N	Y	N	N	Y	Y	N	Y	N
Os02g0471500	CG	utr3,exon	Y	N	N	Y	Y	N	Y	N	N	N	N	Y
Os02g0472500	CHG	intron	Y	Y	N	Y	Y	N	Y	Y	Y	N	N	N
Os02g0478300	CHG	exon	Y	N	N	Y	N	N	Y	N	N	Y	Y	Y
Os02g0479700	CG	intron,exon,utr5,TSS	Y	N	N	Y	N	Y	Y	N	N	N	N	Y
Os02g0480200	CHG	exon,intron,utr5	Y	N	N	Y	N	Y	Y	N	N	N	N	Y
Os02g0480800	CG	intron	Y	N	Y	N	N	Y	N	N	N	Y	Y	N
Os02g0489400	CG	intron,exon	Y	N	N	Y	N	Y	N	N	N	N	N	Y
Os02g0489525	CG	exon,utr5,intron	Y	N	N	Y	N	Y	N	N	N	N	N	N
Os02g0489550	CG	TES,exon,intron	Y	N	N	Y	N	Y	N	N	N	N	N	N
Os02g0493300	CHH	intron	Y	N	N	Y	N	N	Y	N	N	N	N	N
Os02g0494600	CG	intron,exon	Y	N	N	Y	N	Y	Y	N	N	N	N	Y
Os02g0494700	CG	exon,utr3,TES,intron	Y	N	N	Y	N	N	Y	N	N	Y	Y	Y
Os02g0496300	CG	TSS,exon,utr5,intron,utr3,exon,utr3,intron,TES	Y	N	Y	Y	N	Y	Y	N	N	Y	Y	Y
Os02g0496500	CHH	intron	Y	Y	N	N	N	N	N	N	N	N	N	N
Os02g0497700	CG	utr3,exon	Y	N	N	Y	Y	Y	Y	N	Y	N	Y	Y
Os02g0502300	CG	exon,TSS	Y	N	N	Y	N	N	N	N	N	N	N	Y
Os02g0505700	CG	exon,utr5,TSS	Y	N	N	N	N	N	N	N	N	N	N	N
Os02g0506500	CHG	exon,intron,utr3	Y	N	Y	Y	N	Y	Y	N	N	Y	Y	Y
Os02g0510200	CG	exon,utr3	Y	N	N	N	N	Y	N	N	N	N	N	N
Os02g0511100	CHH	intron	Y	N	N	Y	Y	N	N	N	N	Y	N	N
Os02g0513700	CHG	exon,utr3,intron	Y	N	N	N	N	N	Y	N	N	N	N	Y
Os02g0513800	CG	intron,exon	Y	Y	N	Y	N	Y	Y	N	Y	N	N	Y
Os02g0514700	CG	TSS,exon,utr5,intron	Y	N	N	N	N	N	N	N	N	Y	N	Y
Os02g0517333	CG	exon,utr3,intron,utr3,exon,utr5	Y	N	Y	Y	N	Y	Y	N	N	N	Y	Y
Os02g0517366	CG	exon	Y	N	N	Y	N	N	N	N	N	N	N	Y
Os02g0517700	CG	TES,utr3,exon	Y	N	N	Y	N	Y	Y	N	N	Y	N	Y
Os02g0517750	CG	TSS,utr5,exon,intron,utr3	Y	N	N	Y	N	Y	Y	N	N	N	Y	Y
Os02g0519100	CG	intron,exon	Y	Y	N	Y	N	Y	N	N	N	N	N	Y
Os02g0519401	CG	exon,utr5	Y	N	N	N	N	Y	N	N	N	N	N	Y
Os02g0521300	CG	exon,utr5	Y	N	N	N	Y	N	N	N	N	N	N	N
Os02g0522100	CG	exon,utr3	Y	N	Y	N	N	Y	N	N	N	N	N	N
Os02g0524600	CG	utr3,exon	Y	Y	N	Y	N	Y	Y	N	N	N	N	Y
Os02g0526600	CG	exon,utr3,intron	Y	N	N	Y	N	Y	N	N	N	N	N	N
Os02g0528500	CG	TSS,exon,utr5,intron,exon,utr3,intron	Y	N	Y	Y	N	Y	Y	N	N	N	Y	Y
Os02g0528900	CHG	intron	Y	N	N	N	N	N	N	N	N	N	N	N
Os02g0529400	CHH	TSS,exon,utr5	Y	N	Y	N	N	Y	N	N	N	N	N	N
Os02g0530100	CG	intron	Y	Y	Y	Y	Y	Y	Y	N	Y	N	N	Y
Os02g0531450	CG	TES,utr3,exon	Y	N	Y	Y	N	Y	Y	N	N	N	Y	Y
Os02g0534400	CHH	intron	Y	N	N	N	N	N	N	N	N	N	N	N
Os02g0534550	CHH	intron	Y	N	N	N	N	N	N	N	N	N	N	N
Os02g0537400	CG	intron,exon	Y	N	Y	Y	N	Y	Y	N	N	N	N	Y
Os02g0537450	CG	TES,utr3,exon	Y	N	Y	Y	N	Y	Y	N	N	N	N	Y
Os02g0538550	CG	TES,exon	Y	Y	N	Y	N	N	Y	N	N	N	N	Y
Os02g0539100	CG	exon,intron	Y	Y	N	Y	N	Y	Y	Y	N	Y	Y	Y
Os02g0540000	CG	TSS,exon,utr5,intron,utr3,TES	Y	N	Y	Y	N	Y	Y	N	N	Y	Y	Y
Os02g0541900	CG	TSS,utr5,exon,intron,intron,exon	Y	N	Y	Y	N	Y	Y	N	N	N	N	Y
Os02g0544566	CHG	exon,utr5,TSS	Y	N	N	Y	N	N	Y	N	N	N	N	Y
Os02g0546400	CG	TSS,utr5,exon	Y	N	N	Y	N	N	Y	N	N	N	N	Y
Os02g0547300	CG	TSS,exon	Y	N	Y	Y	N	Y	Y	N	N	Y	Y	Y
Os02g0548900	CG	exon,utr5,TSS	Y	N	N	Y	N	N	Y	N	Y	N	N	N
Os02g0549200	CG	exon,intron	Y	N	N	Y	N	Y	Y	N	N	N	N	N
Os02g0549700	CG	intron,intron	Y	Y	Y	Y	N	Y	Y	N	Y	N	Y	Y
Os02g0554300	CHG	intron	Y	N	N	Y	N	Y	Y	N	N	N	N	Y
Os02g0554500	CG	TSS,exon,utr3,intron,TES	Y	N	N	Y	N	N	Y	N	N	N	N	Y
Os02g0555100	CG	exon	Y	N	N	N	N	Y	N	N	N	N	N	Y
Os02g0555600	CG	intron	Y	N	N	Y	N	Y	Y	N	N	N	N	Y
Os02g0555832	CG	exon,utr5,intron	Y	N	N	Y	N	Y	N	N	N	N	Y	N
Os02g0555900	CG	exon	Y	N	N	Y	N	Y	N	N	N	N	Y	N
Os02g0556100	CHG	intron	Y	N	Y	Y	N	Y	Y	N	N	Y	N	Y
Os02g0556300	CG	utr5,exon	Y	N	N	N	N	N	N	N	N	N	N	N
Os02g0556400	CG	exon	Y	N	N	N	N	N	N	N	N	N	N	N
Os02g0562600	CHG	utr3,exon,intron	Y	N	N	Y	N	N	N	N	N	Y	Y	N
Os02g0564100	CG	exon	Y	N	N	N	N	Y	N	N	N	N	Y	N
Os02g0565000	CG	exon	Y	N	N	Y	N	N	Y	N	N	N	N	Y
Os02g0565500	CG	exon,intron	Y	N	Y	Y	N	Y	Y	N	N	N	N	Y
Os02g0568700	CG	intron	Y	Y	N	N	N	Y	N	Y	N	Y	Y	Y
Os02g0570300	CG	TSS,exon,utr5,intron,utr3,TES	Y	N	N	Y	N	Y	Y	N	N	Y	Y	Y
Os02g0570400	CG	exon,intron	Y	N	N	Y	N	Y	Y	N	Y	N	N	Y
Os02g0570700	CHH	intron	Y	N	N	N	N	N	N	N	N	N	N	N
Os02g0570800	CHH	intron	Y	N	N	N	N	N	N	N	N	N	N	N
Os02g0571300	CG	intron,exon	Y	N	Y	Y	N	Y	Y	N	N	Y	N	Y
Os02g0571800	CHG	TES,exon,intron,exon,exon,intron	Y	N	Y	Y	N	N	Y	N	N	N	N	Y
Os02g0575900	CHH	intron	Y	N	Y	N	N	Y	N	Y	N	N	N	N
Os02g0576600	CG	exon,intron	Y	N	N	Y	N	N	Y	N	N	N	N	Y
Os02g0579600	CG	utr5,exon,intron	Y	N	Y	Y	N	Y	Y	N	N	Y	Y	N
Os02g0585566	CG	exon	Y	N	Y	N	N	Y	N	Y	N	N	Y	N
Os02g0586000	CG	utr3,exon,intron	Y	N	Y	Y	N	N	Y	N	N	Y	N	Y
Os02g0589900	CG	intron,intron,intron	Y	Y	Y	Y	Y	Y	Y	Y	Y	Y	Y	Y
Os02g0590200	CHG	exon	Y	N	N	Y	N	N	Y	N	N	N	N	Y
Os02g0591000	CHH	TSS,utr5,exon,intron	Y	N	N	N	Y	N	N	N	Y	N	N	N
Os02g0592000	CG	TES,utr3,exon,intron	Y	N	Y	Y	N	Y	Y	N	N	Y	Y	Y
Os02g0593100	CG	exon,intron	Y	N	Y	Y	N	N	Y	N	N	Y	Y	Y
Os02g0597700	CHH	exon,utr3	Y	N	Y	N	N	N	N	N	N	Y	N	N
Os02g0605400	CHH	intron	Y	Y	N	N	Y	N	N	Y	Y	N	N	N
Os02g0609500	CG	exon,utr5,TSS	Y	N	Y	Y	N	N	Y	N	N	Y	N	Y
Os02g0612600	CG	TSS,exon	Y	N	N	Y	N	Y	Y	N	N	Y	Y	Y
Os02g0614966	CHG	exon	Y	N	N	Y	N	N	Y	N	N	N	N	Y
Os02g0620000	CG	TSS,exon,intron	Y	Y	Y	Y	Y	Y	Y	Y	N	Y	Y	Y
Os02g0621400	CG	TSS,utr5,exon,utr3	Y	Y	Y	Y	Y	N	Y	Y	N	Y	Y	Y
Os02g0623300	CG	TSS,utr5,exon,utr3	Y	N	Y	Y	N	Y	Y	N	N	Y	N	Y
Os02g0630100	CG	TES,exon	Y	N	N	Y	Y	N	Y	N	Y	Y	Y	Y
Os02g0632950	CG	exon,utr5,TSS,intron	Y	N	Y	Y	Y	Y	Y	N	Y	Y	Y	Y
Os02g0633000	CG	exon,intron	Y	N	Y	Y	Y	Y	Y	N	Y	Y	Y	Y
Os02g0633700	CG	exon	Y	N	N	Y	N	Y	Y	N	N	Y	Y	N
Os02g0635300	CG	TSS,exon	Y	N	N	Y	N	N	Y	N	N	Y	Y	Y
Os02g0640800	CG	utr5,exon	Y	N	N	Y	N	N	Y	N	N	Y	Y	Y
Os02g0648900	CG	TSS,utr5,exon,utr3	Y	N	Y	Y	N	Y	Y	N	N	Y	Y	Y
Os02g0652100	CHH	utr3,exon	Y	N	N	N	N	N	N	N	N	N	N	Y
Os02g0652550	CG	intron	Y	N	N	Y	N	N	Y	N	N	N	N	Y
Os02g0652575	CG	exon,utr3	Y	N	N	Y	N	N	Y	N	N	N	N	Y
Os02g0666300	CHG	intron	Y	N	N	Y	Y	N	Y	N	Y	N	Y	Y
Os02g0721600	CHG	intron	Y	N	N	N	N	N	Y	N	N	Y	N	Y
Os02g0725300	CHG	intron,utr5,exon	Y	N	N	N	Y	N	N	N	N	N	N	N
Os02g0727100	CG	intron	Y	N	Y	N	Y	Y	Y	Y	N	N	N	Y
Os02g0727200	CG	TSS,utr5,exon	Y	N	Y	N	Y	Y	N	N	N	N	N	N
Os02g0728300	CHH	intron	Y	Y	N	N	N	N	Y	N	Y	Y	N	N
Os02g0728401	CHH	intron	Y	Y	N	N	N	N	Y	N	Y	Y	N	N
Os02g0729300	CG	TES,utr3,exon	Y	N	N	Y	N	N	Y	N	N	N	Y	Y
Os02g0745600	CHG	intron	Y	N	N	Y	N	N	N	N	N	N	N	Y
Os02g0749700	CG	intron,exon	Y	N	Y	Y	N	Y	Y	N	N	N	N	Y
Os02g0761600	CHG	intron	Y	N	N	Y	N	Y	Y	N	N	N	Y	Y
Os02g0766000	CHG	intron,intron	Y	N	N	Y	N	Y	Y	N	Y	Y	Y	Y
Os02g0772100	CG	utr5,exon	Y	N	N	Y	N	N	Y	Y	N	Y	Y	N
Os02g0779650	CHG	exon,utr3	Y	N	N	Y	N	N	Y	N	N	N	N	Y
Os02g0781900	CG	exon	Y	N	Y	N	N	N	Y	N	N	N	N	N
Os02g0782300	CHG	intron	Y	N	N	N	N	N	Y	N	Y	N	N	Y
Os02g0783650	CG	intron	Y	N	Y	Y	Y	Y	Y	N	N	Y	Y	Y
Os02g0787200	CHH	intron	Y	N	N	N	N	N	N	Y	N	N	N	N
Os02g0787600	CHH	intron	Y	N	N	Y	N	N	Y	N	N	N	N	Y
Os02g0789400	CHG	intron,exon	Y	N	N	Y	N	N	Y	N	N	N	Y	N
Os02g0789600	CHH	exon,utr3,TES	Y	N	N	N	N	N	Y	N	N	N	N	Y
Os02g0798200	CG	exon,utr3	Y	Y	N	Y	Y	N	Y	N	N	N	Y	N
Os02g0801200	CG	intron,exon,utr5	Y	N	Y	N	N	Y	N	N	N	N	Y	N
Os02g0804600	CG	intron	Y	N	Y	Y	N	Y	N	N	N	Y	Y	N
Os02g0804800	CHH	exon,utr3,TES	Y	Y	Y	N	N	N	Y	N	N	N	N	N
Os02g0813183	CHG	exon,utr3,intron	Y	N	N	Y	N	N	Y	N	N	N	N	Y
Os02g0813200	CHG	exon,intron	Y	N	N	Y	N	N	Y	N	N	N	N	Y
Os02g0813350	CG	intron	Y	N	N	Y	N	N	Y	N	N	N	N	Y
Os02g0817000	CG	exon	Y	N	N	Y	N	N	Y	N	N	N	N	Y
Os02g0817050	CG	utr5,exon	Y	N	N	Y	N	N	Y	N	N	N	N	Y
Os02g0819300	CG	utr5,exon	Y	N	N	Y	N	Y	Y	N	N	N	N	Y
Os02g0819600	CG	exon,intron	Y	N	N	Y	N	N	Y	N	N	N	N	Y
Os02g0822400	CHH	exon,intron	Y	N	N	N	N	N	Y	N	N	N	N	N
Os02g0822450	CHH	exon,utr5,intron	Y	N	N	N	N	N	Y	N	N	N	N	N
Os02g0822500	CG	exon	Y	N	N	Y	N	N	Y	N	N	N	N	Y
Os02g0823600	CHH	intron	Y	N	N	N	N	N	N	N	N	N	N	N
Os02g0824800	CG	exon,utr5,intron	Y	N	Y	Y	N	Y	Y	N	N	N	N	Y
Os02g0824900	CG	exon,utr3,intron	Y	N	N	Y	N	N	Y	N	N	N	N	Y
Os02g0825033	CG	utr5,exon,intron,utr3	Y	N	N	Y	N	N	Y	N	N	N	N	Y
Os02g0825650	CHH	intron	Y	N	Y	N	Y	Y	Y	Y	Y	Y	Y	Y
Os02g0826000	CG	exon,intron,intron,exon,TSS	Y	N	N	Y	N	Y	Y	Y	N	N	N	Y
Os02g0826016	CG	exon,utr5,intron	Y	N	N	Y	N	Y	Y	N	N	N	N	Y
Os02g0826032	CG	TSS,exon,utr5,intron,utr3	Y	N	N	Y	N	N	Y	Y	N	N	N	Y
Os02g0826050	CG	TES,exon	Y	N	N	Y	N	N	Y	N	N	N	N	Y
Os02g0828200	CG	intron,intron	Y	Y	Y	Y	Y	Y	Y	Y	Y	Y	Y	Y
Os02g0828300	CG	utr3,exon,utr5,TSS,exon	Y	Y	Y	Y	N	Y	Y	Y	N	Y	Y	Y
Os02g0828400	CG	utr5,exon,utr3,TES,exon	Y	Y	Y	Y	N	Y	Y	Y	N	Y	Y	Y
Os02g0829400	CG	exon	Y	Y	N	Y	N	N	Y	N	N	N	N	Y
Os02g0830700	CG	exon	Y	N	N	Y	N	N	Y	N	N	N	N	Y
Os02g0830900	CHH	exon,utr3,TES	Y	N	N	N	N	N	N	N	N	N	N	N
Os02g0832900	CHG	exon,utr3,TES	Y	N	N	Y	N	N	Y	N	N	N	N	Y
Os02g0833300	CG	utr3,exon	Y	N	Y	Y	N	Y	Y	N	N	N	N	Y
Os02g0834700	CG	intron,exon,utr3	Y	N	N	Y	N	N	Y	N	N	N	N	Y
Os03g0103600	CG	exon,intron	Y	N	N	Y	N	N	Y	N	N	N	Y	Y
Os03g0103800	CG	exon,utr5,intron	Y	N	Y	Y	N	Y	N	N	N	Y	Y	Y
Os03g0103900	CHG	TSS,exon,utr3,TES	Y	N	Y	Y	N	Y	N	N	N	Y	Y	Y
Os03g0104800	CHG	TES,utr3,exon	Y	N	Y	N	Y	Y	N	N	N	N	Y	N
Os03g0104901	CHH	intron	Y	Y	Y	Y	N	Y	N	Y	N	N	N	N
Os03g0105300	CHG	exon,utr3,TES	Y	N	N	N	N	N	N	N	N	N	Y	Y
Os03g0105401	CHG	TSS,exon,utr5,intron	Y	N	N	Y	N	Y	Y	N	Y	N	Y	Y
Os03g0105500	CHG	TES,exon,utr3	Y	N	N	Y	N	Y	Y	N	N	Y	Y	Y
Os03g0108800	CG	TSS,utr5,exon,intron	Y	N	Y	N	N	Y	N	N	N	Y	Y	Y
Os03g0109900	CHG	intron,exon,intron,exon,intron,exon,utr5,TSS	Y	N	Y	Y	N	Y	Y	N	N	Y	Y	Y
Os03g0110600	CG	TSS,exon	Y	N	N	Y	N	Y	Y	N	N	N	Y	Y
Os03g0115800	CHG	exon	Y	N	N	Y	N	N	Y	N	N	N	N	Y
Os03g0116900	CHH	utr5,exon	Y	N	Y	N	N	Y	N	N	N	N	Y	N
Os03g0119400	CG	TES,utr3,exon,utr5,TSS	Y	N	Y	Y	N	Y	N	N	N	Y	Y	Y
Os03g0119700	CG	exon,utr3	Y	N	Y	N	N	Y	Y	N	N	N	Y	Y
Os03g0119800	CG	exon,utr5	Y	N	Y	N	N	Y	Y	N	N	N	Y	Y
Os03g0122300	CHH	intron,intron	Y	Y	Y	N	Y	Y	N	Y	N	N	Y	N
Os03g0130200	CG	intron,exon	Y	N	Y	Y	N	N	Y	N	N	N	Y	Y
Os03g0137300	CHH	intron	Y	N	Y	N	Y	N	N	N	Y	N	Y	N
Os03g0142800	CG	exon	Y	N	N	N	N	N	Y	N	Y	N	Y	Y
Os03g0143700	CG	exon,utr5	Y	N	Y	N	N	N	Y	N	N	N	N	N
Os03g0144100	CG	TSS,exon,TES	Y	N	Y	Y	N	N	Y	N	N	N	Y	Y
Os03g0144800	CG	exon	Y	N	Y	N	N	N	Y	N	N	N	N	Y
Os03g0144951	CHH	intron	Y	Y	Y	Y	N	N	N	Y	N	N	Y	N
Os03g0145700	CHG	intron,utr5,exon,exon	Y	N	N	Y	N	N	Y	N	N	N	N	Y
Os03g0145751	CHG	exon,TSS	Y	N	N	Y	N	N	Y	N	N	N	N	Y
Os03g0147150	CG	TES,utr3,exon	Y	N	Y	Y	N	N	Y	N	N	N	N	Y
Os03g0152800	CG	exon,utr5	Y	N	N	N	N	N	N	N	N	N	N	N
Os03g0153000	CHG	intron	Y	N	Y	N	N	N	Y	N	N	Y	N	Y
Os03g0153100	CG	intron,exon	Y	N	Y	N	Y	Y	Y	Y	N	Y	N	Y
Os03g0154300	CG	exon,intron,intron	Y	N	Y	Y	N	Y	Y	N	N	Y	Y	Y
Os03g0157000	CG	intron	Y	Y	Y	N	Y	Y	Y	Y	Y	N	Y	N
Os03g0159100	CG	exon,intron	Y	N	Y	Y	N	N	Y	N	N	N	Y	Y
Os03g0159150	CG	intron	Y	N	Y	Y	N	N	Y	N	N	N	N	Y
Os03g0159200	CG	intron	Y	N	Y	Y	N	N	Y	N	N	N	N	Y
Os03g0161900	CG	utr3,exon	Y	N	Y	N	N	N	Y	N	N	N	N	Y
Os03g0162300	CG	utr3,exon,utr5,TSS	Y	N	Y	Y	N	N	Y	N	N	Y	Y	Y
Os03g0163200	CG	exon	Y	N	Y	N	N	N	N	N	N	N	N	N
Os03g0164800	CG	exon	Y	N	Y	N	N	N	Y	N	N	N	N	N
Os03g0165266	CG	exon	Y	N	Y	N	N	N	Y	N	N	N	N	N
Os03g0165375	CG	TSS,exon,TES	Y	N	Y	Y	N	Y	Y	N	N	Y	Y	Y
Os03g0166600	CG	utr3,exon	Y	Y	N	N	Y	N	N	N	N	N	N	N
Os03g0166800	CG	exon,utr3,intron	Y	N	Y	N	N	N	N	N	N	N	N	N
Os03g0166900	CHH	TES,exon,utr3	Y	N	N	N	Y	Y	N	N	N	N	N	N
Os03g0167500	CG	intron,exon	Y	N	N	Y	N	N	Y	N	N	N	N	Y
Os03g0168200	CG	exon,intron	Y	N	Y	N	N	N	Y	N	N	Y	N	Y
Os03g0168600	CG	exon	Y	N	N	Y	N	N	Y	N	N	N	N	Y
Os03g0168800	CHG	exon,utr3	Y	N	Y	N	N	N	N	N	N	N	Y	N
Os03g0170200	CG	exon,utr5,TSS	Y	Y	Y	Y	Y	Y	Y	N	N	Y	Y	Y
Os03g0171300	CG	intron	Y	N	N	N	N	N	N	N	N	N	N	N
Os03g0172000	CG	exon	Y	N	N	Y	N	N	Y	N	N	N	N	Y
Os03g0174600	CHG	intron	Y	Y	Y	Y	N	N	Y	N	N	Y	Y	Y
Os03g0180500	CG	exon,utr3,intron,utr5,TSS	Y	N	Y	Y	N	N	Y	N	N	Y	Y	Y
Os03g0181500	CHH	intron	Y	N	N	N	N	N	N	N	N	N	N	N
Os03g0181550	CHH	intron	Y	N	N	N	N	N	N	N	N	N	N	N
Os03g0181750	CG	exon	Y	N	N	N	N	N	Y	N	N	N	Y	Y
Os03g0184201	CG	TSS,utr5,exon,intron,utr3	Y	N	Y	Y	N	N	Y	Y	Y	N	Y	Y
Os03g0187500	CG	utr3,exon,utr5	Y	N	Y	N	N	N	Y	N	N	N	Y	N
Os03g0187525	CG	TSS,exon,utr5	Y	N	Y	Y	N	N	Y	N	N	N	Y	N
Os03g0189400	CG	intron	Y	N	Y	N	N	N	Y	N	Y	Y	Y	Y
Os03g0192000	CHH	intron	Y	N	Y	N	N	N	N	N	N	N	N	N
Os03g0196100	CHG	exon,utr5,TSS	Y	N	N	Y	N	N	Y	N	N	N	N	Y
Os03g0204300	CG	exon,utr5	Y	N	Y	Y	N	Y	Y	Y	N	Y	Y	Y
Os03g0204366	CG	exon,TES	Y	N	Y	Y	N	N	Y	Y	N	Y	Y	Y
Os03g0207475	CG	intron,exon,utr5,TSS	Y	N	Y	Y	N	N	Y	N	N	Y	Y	Y
Os03g0217200	CHG	intron	Y	N	N	Y	N	N	N	N	N	N	N	N
Os03g0218100	CG	exon,utr3	Y	N	N	Y	N	N	Y	N	N	N	N	Y
Os03g0218200	CG	intron	Y	N	N	Y	Y	Y	Y	Y	N	N	N	Y
Os03g0220700	CG	intron	Y	Y	N	Y	N	N	Y	N	N	N	N	Y
Os03g0229100	CHG	intron	Y	N	N	N	N	Y	N	N	N	N	Y	N
Os03g0235100	CHH	TSS,utr5,exon	Y	N	N	Y	N	N	N	N	N	Y	N	N
Os03g0235400	CG	exon,utr5,intron,TSS	Y	N	N	Y	N	N	Y	Y	N	N	Y	Y
Os03g0235900	CG	utr3,exon,intron	Y	N	Y	Y	N	N	Y	N	N	N	N	N
Os03g0241001	CG	utr3,exon,intron	Y	N	Y	Y	N	Y	Y	N	N	N	Y	Y
Os03g0243350	CG	TSS,exon,utr5,intron	Y	N	Y	Y	N	Y	Y	N	N	Y	Y	Y
Os03g0247300	CG	exon	Y	N	N	Y	N	N	Y	N	N	Y	Y	Y
Os03g0247400	CG	TSS,exon,TES	Y	N	Y	Y	N	Y	Y	N	N	Y	Y	Y
Os03g0248250	CG	intron	Y	N	Y	Y	N	Y	Y	N	N	Y	Y	Y
Os03g0259600	CG	TSS,utr5,exon	Y	N	N	Y	N	Y	Y	N	Y	N	Y	Y
Os03g0262500	CHH	utr3,exon,utr5	Y	N	N	N	N	N	N	N	N	N	N	N
Os03g0263900	CG	exon	Y	N	Y	Y	N	N	Y	N	Y	N	N	Y
Os03g0264075	CG	TES,exon	Y	Y	Y	Y	N	Y	Y	N	Y	N	N	Y
Os03g0267400	CG	TSS,utr5,exon,utr3,TES	Y	N	Y	Y	N	Y	Y	N	N	N	Y	Y
Os03g0269500	CHH	TSS,utr5,exon	Y	N	N	Y	N	N	N	N	N	N	N	Y
Os03g0270900	CG	TSS,utr5,exon,TES	Y	N	Y	Y	N	Y	Y	N	N	N	Y	Y
Os03g0271100	CG	exon,intron	Y	N	N	Y	N	N	Y	N	N	N	N	Y
Os03g0272400	CHG	intron	Y	N	N	Y	N	N	Y	N	N	N	Y	Y
Os03g0278500	CHG	intron,exon,utr3	Y	N	N	Y	Y	Y	Y	N	Y	N	N	Y
Os03g0278566	CG	TES,utr3,exon	Y	N	N	N	N	Y	N	N	N	Y	N	N
Os03g0282232	CG	TES,exon,TSS	Y	N	N	Y	N	Y	N	N	N	N	N	N
Os03g0282300	CG	exon,intron,utr5,TSS	Y	N	N	Y	N	Y	N	N	N	N	Y	Y
Os03g0284900	CHG	intron	Y	Y	N	Y	Y	Y	Y	Y	Y	N	Y	Y
Os03g0286100	CG	TSS,exon,intron	Y	N	N	Y	N	Y	N	N	N	N	Y	N
Os03g0292900	CHG	exon,intron	Y	N	N	Y	N	N	Y	N	N	N	N	Y
Os03g0294800	CG	exon,intron	Y	N	N	N	N	Y	N	N	N	N	N	Y
Os03g0295500	CHG	intron	Y	N	Y	Y	N	Y	N	N	N	N	Y	Y
Os03g0295800	CHH	intron	Y	Y	N	N	Y	N	N	N	N	N	N	N
Os03g0307400	CG	intron	Y	N	N	Y	N	N	Y	N	N	N	N	Y
Os03g0308850	CG	exon,TSS	Y	N	N	N	N	N	Y	N	N	N	N	N
Os03g0309200	CG	exon,utr3	Y	N	Y	N	N	N	N	N	N	N	N	N
Os03g0309250	CG	utr3,exon,utr5,TSS	Y	N	Y	Y	N	N	Y	N	N	N	N	Y
Os03g0309300	CG	TSS,exon,TES	Y	N	Y	Y	N	Y	Y	N	N	Y	Y	Y
Os03g0312500	CG	exon,utr3	Y	N	N	Y	N	Y	N	N	N	N	Y	Y
Os03g0317100	CG	exon	Y	N	N	Y	N	N	Y	N	N	N	N	Y
Os03g0318150	CG	TES,utr3,exon	Y	N	N	Y	N	N	Y	N	N	N	N	Y
Os03g0321800	CHH	intron	Y	N	N	N	N	N	N	N	N	N	N	N
Os03g0323350	CG	exon,TSS	Y	N	N	Y	N	N	Y	N	N	Y	N	Y
Os03g0324800	CHG	intron	Y	N	Y	N	N	Y	Y	N	N	N	N	Y
Os03g0325133	CHG	intron	Y	N	N	Y	N	N	Y	N	N	N	N	Y
Os03g0328300	CG	exon,utr3	Y	N	Y	N	N	N	N	N	N	N	N	N
Os03g0335600	CG	exon,utr3,intron	Y	N	Y	Y	N	N	Y	N	N	Y	N	Y
Os03g0342400	CG	utr5,exon,utr3	Y	N	Y	Y	N	Y	Y	N	Y	Y	Y	Y
Os03g0345300	CG	exon,intron	Y	N	Y	Y	N	Y	Y	N	N	N	N	Y
Os03g0347800	CG	exon,utr3	Y	N	N	Y	N	N	Y	N	N	N	N	Y
Os03g0347900	CHH	exon,utr3,intron	Y	N	N	N	Y	N	N	N	Y	N	N	N
Os03g0348200	CG	TES,utr3,exon	Y	N	N	Y	N	N	Y	N	N	N	N	Y
Os03g0349600	CG	utr5,TSS,exon,utr3	Y	N	Y	Y	N	Y	Y	N	N	N	Y	Y
Os03g0349700	CG	exon,TES	Y	N	N	Y	N	N	Y	N	N	N	N	Y
Os03g0351100	CG	exon	Y	N	N	N	N	N	Y	N	N	N	N	N
Os03g0355100	CG	utr3,exon,intron	Y	N	N	Y	N	N	Y	N	N	N	N	Y
Os03g0355300	CG	exon	Y	N	N	Y	N	N	Y	N	Y	N	N	Y
Os03g0355600	CG	utr3,exon	Y	N	Y	Y	N	N	Y	N	N	N	N	Y
Os03g0356596	CG	intron,exon	Y	N	N	N	N	N	N	N	N	N	N	Y
Os03g0356638	CG	TES,exon,intron	Y	N	N	Y	N	N	N	N	N	N	N	N
Os03g0359700	CHG	intron	Y	N	N	N	Y	N	Y	N	N	N	N	Y
Os03g0360200	CG	intron	Y	N	N	N	N	N	Y	N	N	N	N	Y
Os03g0361100	CG	exon,TES	Y	N	Y	Y	N	N	Y	N	N	Y	N	Y
Os03g0361500	CG	intron,exon,utr3,intron,exon	Y	N	Y	Y	Y	N	Y	N	N	N	N	Y
Os03g0361600	CG	exon	Y	N	Y	N	N	N	Y	N	N	N	Y	N
Os03g0361700	CG	intron,exon,exon,TSS	Y	N	Y	Y	N	N	Y	N	N	N	Y	Y
Os03g0363200	CG	exon	Y	N	Y	N	N	N	N	N	N	N	N	N
Os03g0363500	CG	exon,intron,utr5	Y	N	Y	N	N	N	Y	N	N	N	N	Y
Os03g0364700	CG	intron,exon,utr3	Y	N	Y	N	N	Y	Y	N	N	N	N	Y
Os03g0365900	CG	exon,utr3	Y	N	N	Y	N	N	Y	N	N	N	N	Y
Os03g0367101	CG	exon,TES	Y	N	N	Y	Y	N	Y	N	N	N	N	Y
Os03g0370500	CG	utr5,exon	Y	N	N	Y	N	Y	Y	N	N	N	Y	Y
Os03g0374400	CG	intron	Y	N	N	Y	N	Y	Y	N	Y	Y	N	Y
Os03g0374600	CHH	intron	Y	Y	N	N	N	N	N	N	N	N	N	N
Os03g0377500	CHH	exon,utr3,TES	Y	N	N	N	N	N	Y	N	N	N	N	Y
Os03g0379400	CG	exon,utr5,TSS	Y	Y	N	Y	N	N	Y	N	N	N	N	Y
Os03g0379500	CG	TSS,exon,utr5,intron,utr3,TES	Y	N	N	Y	N	N	Y	N	N	N	N	Y
Os03g0379650	CG	TES,utr3,exon,utr5,TSS,intron	Y	N	N	Y	N	N	Y	N	N	N	N	Y
Os03g0381000	CG	exon,utr5	Y	N	N	Y	N	N	Y	N	N	N	N	Y
Os03g0386600	CG	intron,exon,utr3	Y	N	Y	Y	N	N	Y	N	N	N	N	Y
Os03g0386700	CG	intron,exon	Y	N	Y	Y	N	N	Y	N	N	N	N	Y
Os03g0387500	CHG	intron	Y	N	N	N	N	N	Y	N	N	N	N	Y
Os03g0388300	CHH	exon,utr3	Y	N	N	N	N	N	N	N	N	N	N	Y
Os03g0389175	CG	exon,intron	Y	N	N	Y	N	N	Y	N	Y	N	N	Y
Os03g0389601	CHH	intron	Y	N	N	Y	N	N	Y	N	N	N	N	Y
Os03g0389700	CHH	intron	Y	N	N	Y	N	N	Y	N	N	N	N	Y
Os03g0391000	CG	exon	Y	N	N	Y	N	N	Y	N	N	N	N	N
Os03g0395700	CG	exon,utr5,utr3,exon,utr5	Y	N	Y	Y	N	Y	Y	N	N	Y	Y	Y
Os03g0395801	CG	TSS,utr5,exon,utr3,exon,utr3	Y	N	Y	Y	N	Y	Y	N	N	Y	Y	Y
Os03g0401100	CG	utr5,exon,intron,exon,utr3,intron,exon,utr3,TES	Y	N	Y	Y	N	N	Y	N	N	N	N	Y
Os03g0401300	CG	exon,intron,utr5	Y	N	Y	Y	N	Y	Y	N	Y	Y	Y	Y
Os03g0401333	CG	exon,utr5,intron	Y	N	Y	Y	N	Y	Y	N	Y	Y	Y	Y
Os03g0402400	CHH	intron	Y	Y	N	N	Y	N	N	N	Y	N	N	N
Os03g0403501	CG	exon,utr5,TSS	Y	N	Y	Y	N	Y	Y	N	N	Y	Y	Y
Os03g0403600	CG	exon	Y	N	Y	Y	N	Y	Y	N	N	Y	Y	Y
Os03g0413100	CG	intron,exon,utr3,utr5	Y	N	N	Y	N	N	Y	N	N	N	N	Y
Os03g0413250	CG	exon,utr5,TSS	Y	N	N	Y	N	N	Y	N	N	N	N	Y
Os03g0414100	CG	exon,utr5,TSS	Y	N	Y	Y	N	Y	Y	N	N	Y	N	Y
Os03g0414200	CG	intron,exon,utr3,TES	Y	N	Y	Y	N	Y	Y	N	N	Y	N	Y
Os03g0415200	CG	exon,intron,intron,exon,exon,intron	Y	N	N	Y	N	N	Y	N	N	N	N	Y
Os03g0415600	CG	exon	Y	N	N	N	N	N	N	N	N	N	N	N
Os03g0419100	CG	exon	Y	N	N	Y	N	N	Y	N	N	N	N	Y
Os03g0419200	CG	exon,exon,utr5,intron,utr3	Y	N	N	Y	N	N	Y	N	N	Y	N	Y
Os03g0421800	CG	exon	Y	N	N	N	N	N	Y	N	N	N	N	N
Os03g0422200	CG	exon,utr5,TSS	Y	N	Y	Y	N	Y	Y	Y	N	Y	Y	Y
Os03g0422300	CG	TSS,utr5,exon,utr3	Y	N	Y	Y	N	Y	Y	N	N	Y	Y	Y
Os03g0422600	CG	TSS,utr5,exon	Y	N	N	N	N	N	Y	N	N	N	N	Y
Os03g0422900	CG	exon,utr3	Y	N	N	Y	N	N	Y	N	N	N	N	Y
Os03g0424300	CG	intron,exon,utr3,TES	Y	N	Y	Y	N	Y	Y	N	N	Y	Y	Y
Os03g0426300	CG	TES,exon,intron	Y	N	N	Y	N	N	Y	N	N	N	N	Y
Os03g0427100	CG	exon	Y	N	Y	Y	Y	N	N	Y	Y	N	Y	Y
Os03g0427900	CG	exon,intron	Y	N	N	N	N	N	N	N	N	N	N	N
Os03g0428200	CG	TES,exon,utr3,intron	Y	N	N	Y	N	N	Y	N	Y	N	N	Y
Os03g0429900	CHG	TSS,exon,utr5,intron	Y	N	N	Y	N	Y	Y	N	N	N	N	Y
Os03g0430500	CHH	exon	Y	Y	N	Y	N	Y	N	N	N	N	Y	N
Os03g0431550	CG	TSS,exon,utr5,intron,intron	Y	N	Y	Y	Y	Y	Y	N	Y	Y	N	Y
Os03g0432100	CG	intron,exon,utr3	Y	N	N	Y	N	N	Y	N	N	Y	N	Y
Os03g0432200	CHH	intron	Y	N	N	N	N	N	N	N	N	N	N	N
Os03g0434800	CG	intron	Y	N	Y	Y	N	Y	Y	N	N	Y	Y	Y
Os03g0435300	CG	exon,TES	Y	Y	Y	Y	Y	Y	Y	N	N	N	Y	N
Os03g0436500	CHG	TES,exon,utr5	Y	N	N	Y	N	N	Y	N	N	N	Y	Y
Os03g0438000	CG	utr5,exon,utr3,TES	Y	N	Y	Y	N	Y	Y	N	N	Y	Y	Y
Os03g0438200	CG	exon,utr5,TSS	Y	N	Y	Y	N	Y	Y	N	N	Y	Y	Y
Os03g0438400	CG	TSS,utr5,exon,intron	Y	N	Y	Y	N	N	Y	N	N	Y	Y	Y
Os03g0439500	CG	utr5,exon,intron,utr5,exon,utr3	Y	N	Y	Y	N	N	Y	Y	Y	Y	Y	Y
Os03g0439650	CG	TES,utr3,exon,intron,exon,utr5,TSS	Y	N	Y	Y	N	N	Y	N	N	N	Y	Y
Os03g0439800	CHG	intron,intron,intron	Y	Y	Y	Y	N	Y	Y	Y	Y	N	Y	Y
Os03g0440900	CHH	intron	Y	N	N	N	N	N	N	N	N	N	N	N
Os03g0441101	CG	TSS,exon,TES,utr3	Y	N	Y	Y	N	Y	Y	N	N	N	N	Y
Os03g0441700	CG	utr3,TES,exon	Y	N	N	Y	N	N	Y	N	Y	N	N	Y
Os03g0448200	CG	TSS,exon	Y	N	N	N	N	N	Y	N	N	N	N	Y
Os03g0448600	CG	exon,intron	Y	N	N	Y	N	N	N	N	N	N	N	N
Os03g0448950	CG	exon,utr5	Y	N	N	Y	N	N	Y	N	N	N	N	N
Os03g0449200	CG	exon	Y	N	N	Y	N	N	Y	N	N	N	N	N
Os03g0453800	CHG	intron	Y	N	N	Y	N	N	Y	N	N	N	N	Y
Os03g0556200	CG	utr3,exon	Y	N	N	Y	N	N	Y	N	N	N	N	Y
Os03g0557900	CG	TSS,utr5,exon,intron,utr3	Y	N	Y	Y	N	Y	Y	N	N	Y	N	Y
Os03g0558400	CG	intron,exon,utr5,TSS	Y	N	N	Y	N	N	Y	N	N	Y	Y	Y
Os03g0561283	CG	exon,utr5,TSS	Y	N	N	Y	N	Y	Y	N	N	N	N	Y
Os03g0562000	CG	intron,exon,utr5	Y	N	N	Y	N	N	Y	N	N	Y	N	Y
Os03g0562200	CHG	intron	Y	N	N	Y	N	N	Y	N	N	Y	Y	Y
Os03g0563300	CG	utr3,exon	Y	N	N	Y	N	N	Y	N	N	Y	Y	N
Os03g0563400	CHG	exon	Y	N	N	Y	N	N	Y	N	N	N	N	Y
Os03g0563600	CG	exon	Y	Y	N	Y	N	N	Y	Y	N	N	N	Y
Os03g0565100	CG	utr3,exon,intron	Y	N	N	Y	N	N	Y	N	N	N	N	Y
Os03g0565600	CG	exon,utr3	Y	Y	N	Y	N	N	N	N	N	N	N	Y
Os03g0565825	CHG	exon,utr5,intron,exon,utr3,intron,TES	Y	Y	N	Y	Y	N	Y	N	N	N	N	Y
Os03g0568400	CG	intron	Y	Y	N	Y	Y	N	N	Y	Y	N	N	Y
Os03g0570800	CG	intron	Y	Y	N	Y	Y	N	Y	Y	Y	N	Y	Y
Os03g0571900	CHG	intron	Y	N	Y	Y	Y	N	N	N	N	N	Y	N
Os03g0572250	CG	intron,exon,utr5,TSS	Y	N	Y	Y	N	Y	Y	N	N	Y	Y	Y
Os03g0573001	CG	TSS,utr5,exon	Y	N	Y	Y	N	Y	Y	N	N	Y	Y	Y
Os03g0573117	CG	TSS,utr5,exon,utr3	Y	N	N	Y	N	N	Y	N	N	N	Y	Y
Os03g0573500	CG	exon	Y	N	N	Y	N	N	Y	N	N	N	N	Y
Os03g0573600	CG	TSS,exon,utr5	Y	N	N	Y	N	N	Y	N	N	N	N	Y
Os03g0573750	CG	TSS,utr5,exon	Y	N	Y	N	N	Y	Y	N	N	Y	N	Y
Os03g0576200	CHG	TES,exon	Y	N	N	N	N	N	Y	N	N	N	N	Y
Os03g0576900	CG	TSS,utr5,exon,intron	Y	N	Y	Y	N	Y	Y	N	Y	Y	N	Y
Os03g0578200	CG	intron	Y	N	Y	N	N	Y	Y	N	N	N	N	Y
Os03g0579000	CG	TES,utr3,exon	Y	N	N	Y	N	N	Y	N	N	N	N	N
Os03g0579200	CHG	exon,intron	Y	N	N	Y	N	N	Y	Y	N	N	N	Y
Os03g0580800	CG	intron,exon	Y	N	N	Y	N	N	Y	N	N	Y	N	Y
Os03g0583700	CG	intron	Y	N	N	Y	N	N	Y	N	N	N	N	Y
Os03g0583900	CG	exon,utr3,intron	Y	N	Y	Y	N	N	Y	N	N	Y	N	Y
Os03g0591801	CG	intron,exon	Y	N	Y	Y	N	N	Y	N	N	N	Y	Y
Os03g0592100	CG	utr5,exon,utr3	Y	N	N	Y	N	Y	Y	N	N	Y	Y	Y
Os03g0593200	CHH	intron	Y	N	N	N	Y	N	Y	N	Y	N	N	N
Os03g0595600	CG	exon	Y	N	N	Y	N	Y	Y	N	N	N	N	Y
Os03g0596101	CG	exon,utr5,TSS	Y	N	Y	Y	N	N	Y	Y	N	N	Y	Y
Os03g0596200	CG	utr5,exon,utr3	Y	N	Y	Y	N	Y	Y	N	N	Y	Y	Y
Os03g0599000	CG	utr5,exon	Y	N	N	Y	N	N	Y	N	N	Y	N	Y
Os03g0600800	CG	TES,exon,exon	Y	N	Y	Y	N	Y	Y	N	N	N	N	Y
Os03g0601000	CHH	exon	Y	Y	N	N	N	N	N	N	N	N	N	N
Os03g0602300	CG	exon,intron	Y	N	N	Y	N	N	Y	N	N	N	N	Y
Os03g0603200	CG	intron	Y	N	N	Y	N	N	Y	N	N	Y	Y	Y
Os03g0603300	CG	exon	Y	N	N	Y	N	N	Y	N	N	N	N	Y
Os03g0604200	CG	intron,intron,intron	Y	Y	Y	Y	Y	Y	Y	Y	Y	Y	Y	Y
Os03g0604432	CG	intron,intron,intron	Y	Y	Y	Y	Y	Y	Y	Y	Y	Y	Y	Y
Os03g0608700	CG	intron	Y	N	Y	N	N	Y	Y	Y	Y	Y	Y	N
Os03g0608800	CG	intron	Y	N	Y	Y	Y	N	Y	N	N	N	N	Y
Os03g0609500	CHH	intron	Y	Y	Y	N	N	N	N	N	N	N	N	N
Os03g0609800	CG	exon	Y	N	N	Y	N	N	Y	N	N	N	N	Y
Os03g0610800	CG	utr5,exon	Y	Y	Y	N	N	Y	Y	Y	Y	N	Y	Y
Os03g0615300	CG	intron,utr3,exon	Y	N	N	Y	N	N	Y	N	N	N	N	Y
Os03g0615700	CHG	utr3,exon,utr5,TSS	Y	N	N	Y	N	N	Y	N	N	N	Y	Y
Os03g0619600	CG	exon,utr3,TES	Y	N	N	Y	N	N	Y	N	N	N	N	Y
Os03g0619700	CG	TSS,exon,utr3	Y	N	Y	Y	N	N	Y	N	N	Y	Y	Y
Os03g0619800	CG	intron,exon	Y	N	N	Y	N	N	Y	N	N	N	N	Y
Os03g0620400	CHG	intron,exon,utr3,TES	Y	N	N	Y	N	N	Y	N	N	N	N	Y
Os03g0620500	CG	TSS,exon,utr5,intron,intron,exon,utr3	Y	N	N	Y	N	Y	Y	N	N	N	N	Y
Os03g0620800	CG	exon	Y	N	N	Y	N	N	Y	Y	Y	N	N	Y
Os03g0621700	CG	TES,exon,utr3,intron	Y	Y	N	Y	N	Y	Y	N	N	Y	N	Y
Os03g0622600	CG	intron	Y	N	Y	Y	N	Y	Y	N	N	Y	Y	Y
Os03g0622700	CG	exon,TES	Y	N	Y	N	N	Y	Y	N	N	Y	Y	Y
Os03g0625933	CG	TSS,exon,intron	Y	N	Y	Y	N	N	Y	N	N	Y	N	Y
Os03g0627500	CG	intron,exon	Y	N	N	Y	N	N	Y	N	N	N	N	N
Os03g0629450	CG	TES,utr3,exon	Y	N	Y	Y	N	N	Y	N	N	N	Y	Y
Os03g0635800	CG	exon,utr3,intron	Y	Y	N	Y	N	N	Y	N	N	N	N	Y
Os03g0637900	CG	exon	Y	N	N	Y	N	N	Y	N	N	N	N	N
Os03g0642900	CG	intron	Y	Y	Y	N	Y	Y	N	Y	N	Y	N	N
Os03g0643050	CG	intron	Y	Y	Y	N	N	Y	N	N	N	Y	Y	N
Os03g0643800	CG	intron,exon	Y	N	Y	Y	N	N	Y	N	N	Y	Y	Y
Os03g0644700	CHH	exon,utr3	Y	N	Y	Y	N	Y	Y	N	N	Y	Y	Y
Os03g0644850	CHH	intron	Y	N	Y	Y	N	Y	Y	N	N	Y	Y	Y
Os03g0646100	CG	intron,exon	Y	N	N	N	N	N	N	N	N	N	N	N
Os03g0647800	CHG	intron	Y	N	N	Y	N	N	N	N	N	N	N	N
Os03g0649275	CG	TES,utr3,exon	Y	N	N	Y	N	N	Y	N	N	N	N	Y
Os03g0650000	CG	utr5,exon	Y	N	N	N	N	N	Y	N	N	N	N	N
Os03g0650400	CG	exon,intron	Y	N	N	N	N	N	N	N	N	N	N	N
Os03g0651201	CG	utr3,exon	Y	N	N	N	N	N	Y	N	Y	Y	N	N
Os03g0651300	CG	intron,exon,utr5,TSS	Y	N	N	Y	N	N	Y	N	N	N	N	N
Os03g0651700	CHG	utr3,exon	Y	N	Y	N	N	N	Y	N	Y	N	N	N
Os03g0651800	CHH	intron	Y	N	N	Y	N	N	Y	N	N	N	N	Y
Os03g0654800	CG	TSS,utr5,exon	Y	N	Y	Y	Y	N	Y	Y	N	N	N	Y
Os03g0656075	CHG	exon	Y	N	Y	Y	Y	N	Y	N	N	Y	N	Y
Os03g0658000	CHG	intron	Y	N	N	N	N	N	Y	N	Y	N	N	Y
Os03g0658800	CHG	intron	Y	N	N	N	N	N	Y	Y	Y	N	N	Y
Os03g0661800	CHG	intron,intron	Y	N	N	Y	Y	Y	Y	N	Y	N	Y	Y
Os03g0665000	CG	intron,exon	Y	N	N	Y	N	N	Y	N	N	N	N	Y
Os03g0666200	CG	exon,intron	Y	N	N	Y	N	N	Y	N	N	N	N	Y
Os03g0666500	CHG	intron	Y	N	N	Y	N	N	Y	N	N	N	N	Y
Os03g0666550	CHG	intron	Y	N	N	Y	N	N	Y	N	N	N	N	Y
Os03g0666600	CHG	TES,utr3,exon	Y	N	N	Y	N	N	Y	N	N	N	N	Y
Os03g0667100	CG	intron,exon,utr5	Y	Y	N	N	Y	N	Y	Y	Y	N	N	Y
Os03g0667150	CG	intron,exon,utr3	Y	N	N	N	N	N	Y	Y	N	N	N	Y
Os03g0668000	CG	exon,intron	Y	N	N	Y	N	N	Y	N	N	N	N	Y
Os03g0670100	CHH	TES,utr3,exon	Y	N	N	N	N	N	N	N	N	N	N	N
Os03g0675000	CG	utr3,exon	Y	N	Y	Y	N	N	Y	N	Y	Y	N	Y
Os03g0677101	CG	exon,TSS	Y	N	Y	Y	N	N	Y	N	N	N	N	Y
Os03g0679300	CG	intron,exon,utr3	Y	N	N	Y	Y	Y	Y	N	N	Y	N	Y
Os03g0679800	CHH	exon,utr3,TES	Y	Y	N	N	N	N	N	N	Y	N	N	N
Os03g0680566	CHG	intron,exon,intron,intron,exon,TES	Y	N	Y	Y	N	N	Y	N	Y	Y	Y	Y
Os03g0680600	CHG	intron,exon	Y	N	Y	Y	N	N	Y	N	N	Y	N	Y
Os03g0680800	CG	intron,exon,utr3	Y	N	N	Y	N	Y	Y	N	N	N	N	Y
Os03g0682200	CG	exon	Y	N	Y	N	N	Y	N	N	N	N	N	N
Os03g0682600	CG	intron,exon	Y	N	Y	Y	N	Y	Y	N	N	Y	Y	Y
Os03g0682666	CHG	intron	Y	N	N	N	N	N	N	N	N	N	N	N
Os03g0685900	CHG	intron	Y	N	Y	Y	N	Y	Y	N	N	N	N	Y
Os03g0686100	CHG	TES,utr3,exon	Y	N	N	Y	N	N	Y	N	Y	N	N	Y
Os03g0687200	CG	intron,exon	Y	Y	N	N	Y	N	Y	Y	Y	N	N	Y
Os03g0689400	CG	exon	Y	N	N	Y	N	Y	N	N	N	N	N	Y
Os03g0691050	CHG	utr5,exon,utr5,exon,exon,utr3	Y	N	N	Y	N	N	Y	N	N	N	N	Y
Os03g0695400	CG	TSS,utr5,exon,utr3,TES	Y	N	Y	Y	N	Y	Y	N	N	N	Y	Y
Os03g0698900	CG	exon	Y	N	Y	N	N	Y	N	N	N	N	N	N
Os03g0699300	CHH	intron	Y	N	N	Y	N	N	N	N	N	N	N	N
Os03g0700800	CG	exon,utr3	Y	N	Y	N	N	Y	N	N	N	N	N	N
Os03g0712200	CG	exon,utr3	Y	N	Y	N	N	Y	N	N	N	N	Y	N
Os03g0712600	CG	intron	Y	N	Y	Y	N	Y	Y	N	N	N	Y	Y
Os03g0721400	CG	utr5,TSS,exon	Y	N	N	Y	N	Y	N	N	N	N	Y	Y
Os03g0722400	CG	exon,intron	Y	N	Y	N	N	Y	N	N	N	N	Y	N
Os03g0723600	CG	exon	Y	N	N	Y	N	N	Y	N	N	N	N	Y
Os03g0724000	CG	exon,utr5,TSS	Y	N	N	Y	N	N	Y	N	N	N	N	Y
Os03g0727900	CHG	intron	Y	Y	Y	Y	Y	Y	N	Y	Y	N	Y	N
Os03g0729200	CHH	exon,utr5,TSS	Y	N	N	Y	N	N	Y	N	Y	N	N	Y
Os03g0730100	CHH	intron	Y	N	Y	N	N	N	Y	N	N	Y	N	Y
Os03g0732000	CG	intron,intron,exon,TSS	Y	Y	Y	Y	Y	Y	Y	N	Y	N	Y	Y
Os03g0735000	CHH	intron	Y	Y	N	N	N	Y	N	N	Y	N	N	N
Os03g0735025	CHH	intron	Y	Y	N	N	N	N	N	N	N	N	N	N
Os03g0737900	CHH	intron	Y	N	N	N	N	N	N	N	N	N	N	N
Os03g0743650	CG	exon,utr5	Y	N	Y	Y	N	Y	Y	N	N	Y	Y	Y
Os03g0744100	CG	utr3,exon,utr5,TSS	Y	N	N	Y	N	Y	Y	N	N	Y	Y	Y
Os03g0744200	CG	exon,utr3	Y	N	N	Y	N	Y	Y	N	N	Y	Y	Y
Os03g0746000	CG	TSS,utr5,exon	Y	N	Y	Y	N	Y	Y	N	N	Y	N	Y
Os03g0748900	CHG	intron	Y	N	N	Y	N	Y	N	N	N	N	N	Y
Os03g0749000	CHG	TSS,exon,intron	Y	Y	N	N	N	N	N	N	N	Y	N	N
Os03g0749051	CHG	TES,exon,utr3	Y	Y	N	N	N	N	N	N	N	Y	N	N
Os03g0750800	CHG	intron	Y	N	Y	Y	N	N	Y	Y	N	N	N	Y
Os03g0753600	CG	utr3,exon,intron	Y	N	Y	N	N	Y	N	N	N	N	N	N
Os03g0755900	CG	TES,exon,TSS	Y	N	N	Y	N	Y	Y	N	N	N	Y	Y
Os03g0757200	CHH	intron	Y	N	N	Y	N	N	N	N	N	N	N	Y
Os03g0758300	CG	intron	Y	N	N	Y	N	N	Y	N	N	N	N	Y
Os03g0759125	CG	TSS,exon,exon,TES,intron	Y	Y	Y	Y	Y	Y	Y	Y	Y	Y	Y	Y
Os03g0759250	CG	TES,exon,exon,utr5,TSS,intron	Y	Y	Y	Y	Y	Y	Y	Y	Y	Y	Y	Y
Os03g0762800	CG	intron,exon,utr5	Y	N	Y	N	N	Y	N	N	N	N	N	N
Os03g0769600	CG	exon,intron	Y	N	Y	Y	N	Y	N	N	N	Y	N	Y
Os03g0770100	CG	intron	Y	Y	Y	N	Y	Y	N	N	N	N	Y	N
Os03g0773800	CHH	intron	Y	N	N	N	N	N	N	Y	Y	N	N	N
Os03g0775400	CG	exon	Y	N	N	N	N	Y	N	N	N	N	N	Y
Os03g0785100	CG	TSS,utr5,exon,TES,exon,utr3	Y	Y	Y	Y	N	Y	N	N	N	Y	Y	Y
Os03g0789466	CG	TSS,exon,utr5	Y	N	N	Y	N	N	Y	N	N	N	N	Y
Os03g0790600	CG	TSS,exon	Y	Y	N	N	N	Y	N	N	N	Y	N	N
Os03g0791700	CG	exon,intron	Y	N	N	Y	N	Y	N	N	N	Y	N	N
Os03g0791800	CHG	intron	Y	N	N	Y	N	Y	Y	N	N	N	N	Y
Os03g0795100	CHH	intron	Y	N	N	N	Y	N	N	N	Y	N	Y	N
Os03g0797500	CG	intron,exon	Y	Y	Y	Y	Y	Y	N	N	N	Y	N	N
Os03g0798000	CHH	utr3,exon	Y	N	N	N	N	N	N	N	N	N	N	N
Os03g0799500	CG	intron,exon	Y	N	N	Y	N	Y	N	N	N	Y	N	N
Os03g0801000	CG	exon,utr5,intron,utr3	Y	N	N	Y	N	N	Y	N	N	N	N	Y
Os03g0801300	CG	exon,utr5	Y	N	N	Y	N	Y	Y	N	N	Y	Y	Y
Os03g0804900	CHH	exon,intron	Y	N	N	N	N	N	Y	N	Y	N	N	N
Os03g0805766	CHH	intron	Y	N	N	Y	N	N	Y	N	N	N	N	Y
Os03g0805800	CHH	utr5,exon	Y	N	N	Y	N	N	Y	N	N	N	N	Y
Os03g0806100	CG	exon	Y	N	Y	Y	N	Y	Y	N	N	N	Y	Y
Os03g0806300	CG	exon	Y	N	Y	Y	N	Y	Y	N	N	N	Y	Y
Os03g0809300	CHH	intron	Y	N	N	N	N	Y	N	N	N	N	Y	N
Os03g0810800	CG	intron,exon	Y	N	N	Y	N	Y	N	N	N	N	Y	Y
Os03g0810850	CG	TES,utr3,exon,utr5,TSS	Y	N	N	Y	N	Y	N	N	N	N	Y	Y
Os03g0815800	CG	exon,utr5	Y	Y	N	N	N	N	N	Y	N	N	N	N
Os03g0815900	CG	TES,utr3,exon	Y	N	N	Y	N	N	Y	N	N	N	N	Y
Os03g0816150	CG	utr5,exon,utr3,TES	Y	Y	N	Y	N	Y	N	Y	Y	N	Y	Y
Os03g0816200	CG	intron	Y	N	N	Y	N	N	Y	N	N	N	N	Y
Os03g0818400	CG	exon,intron	Y	N	N	Y	N	Y	Y	N	N	N	N	Y
Os03g0819300	CHH	exon	Y	N	Y	N	N	N	N	N	N	N	N	N
Os03g0820700	CG	intron,exon	Y	N	N	Y	N	N	Y	N	N	N	N	Y
Os03g0821300	CG	utr3,exon,intron	Y	N	N	Y	N	N	Y	Y	N	N	N	Y
Os03g0823200	CHG	utr3,exon	Y	N	N	N	N	Y	N	N	N	N	N	Y
Os03g0824350	CG	exon,utr5	Y	N	Y	N	N	Y	N	N	N	N	N	N
Os03g0824400	CG	TSS,utr5,exon	Y	N	Y	N	N	Y	N	N	N	N	N	N
Os03g0824600	CHH	exon,utr3,TES	Y	N	N	N	N	Y	N	N	N	N	N	N
Os03g0827600	CG	exon	Y	N	N	Y	N	N	Y	N	N	N	N	Y
Os03g0828800	CG	exon,exon	Y	N	Y	Y	N	Y	Y	N	N	N	N	Y
Os03g0832600	CG	exon,intron	Y	N	Y	N	N	Y	N	N	N	N	N	Y
Os03g0832800	CG	exon,intron,utr3,utr5	Y	N	N	Y	N	N	Y	N	N	N	N	Y
Os03g0832850	CG	intron	Y	N	N	Y	N	N	Y	N	N	N	N	Y
Os03g0835900	CG	exon	Y	N	Y	Y	N	Y	Y	N	N	N	N	Y
Os03g0836500	CG	intron	Y	N	N	N	N	N	N	N	N	N	N	N
Os03g0839000	CG	exon,utr5,intron	Y	N	Y	N	N	Y	N	N	N	N	Y	N
Os03g0839400	CHG	exon,utr5,TSS	Y	N	N	Y	N	N	Y	Y	N	N	N	Y
Os03g0840200	CG	exon	Y	N	Y	N	N	Y	N	N	N	N	N	N
Os03g0840275	CG	TES,exon,utr3,intron	Y	N	Y	N	N	Y	N	N	N	N	N	N
Os03g0840800	CG	TES,exon,utr3	Y	N	Y	Y	N	Y	Y	N	N	Y	Y	Y
Os03g0841100	CG	exon,intron,exon,utr5,TSS	Y	N	N	N	N	Y	N	N	N	N	N	N
Os03g0841800	CG	utr3,exon	Y	N	Y	Y	N	Y	N	N	N	N	Y	Y
Os03g0842501	CG	TES,utr3,exon,utr5,TSS	Y	N	N	Y	N	Y	Y	N	N	N	Y	Y
Os03g0843900	CG	utr3,intron,exon	Y	N	N	N	N	Y	N	N	N	N	N	Y
Os03g0844000	CG	exon,utr3,intron	Y	N	N	N	N	Y	N	N	N	N	N	Y
Os03g0845300	CG	TES,utr3,exon	Y	N	Y	N	N	Y	N	N	N	N	N	Y
Os03g0845800	CHH	exon,utr5,TSS	Y	N	N	Y	N	N	Y	N	N	N	N	Y
Os03g0846200	CG	exon,intron,TSS	Y	N	Y	Y	N	Y	Y	N	N	N	Y	Y
Os03g0847500	CG	TSS,utr5,exon	Y	N	Y	Y	N	Y	Y	N	N	Y	Y	Y
Os03g0850400	CG	intron,exon	Y	N	Y	N	N	Y	N	N	N	N	N	N
Os03g0850700	CHH	intron,intron	Y	N	Y	Y	Y	Y	Y	Y	N	Y	Y	Y
Os03g0851500	CG	intron	Y	N	N	N	N	N	N	N	N	Y	N	N
Os03g0852700	CG	exon	Y	N	N	Y	N	Y	N	N	N	N	Y	Y
Os03g0854100	CG	intron,exon	Y	N	N	Y	N	Y	Y	N	N	N	N	Y
Os03g0855600	CG	exon,intron	Y	N	N	Y	N	N	Y	N	N	N	N	Y
Os03g0855700	CG	TSS,utr5,exon,intron	Y	Y	Y	Y	Y	Y	Y	Y	Y	Y	Y	Y
Os03g0856100	CG	exon	Y	N	N	Y	N	Y	N	N	N	N	N	Y
Os03g0860000	CG	intron	Y	N	Y	Y	N	Y	Y	N	N	N	N	Y
Os03g0860050	CG	utr3,exon,utr5,TSS	Y	N	Y	Y	N	Y	Y	N	N	N	N	Y
Os03g0860700	CHG	intron,exon,utr3,exon,utr3,intron,intron,exon,TSS	Y	N	N	Y	N	Y	Y	N	N	N	N	Y
Os03g0860801	CHG	intron	Y	N	N	Y	N	N	Y	N	N	N	N	Y
Os03g0862200	CG	exon,utr5,TSS	Y	N	N	Y	N	Y	Y	N	N	N	N	Y
Os04g0107700	CG	exon	Y	N	Y	Y	N	Y	Y	N	N	Y	N	Y
Os04g0108600	CHG	TSS,exon	Y	N	N	N	N	N	Y	N	N	N	N	Y
Os04g0111301	CG	TES,utr3,exon,utr5	Y	N	N	Y	N	Y	Y	N	N	N	N	Y
Os04g0112533	CHG	utr5,exon	Y	N	N	Y	N	N	Y	N	N	Y	Y	N
Os04g0112766	CHG	utr3,exon	Y	N	Y	Y	N	Y	Y	N	N	N	Y	Y
Os04g0115400	CHH	intron	Y	N	N	N	N	N	N	N	N	N	N	N
Os04g0115500	CG	exon,intron	Y	N	N	Y	N	Y	Y	N	N	Y	Y	Y
Os04g0115650	CG	TES,exon	Y	N	N	Y	N	Y	Y	N	N	N	N	Y
Os04g0115700	CHG	exon,intron,utr3,utr5,TES	Y	N	N	Y	N	N	Y	N	N	N	N	N
Os04g0115800	CG	exon,utr3,intron,utr5,TSS	Y	N	Y	Y	N	N	Y	N	N	Y	Y	Y
Os04g0117300	CG	exon	Y	N	Y	Y	N	Y	N	N	N	N	N	N
Os04g0117900	CHH	intron	Y	N	Y	N	Y	N	N	N	Y	Y	N	Y
Os04g0118100	CG	exon	Y	N	Y	Y	N	N	Y	N	N	Y	N	N
Os04g0119800	CG	exon,intron,utr3	Y	N	Y	Y	N	Y	Y	N	N	N	N	Y
Os04g0120300	CG	intron,exon,intron	Y	N	Y	Y	Y	N	Y	N	Y	Y	N	N
Os04g0121100	CHG	exon	Y	N	Y	Y	N	Y	Y	N	N	Y	Y	Y
Os04g0121200	CHG	exon	Y	N	N	Y	N	N	Y	N	N	N	N	N
Os04g0121300	CHG	exon,intron	Y	N	Y	Y	N	Y	Y	N	N	Y	Y	N
Os04g0121900	CHG	utr5,intron,exon	Y	N	N	Y	N	N	Y	N	N	N	N	N
Os04g0122000	CHG	utr3,exon,exon,intron	Y	N	Y	Y	N	N	Y	N	Y	N	N	Y
Os04g0126500	CHG	utr3,exon,intron	Y	N	N	N	N	N	N	N	N	Y	N	N
Os04g0126600	CHG	exon	Y	N	N	Y	N	N	N	N	N	Y	N	N
Os04g0127300	CG	exon,intron	Y	N	Y	Y	N	Y	Y	N	N	N	N	Y
Os04g0130433	CG	TES,exon,TSS	Y	N	Y	Y	N	Y	Y	N	N	Y	Y	Y
Os04g0131850	CHG	TES,exon,intron	Y	N	Y	Y	N	Y	Y	N	Y	N	N	Y
Os04g0132900	CG	exon,utr3,intron,exon,intron,utr5,TSS	Y	N	Y	Y	N	Y	Y	N	N	Y	N	Y
Os04g0136000	CG	exon,utr3,intron	Y	N	Y	Y	N	N	Y	N	N	N	N	Y
Os04g0138432	CHG	utr5,exon	Y	N	N	Y	N	N	Y	N	N	N	N	Y
Os04g0138800	CHG	exon	Y	N	N	Y	N	N	Y	N	N	N	N	N
Os04g0139100	CG	exon,exon,utr5,TSS	Y	N	Y	Y	N	N	Y	N	N	Y	N	Y
Os04g0140400	CHG	exon,TSS	Y	N	N	N	N	N	N	N	N	N	N	Y
Os04g0140666	CG	exon,intron	Y	N	Y	Y	N	Y	Y	N	N	N	Y	N
Os04g0141400	CHG	intron,exon,utr3,TES	Y	N	Y	Y	N	Y	Y	N	Y	Y	N	Y
Os04g0141800	CHG	exon,exon	Y	N	N	Y	N	N	Y	N	N	N	N	Y
Os04g0142850	CG	intron,exon,utr3	Y	N	Y	Y	N	Y	Y	N	N	N	Y	Y
Os04g0144300	CHG	exon,TSS	Y	N	N	Y	N	N	Y	N	N	N	N	Y
Os04g0147200	CG	exon	Y	N	N	Y	N	N	Y	N	N	N	N	Y
Os04g0150300	CHG	intron,utr5,exon	Y	N	N	Y	Y	N	N	N	Y	N	N	Y
Os04g0150500	CHG	utr3,exon,exon,utr5	Y	N	N	Y	Y	N	Y	N	Y	N	N	Y
Os04g0152000	CHG	utr5,TSS,exon	Y	N	N	Y	N	N	Y	N	N	N	N	Y
Os04g0152400	CHG	exon	Y	N	N	Y	N	N	Y	N	N	N	N	Y
Os04g0152975	CHG	exon,utr5	Y	N	N	Y	N	N	Y	N	N	N	N	Y
Os04g0153000	CHG	exon	Y	N	N	Y	N	N	Y	N	N	N	N	Y
Os04g0153200	CG	exon,utr3,intron,TES	Y	N	N	Y	N	N	Y	N	N	N	N	Y
Os04g0154000	CHG	exon,exon	Y	N	N	Y	N	N	Y	N	N	N	N	Y
Os04g0154599	CHH	intron	Y	Y	Y	Y	N	Y	Y	Y	N	Y	Y	N
Os04g0154700	CHH	intron	Y	Y	Y	Y	N	Y	Y	Y	N	Y	Y	N
Os04g0155500	CHG	exon	Y	N	Y	N	N	N	N	N	N	N	N	Y
Os04g0155750	CHG	exon,utr5	Y	N	N	Y	N	N	Y	N	N	N	N	Y
Os04g0156000	CHG	exon	Y	N	N	Y	N	N	Y	N	N	N	N	Y
Os04g0156200	CHG	exon,exon	Y	N	N	Y	Y	N	Y	N	Y	N	Y	Y
Os04g0160600	CG	exon,utr5,TSS	Y	N	N	Y	N	N	Y	N	N	N	N	N
Os04g0160801	CG	exon,utr3	Y	N	N	Y	N	N	Y	N	N	N	N	Y
Os04g0161400	CHG	TSS,exon,intron,exon	Y	N	N	Y	N	N	Y	N	N	N	N	Y
Os04g0161850	CG	intron	Y	N	Y	Y	N	N	Y	N	N	Y	N	Y
Os04g0162701	CG	exon,utr5	Y	N	N	N	N	N	N	N	N	N	N	N
Os04g0166300	CG	TSS,utr5,exon,intron	Y	N	Y	Y	N	Y	Y	N	N	N	N	Y
Os04g0166400	CG	TES,exon	Y	N	N	Y	N	N	Y	N	N	N	N	N
Os04g0167875	CG	exon,TSS	Y	N	N	Y	N	N	Y	N	N	N	N	Y
Os04g0170166	CG	utr5,exon	Y	N	Y	Y	N	Y	Y	N	N	Y	N	Y
Os04g0171800	CHG	exon	Y	N	N	Y	N	Y	Y	N	N	N	N	Y
Os04g0172560	CG	TSS,utr5,exon,utr3,TES	Y	N	Y	Y	N	Y	Y	N	N	Y	N	Y
Os04g0175300	CHH	utr3,exon	Y	Y	N	N	N	N	N	N	N	Y	Y	Y
Os04g0175900	CHG	exon,intron,intron,intron	Y	N	N	Y	N	N	Y	N	Y	N	N	Y
Os04g0177400	CHG	utr3,exon	Y	N	Y	N	N	Y	N	Y	N	N	Y	N
Os04g0177600	CHG	intron	Y	N	N	Y	N	N	Y	N	N	N	N	Y
Os04g0182250	CHG	utr3,exon	Y	N	N	N	N	N	N	N	N	Y	N	Y
Os04g0182600	CHG	intron,intron,exon	Y	N	Y	Y	Y	N	Y	N	N	N	N	Y
Os04g0191000	CHG	exon	Y	N	Y	N	N	Y	Y	N	N	Y	N	N
Os04g0192775	CHG	intron,exon,utr3	Y	N	Y	N	N	Y	N	N	N	N	N	Y
Os04g0193200	CHG	intron	Y	N	N	Y	N	N	Y	N	N	N	N	Y
Os04g0194400	CG	intron,utr5,exon,TES	Y	N	Y	Y	N	N	Y	N	Y	Y	Y	Y
Os04g0197200	CHH	intron	Y	N	Y	N	N	N	N	N	N	N	Y	N
Os04g0197500	CG	exon	Y	N	Y	Y	N	Y	Y	N	N	N	Y	Y
Os04g0200700	CHG	utr5,exon,utr3,intron,TES	Y	N	N	Y	N	N	Y	N	N	N	N	Y
Os04g0201800	CHH	intron	Y	Y	Y	N	Y	Y	Y	Y	Y	Y	Y	N
Os04g0202200	CG	utr5,exon,exon,utr3	Y	N	N	Y	N	N	Y	N	N	Y	N	Y
Os04g0202300	CG	exon,exon	Y	N	N	Y	N	N	Y	N	N	Y	N	Y
Os04g0202500	CG	TES,utr3,exon	Y	N	N	Y	N	Y	Y	N	N	Y	Y	Y
Os04g0209200	CG	intron	Y	N	N	Y	N	N	Y	N	N	Y	N	Y
Os04g0210250	CG	TSS,exon,utr5	Y	N	Y	Y	Y	Y	Y	N	N	Y	Y	Y
Os04g0217600	CG	exon,utr3,intron,exon,TSS	Y	N	Y	Y	N	Y	Y	N	N	Y	Y	Y
Os04g0218100	CHG	TES,utr3,exon,exon,exon	Y	N	Y	Y	N	Y	Y	N	N	Y	Y	Y
Os04g0218400	CHG	exon,TES	Y	N	Y	Y	N	Y	Y	N	N	N	N	Y
Os04g0219000	CHH	exon,utr5,TSS	Y	Y	Y	N	Y	Y	N	N	Y	Y	Y	Y
Os04g0219600	CHG	intron	Y	N	Y	Y	N	Y	Y	N	N	Y	Y	Y
Os04g0221300	CG	intron	Y	N	Y	Y	N	Y	Y	N	N	Y	Y	Y
Os04g0226340	CG	intron	Y	N	Y	Y	N	Y	Y	N	N	Y	Y	Y
Os04g0226400	CG	intron,exon,utr3	Y	N	N	Y	N	Y	Y	N	N	Y	Y	Y
Os04g0231800	CG	intron,utr3,exon,utr5,TSS	Y	N	Y	Y	N	Y	Y	N	N	Y	Y	Y
Os04g0234402	CHG	TSS,utr5,exon,utr3,intron,TES	Y	N	N	Y	N	N	Y	N	N	Y	N	Y
Os04g0234500	CHG	TES,exon,intron	Y	N	N	Y	N	N	Y	N	N	Y	N	Y
Os04g0249500	CG	intron,exon,exon,intron,intron,exon	Y	N	Y	Y	Y	Y	Y	N	Y	Y	Y	Y
Os04g0249550	CG	TSS,utr5,exon,intron,exon,intron,utr3,intron,exon,utr3	Y	N	Y	Y	Y	Y	Y	N	Y	Y	Y	Y
Os04g0250700	CHG	intron,intron	Y	Y	Y	Y	N	Y	Y	N	Y	Y	Y	Y
Os04g0254000	CG	intron,exon,utr3,TES	Y	N	N	Y	N	N	Y	N	N	N	Y	Y
Os04g0254300	CG	TSS,exon,utr5,intron	Y	N	Y	Y	N	Y	Y	N	N	Y	Y	Y
Os04g0261400	CG	utr5,exon	Y	N	N	N	N	N	Y	N	N	N	N	Y
Os04g0266700	CG	TES,utr3,exon	Y	N	N	Y	Y	Y	Y	N	N	Y	N	Y
Os04g0267250	CG	exon,utr5	Y	N	N	Y	N	N	N	Y	Y	N	N	N
Os04g0268300	CHG	exon,utr3,intron,intron,exon,utr3,exon,utr3,TES	Y	N	N	Y	N	N	Y	N	Y	N	N	Y
Os04g0269600	CG	intron,exon,utr3	Y	N	Y	Y	N	Y	Y	N	Y	Y	Y	Y
Os04g0269700	CG	exon,utr3,TES	Y	N	N	Y	N	N	Y	N	N	N	N	Y
Os04g0269900	CG	utr3,exon,utr3,exon,exon,utr5,intron,TSS	Y	N	Y	Y	Y	Y	Y	N	N	Y	Y	Y
Os04g0270200	CG	exon,intron	Y	Y	N	Y	N	N	Y	N	N	Y	N	N
Os04g0272700	CHH	utr5,exon	Y	Y	N	N	N	N	N	Y	N	N	N	Y
Os04g0273600	CG	exon,utr3,TES	Y	N	Y	Y	N	Y	Y	N	N	Y	Y	Y
Os04g0276200	CHG	intron,intron	Y	N	N	Y	Y	N	Y	N	Y	N	N	Y
Os04g0278100	CG	utr5,exon,intron	Y	N	Y	Y	Y	Y	Y	N	N	Y	Y	Y
Os04g0278101	CG	TSS,exon	Y	N	Y	Y	N	Y	Y	N	N	Y	Y	Y
Os04g0278200	CHG	intron,intron,intron,intron	Y	Y	Y	Y	Y	Y	Y	Y	Y	Y	Y	Y
Os04g0278550	CHG	intron,intron,intron,intron	Y	Y	Y	Y	Y	Y	Y	Y	Y	Y	Y	Y
Os04g0278900	CHG	intron	Y	Y	Y	Y	Y	Y	N	N	Y	Y	N	Y
Os04g0280600	CG	intron,exon	Y	N	N	Y	N	N	Y	N	N	N	N	Y
Os04g0280650	CG	intron,exon,utr3,TES	Y	N	N	Y	N	N	Y	N	N	N	N	Y
Os04g0282400	CG	utr3,exon	Y	N	N	Y	N	N	Y	N	N	N	N	Y
Os04g0283900	CG	exon,utr5	Y	N	N	N	N	N	N	N	Y	N	N	N
Os04g0284900	CG	exon	Y	N	N	Y	N	N	Y	N	N	Y	N	Y
Os04g0286300	CHG	exon	Y	N	Y	Y	Y	Y	Y	Y	Y	Y	N	Y
Os04g0286333	CHG	exon,utr5	Y	N	Y	Y	Y	Y	Y	Y	Y	Y	N	Y
Os04g0286366	CG	TSS,exon,TES	Y	N	N	Y	N	Y	Y	N	N	Y	Y	Y
Os04g0289500	CG	exon,TES	Y	N	N	Y	N	N	Y	N	N	N	N	Y
Os04g0291900	CG	exon,intron,TSS	Y	N	N	Y	N	N	Y	N	N	Y	Y	Y
Os04g0293700	CHG	intron,exon,utr5,intron	Y	N	Y	Y	N	N	Y	N	N	N	N	Y
Os04g0295400	CHG	utr3,exon	Y	N	Y	Y	N	N	Y	N	Y	N	N	Y
Os04g0295500	CHG	exon,utr5,TSS	Y	N	N	Y	N	N	Y	N	N	N	N	Y
Os04g0296700	CG	utr3,exon	Y	Y	N	Y	N	N	Y	Y	N	N	N	Y
Os04g0297800	CG	utr5,exon,utr3	Y	N	Y	Y	N	Y	Y	N	N	Y	Y	Y
Os04g0304400	CG	TSS,utr5,exon,intron	Y	N	N	Y	N	N	Y	N	N	Y	Y	Y
Os04g0305700	CHH	exon,utr3,TES	Y	N	N	N	N	N	N	N	N	N	N	Y
Os04g0306300	CG	TES,utr3,exon,intron,exon,utr5,TSS	Y	N	N	Y	N	N	Y	N	N	Y	Y	Y
Os04g0307900	CG	exon,TES	Y	N	N	Y	N	N	Y	N	N	Y	Y	N
Os04g0308000	CHG	utr3,exon	Y	N	Y	N	N	N	Y	N	N	Y	N	Y
Os04g0309100	CHG	utr3,exon,utr3,exon	Y	Y	Y	Y	N	Y	Y	N	N	Y	Y	Y
Os04g0309600	CG	intron,exon	Y	N	Y	Y	Y	Y	Y	N	N	Y	Y	Y
Os04g0309751	CHG	exon,utr3,intron	Y	N	N	Y	Y	N	Y	N	N	N	Y	Y
Os04g0312100	CG	exon	Y	N	N	Y	N	Y	Y	N	N	Y	Y	Y
Os04g0313600	CG	TSS,utr5,exon	Y	N	N	Y	N	N	Y	N	N	N	N	Y
Os04g0316800	CG	exon,TES	Y	N	Y	Y	N	N	Y	N	N	Y	N	N
Os04g0317800	CHG	utr3,exon,utr5	Y	N	N	Y	N	N	Y	N	N	N	N	Y
Os04g0319600	CG	utr5,exon	Y	N	N	N	N	N	Y	N	N	N	N	Y
Os04g0321100	CG	exon,intron,TES,utr3	Y	N	N	Y	N	N	Y	N	N	N	Y	Y
Os04g0321500	CHG	TSS,exon,intron,exon	Y	N	N	Y	N	N	Y	N	N	N	N	Y
Os04g0321600	CHH	intron	Y	Y	N	N	N	N	N	N	N	N	Y	N
Os04g0330900	CG	intron	Y	Y	N	Y	Y	Y	N	Y	Y	Y	Y	Y
Os04g0337500	CG	intron	Y	N	Y	Y	N	N	Y	N	N	Y	N	Y
Os04g0339400	CG	exon,intron	Y	N	N	N	N	N	Y	N	N	N	N	Y
Os04g0340100	CG	TES,exon,intron,exon	Y	N	Y	Y	N	Y	Y	N	Y	Y	Y	Y
Os04g0341900	CG	TES,exon,intron	Y	N	Y	Y	N	N	Y	N	N	Y	Y	Y
Os04g0343050	CG	exon,utr5,TSS	Y	N	N	N	N	N	Y	N	N	N	N	N
Os04g0348600	CHG	TSS,utr5,exon,intron,intron,exon,utr3,TES	Y	N	N	Y	N	N	Y	N	N	N	N	Y
Os04g0348800	CG	TSS,exon,intron,intron,exon,utr3,TES	Y	N	N	Y	N	N	Y	N	N	Y	N	Y
Os04g0349600	CG	intron,exon	Y	N	N	Y	N	N	Y	N	N	Y	Y	Y
Os04g0349650	CG	utr3,exon	Y	N	N	Y	N	N	Y	N	N	Y	Y	Y
Os04g0349700	CG	utr3,exon	Y	N	N	Y	N	Y	Y	N	N	Y	N	Y
Os04g0350000	CHG	exon,utr3,intron,intron,intron	Y	N	Y	N	N	N	Y	N	Y	Y	Y	Y
Os04g0354200	CHG	TSS,exon,intron,intron,exon,intron,exon	Y	Y	N	Y	N	N	Y	N	N	N	N	Y
Os04g0354400	CHG	intron,intron,intron,intron	Y	Y	N	Y	N	N	Y	N	N	N	N	Y
Os04g0354600	CHG	intron,exon	Y	N	N	Y	N	Y	Y	N	N	N	Y	Y
Os04g0355401	CG	intron,utr3,exon,TSS	Y	N	N	Y	N	Y	Y	N	N	Y	Y	Y
Os04g0355500	CG	intron,intron	Y	N	Y	Y	N	Y	Y	N	N	Y	Y	Y
Os04g0357300	CHG	exon,utr5,TSS	Y	N	N	Y	N	N	Y	N	N	N	N	Y
Os04g0358000	CHG	intron,exon	Y	N	N	N	N	N	N	N	N	N	N	N
Os04g0358150	CHG	TES,exon	Y	N	N	N	N	N	N	N	N	N	N	N
Os04g0359300	CHG	exon	Y	N	N	Y	N	N	Y	N	Y	N	N	Y
Os04g0362501	CHG	TSS,exon,utr5,intron,utr3,TES	Y	N	N	Y	Y	N	Y	N	N	N	N	Y
Os04g0366000	CHG	exon,intron,intron,exon	Y	N	N	Y	N	Y	Y	N	N	N	N	Y
Os04g0368000	CG	exon	Y	N	N	Y	N	N	Y	N	N	N	N	Y
Os04g0369100	CG	exon,intron	Y	N	Y	N	Y	Y	Y	N	N	N	N	Y
Os04g0370900	CG	exon,utr5	Y	Y	Y	Y	Y	N	Y	Y	N	Y	Y	Y
Os04g0371000	CG	TES,exon	Y	N	Y	Y	N	Y	Y	N	N	Y	Y	Y
Os04g0371100	CG	exon	Y	N	Y	Y	N	Y	Y	N	N	N	Y	Y
Os04g0372100	CG	intron	Y	N	Y	Y	N	Y	Y	N	N	Y	Y	Y
Os04g0372201	CG	TSS,utr5,exon,utr3	Y	N	Y	Y	N	Y	Y	N	N	Y	Y	Y
Os04g0372400	CG	exon,utr3	Y	N	N	Y	N	Y	Y	N	N	Y	Y	Y
Os04g0375300	CHG	exon,exon,intron	Y	N	N	Y	N	N	Y	N	N	N	N	Y
Os04g0375900	CHG	exon,intron	Y	N	N	N	N	Y	N	N	N	N	N	N
Os04g0379900	CG	exon	Y	N	N	Y	N	Y	Y	N	N	N	N	Y
Os04g0379916	CG	utr5,exon	Y	N	N	Y	N	Y	Y	N	N	N	N	Y
Os04g0380200	CG	exon,utr3	Y	N	N	Y	N	Y	Y	N	N	N	Y	Y
Os04g0381000	CHG	intron	Y	N	N	Y	N	N	Y	N	N	N	N	Y
Os04g0382100	CG	exon	Y	N	N	Y	N	N	Y	N	N	N	N	Y
Os04g0382200	CG	exon	Y	Y	N	Y	N	Y	Y	N	N	N	Y	Y
Os04g0382250	CG	exon,utr5	Y	N	N	Y	N	Y	Y	N	N	N	Y	Y
Os04g0382800	CG	exon	Y	N	N	Y	N	N	Y	N	N	N	N	Y
Os04g0385700	CG	exon	Y	N	N	N	N	N	Y	N	N	N	N	N
Os04g0388900	CG	intron	Y	N	Y	Y	N	Y	Y	N	N	Y	Y	Y
Os04g0393900	CG	intron,exon	Y	N	N	Y	N	N	Y	Y	N	N	N	Y
Os04g0394200	CG	intron,exon,utr3,TES	Y	N	N	Y	N	N	Y	N	N	N	N	Y
Os04g0394250	CG	intron,exon,utr5,TSS	Y	N	N	Y	N	N	Y	N	N	N	N	Y
Os04g0394300	CG	exon,utr3,intron,intron,exon,utr5,TSS	Y	N	Y	Y	N	N	Y	N	N	N	N	Y
Os04g0394500	CG	TES,utr3,exon,intron	Y	N	N	Y	N	N	Y	N	N	N	N	Y
Os04g0396500	CG	exon,utr3,TES	Y	N	N	Y	N	N	Y	N	N	N	N	Y
Os04g0396800	CG	intron,exon	Y	N	N	Y	N	Y	Y	N	N	N	Y	Y
Os04g0398300	CG	exon	Y	N	N	Y	N	Y	Y	N	N	N	N	Y
Os04g0399000	CHG	intron	Y	N	N	Y	N	N	Y	Y	N	Y	Y	Y
Os04g0399600	CG	intron,intron,exon,utr3,TES	Y	Y	Y	Y	Y	Y	Y	Y	Y	Y	Y	Y
Os04g0401200	CG	exon	Y	N	N	N	N	N	Y	N	N	N	Y	N
Os04g0410200	CG	exon	Y	N	N	N	N	N	Y	N	N	N	Y	N
Os04g0410700	CG	exon,TES	Y	N	Y	Y	N	Y	Y	N	N	N	N	Y
Os04g0414250	CHH	TES,exon,utr5,TSS	Y	Y	N	N	N	Y	N	N	N	N	Y	N
Os04g0415401	CG	utr5,TSS,utr3,exon	Y	N	Y	Y	Y	Y	Y	N	N	Y	Y	Y
Os04g0416400	CHH	intron	Y	N	N	Y	N	N	Y	N	N	N	N	Y
Os04g0419550	CG	TSS,utr5,exon	Y	N	Y	Y	N	N	Y	N	N	N	N	Y
Os04g0419700	CG	exon	Y	N	Y	Y	N	N	Y	N	N	N	N	Y
Os04g0419750	CG	utr3,exon,utr5	Y	N	Y	Y	N	N	Y	N	N	N	N	Y
Os04g0420033	CHG	exon	Y	N	Y	Y	N	Y	Y	N	N	N	N	Y
Os04g0420166	CHG	utr3,exon,utr5	Y	N	Y	Y	N	Y	Y	N	N	N	N	Y
Os04g0420500	CG	exon,utr5,intron	Y	N	Y	Y	N	N	Y	N	N	N	N	Y
Os04g0420600	CG	exon	Y	N	Y	Y	N	N	Y	N	N	N	N	Y
Os04g0428500	CHH	exon,utr3	Y	N	Y	N	N	N	N	Y	Y	Y	Y	Y
Os04g0429300	CG	intron,exon,utr3	Y	N	Y	Y	N	Y	Y	N	N	Y	N	Y
Os04g0429450	CG	exon,utr5	Y	N	Y	Y	N	Y	Y	N	N	N	Y	Y
Os04g0429500	CHG	TES,exon	Y	N	N	Y	N	N	Y	N	N	N	N	Y
Os04g0430200	CG	exon,intron	Y	N	N	Y	N	N	Y	N	N	N	N	Y
Os04g0431700	CG	exon	Y	N	Y	Y	N	N	Y	N	N	Y	N	Y
Os04g0431800	CHH	exon,utr5,TSS	Y	N	N	Y	N	N	N	N	N	N	Y	Y
Os04g0432600	CG	intron	Y	N	N	Y	N	N	Y	N	N	N	N	Y
Os04g0433900	CHH	intron	Y	N	N	N	N	N	N	Y	N	N	N	N
Os04g0435000	CHH	TSS,utr5,exon	Y	Y	Y	Y	N	N	N	N	N	Y	N	N
Os04g0439100	CG	exon	Y	N	Y	Y	N	N	Y	N	N	N	N	Y
Os04g0443300	CG	intron,exon	Y	N	N	Y	N	N	Y	N	N	N	N	Y
Os04g0443400	CG	intron,exon,utr3	Y	N	N	Y	N	N	Y	N	N	N	N	Y
Os04g0443500	CHH	intron	Y	Y	N	N	Y	N	N	N	Y	N	N	N
Os04g0444400	CG	TES,exon,intron	Y	N	Y	Y	N	N	Y	N	N	N	N	Y
Os04g0448800	CG	exon,intron	Y	Y	Y	N	N	N	Y	N	N	N	N	N
Os04g0449450	CG	intron,exon,utr5	Y	Y	Y	Y	N	N	Y	Y	N	N	N	Y
Os04g0453200	CHH	intron	Y	N	N	N	Y	Y	Y	Y	Y	N	N	Y
Os04g0453233	CG	exon,utr3,intron	Y	N	Y	Y	N	Y	Y	N	N	Y	N	Y
Os04g0453266	CG	TSS,exon,intron	Y	N	Y	Y	N	Y	Y	N	N	N	N	Y
Os04g0455200	CG	TSS,utr5,exon,intron	Y	N	N	Y	N	N	Y	N	N	N	N	Y
Os04g0455401	CG	utr3,exon,utr5	Y	N	N	Y	N	N	Y	N	N	N	N	Y
Os04g0456100	CHG	exon,utr3,TES	Y	N	N	Y	Y	N	Y	N	Y	N	N	Y
Os04g0458200	CG	exon	Y	N	N	N	N	N	Y	N	N	N	N	Y
Os04g0458250	CG	exon	Y	N	N	N	N	N	Y	N	N	N	N	Y
Os04g0459000	CG	exon	Y	N	Y	Y	N	N	Y	N	N	N	N	Y
Os04g0461900	CHH	utr5,TSS,exon	Y	N	Y	Y	N	N	Y	N	N	N	N	Y
Os04g0462200	CG	utr5,exon	Y	N	N	Y	N	N	Y	N	N	N	N	Y
Os04g0467100	CG	utr3,exon	Y	N	N	Y	N	N	Y	N	N	N	N	Y
Os04g0467300	CG	TES,utr3,exon	Y	Y	Y	Y	Y	N	Y	Y	N	N	N	Y
Os04g0468000	CG	exon,utr5	Y	Y	Y	Y	N	N	Y	N	N	N	N	Y
Os04g0470700	CG	intron	Y	Y	N	Y	N	Y	Y	Y	Y	Y	Y	Y
Os04g0472100	CG	intron,exon	Y	N	Y	Y	N	N	Y	N	N	N	N	N
Os04g0472300	CG	exon	Y	N	N	Y	N	N	Y	N	N	N	N	Y
Os04g0472333	CG	exon,utr5	Y	N	N	Y	N	N	Y	N	N	N	N	Y
Os04g0472500	CG	exon	Y	N	N	N	N	N	N	N	N	N	N	Y
Os04g0472700	CG	exon,intron	Y	N	N	Y	N	N	Y	N	N	N	N	Y
Os04g0473900	CG	intron,exon	Y	N	N	Y	N	N	Y	N	N	N	N	Y
Os04g0475200	CG	TSS,exon	Y	N	Y	Y	N	N	Y	N	N	N	N	Y
Os04g0475900	CG	utr5,exon	Y	N	N	Y	N	Y	Y	N	N	N	Y	Y
Os04g0476000	CG	intron,exon	Y	N	N	Y	N	N	Y	N	N	N	N	Y
Os04g0477200	CG	exon	Y	N	Y	Y	N	N	Y	N	N	N	Y	Y
Os04g0479100	CG	utr3,exon,intron	Y	N	Y	Y	N	N	Y	N	N	N	N	Y
Os04g0479800	CG	intron,exon,exon,intron	Y	N	Y	Y	N	N	Y	N	N	N	N	Y
Os04g0482100	CG	intron	Y	N	N	Y	N	N	Y	N	N	N	N	Y
Os04g0482900	CHH	intron	Y	N	N	Y	N	N	N	N	N	N	N	N
Os04g0483200	CG	exon,intron	Y	N	N	Y	N	N	Y	N	N	N	N	Y
Os04g0484300	CHH	exon,utr5,TSS	Y	Y	N	N	N	Y	Y	N	N	N	N	Y
Os04g0485100	CG	exon	Y	N	N	Y	N	N	Y	N	N	N	N	Y
Os04g0485500	CHG	TSS,exon,intron,intron	Y	N	N	Y	N	N	Y	N	N	N	N	Y
Os04g0485601	CHG	TES,utr3,exon	Y	N	N	Y	N	N	Y	N	N	N	N	Y
Os04g0487200	CG	exon	Y	N	Y	Y	N	N	Y	N	Y	N	N	Y
Os04g0489600	CHH	intron	Y	Y	Y	N	N	N	N	Y	Y	N	N	Y
Os04g0489800	CG	intron	Y	N	Y	Y	N	Y	Y	N	N	N	N	Y
Os04g0491200	CG	exon,TSS	Y	N	N	Y	N	N	Y	N	N	N	N	Y
Os04g0497900	CG	exon	Y	N	N	Y	N	N	Y	N	Y	N	N	Y
Os04g0498900	CG	exon,utr5,TSS	Y	N	N	Y	N	N	Y	N	N	N	Y	Y
Os04g0505000	CHH	intron	Y	N	N	Y	Y	N	Y	N	Y	N	N	Y
Os04g0505066	CHH	intron	Y	N	N	Y	Y	N	Y	N	Y	N	N	Y
Os04g0507000	CHG	exon,intron,intron	Y	N	Y	Y	Y	N	Y	N	N	Y	N	Y
Os04g0507016	CHH	exon,TSS	Y	N	N	N	N	N	Y	N	N	N	N	Y
Os04g0507032	CHG	TES,exon	Y	N	Y	N	Y	N	N	N	N	Y	N	Y
Os04g0508751	CHG	TES,exon	Y	N	N	N	N	N	N	N	N	N	N	N
Os04g0520800	CG	exon,utr5,intron,utr3	Y	N	N	Y	N	N	Y	N	N	N	N	Y
Os04g0525200	CHH	utr3,exon	Y	N	N	Y	N	N	Y	N	N	N	N	Y
Os04g0529400	CG	exon	Y	N	N	Y	N	N	Y	N	N	N	Y	Y
Os04g0530801	CHH	intron	Y	N	N	N	N	N	N	N	N	Y	Y	Y
Os04g0533900	CG	exon,utr5,TSS	Y	N	Y	Y	N	Y	Y	N	N	Y	N	Y
Os04g0534801	CG	TSS,exon	Y	N	Y	N	N	Y	Y	Y	N	Y	N	Y
Os04g0543900	CHH	exon,utr3,intron	Y	N	N	N	Y	N	N	N	N	N	N	N
Os04g0545100	CG	intron	Y	Y	N	Y	N	N	N	Y	N	N	Y	Y
Os04g0546300	CG	exon	Y	N	N	N	N	N	Y	N	N	N	N	Y
Os04g0547800	CG	intron	Y	Y	Y	Y	N	Y	Y	N	Y	Y	Y	Y
Os04g0554800	CHG	TES,exon,utr3	Y	N	N	Y	N	N	Y	N	N	N	N	N
Os04g0557500	CG	intron	Y	N	Y	Y	Y	Y	Y	Y	Y	Y	Y	Y
Os04g0557800	CG	intron,exon	Y	N	Y	Y	N	Y	Y	N	N	Y	Y	Y
Os04g0560300	CG	exon,utr5	Y	N	Y	N	N	Y	N	N	Y	N	N	Y
Os04g0561500	CHH	exon,utr3	Y	N	N	N	N	Y	N	N	N	N	N	N
Os04g0566500	CHG	intron	Y	N	Y	Y	N	N	N	N	N	Y	N	N
Os04g0568900	CG	utr3,exon,intron	Y	N	N	Y	Y	N	Y	N	N	N	N	N
Os04g0570800	CHH	exon,utr3,intron	Y	N	N	Y	N	N	Y	N	N	N	N	Y
Os04g0571300	CG	utr3,TES,exon	Y	N	N	Y	N	N	Y	N	N	N	N	Y
Os04g0576500	CHG	intron,utr5,exon	Y	N	Y	Y	N	Y	Y	N	N	N	Y	Y
Os04g0576600	CHG	TES,utr3,exon,intron	Y	N	Y	Y	N	Y	Y	N	N	Y	Y	Y
Os04g0576900	CG	exon,utr3	Y	N	N	Y	N	N	Y	N	N	N	N	Y
Os04g0577500	CG	exon,intron	Y	N	N	Y	N	N	Y	N	N	N	N	Y
Os04g0578900	CG	intron,exon,TSS	Y	N	Y	Y	N	Y	Y	N	N	N	Y	Y
Os04g0580001	CHH	utr5,exon	Y	N	N	Y	N	N	Y	N	N	N	N	Y
Os04g0581000	CHH	intron,intron	Y	N	N	N	Y	N	Y	N	N	N	N	N
Os04g0581050	CHH	exon,intron	Y	N	N	N	N	N	Y	N	N	N	N	N
Os04g0582000	CG	exon,intron,exon,TSS	Y	N	N	Y	N	N	Y	N	N	N	N	Y
Os04g0587500	CHH	intron	Y	N	N	N	N	N	Y	N	N	Y	Y	N
Os04g0602400	CHG	exon,intron	Y	N	Y	Y	N	N	Y	N	N	N	N	Y
Os04g0603800	CG	exon,utr3,TES	Y	N	Y	Y	N	Y	Y	N	N	N	N	Y
Os04g0603900	CG	TSS,exon,utr5,intron	Y	N	Y	Y	Y	Y	Y	Y	N	Y	Y	Y
Os04g0604000	CG	TES,utr3,exon,intron	Y	N	Y	Y	Y	Y	Y	Y	N	Y	Y	Y
Os04g0609700	CHG	intron,intron,intron	Y	Y	N	Y	Y	N	Y	N	N	N	N	Y
Os04g0613600	CG	TSS,utr5,exon,intron	Y	N	Y	Y	N	Y	Y	N	N	Y	Y	Y
Os04g0615000	CG	exon,intron	Y	N	Y	Y	N	N	Y	N	N	N	Y	Y
Os04g0622501	CG	exon,utr5	Y	N	N	Y	N	Y	Y	N	N	Y	Y	Y
Os04g0623300	CG	exon,utr3,intron,utr5	Y	N	N	Y	N	N	Y	N	N	Y	Y	Y
Os04g0623400	CHG	intron,exon	Y	N	N	Y	N	N	Y	N	N	N	N	Y
Os04g0626700	CG	intron,intron	Y	Y	Y	Y	Y	Y	Y	Y	Y	Y	Y	Y
Os04g0632400	CG	exon,utr5,utr3,utr5,exon,intron	Y	N	Y	N	N	Y	N	N	N	Y	Y	Y
Os04g0632500	CG	exon,utr5,TSS	Y	N	N	N	N	N	N	N	N	N	Y	Y
Os04g0632600	CG	intron,exon,utr3	Y	N	Y	N	N	Y	N	N	N	Y	Y	Y
Os04g0633200	CG	intron,exon,TSS	Y	N	Y	Y	N	Y	Y	N	N	Y	Y	Y
Os04g0633225	CG	TSS,utr5,exon,utr3,TES	Y	N	Y	Y	N	Y	Y	N	N	Y	Y	Y
Os04g0637000	CG	intron,intron	Y	N	N	Y	N	Y	Y	N	N	Y	Y	Y
Os04g0638300	CG	utr5,exon	Y	N	N	N	N	N	N	N	N	N	N	N
Os04g0640300	CG	exon,intron,intron,exon,utr5,TSS	Y	N	Y	Y	N	Y	Y	N	N	Y	Y	Y
Os04g0642000	CG	exon,intron	Y	N	N	Y	N	Y	Y	N	N	Y	Y	Y
Os04g0643300	CHG	intron	Y	N	N	Y	N	Y	Y	N	N	Y	Y	Y
Os04g0646100	CG	exon,utr5,TSS	Y	N	N	N	N	N	N	N	N	N	N	N
Os04g0648200	CG	TSS,exon,utr3,TES	Y	N	Y	Y	N	Y	Y	N	N	Y	Y	Y
Os04g0649150	CG	exon,utr5,intron	Y	N	Y	N	N	Y	N	N	N	Y	Y	Y
Os04g0649200	CG	exon,intron	Y	N	Y	N	N	Y	N	N	N	Y	Y	Y
Os04g0650000	CG	exon,utr3	Y	N	Y	N	N	Y	N	N	N	Y	Y	Y
Os04g0650600	CG	exon,intron	Y	N	Y	N	N	Y	N	N	N	Y	Y	Y
Os04g0655300	CHH	exon,utr3	Y	N	N	Y	N	N	Y	N	N	N	N	Y
Os04g0657100	CG	TES,utr3,exon,intron	Y	N	N	Y	N	Y	Y	N	N	Y	Y	Y
Os04g0657500	CHH	intron	Y	N	Y	N	N	N	N	N	N	N	N	N
Os04g0658200	CG	utr3,exon	Y	N	N	N	N	N	N	N	N	N	Y	Y
Os04g0659100	CG	utr3,exon	Y	N	N	Y	N	N	Y	N	N	N	Y	Y
Os04g0660900	CG	exon,intron	Y	N	N	Y	N	N	Y	N	N	N	N	Y
Os04g0661800	CG	intron	Y	N	N	N	N	N	N	N	N	N	N	N
Os04g0663300	CG	utr3,exon,utr5	Y	N	N	Y	N	Y	Y	N	N	Y	Y	Y
Os04g0664400	CG	exon,intron	Y	N	N	N	N	Y	N	N	N	Y	Y	Y
Os04g0667100	CG	intron	Y	N	N	N	N	Y	N	N	Y	Y	Y	Y
Os04g0667200	CG	utr3,intron,exon	Y	N	N	N	N	Y	N	N	N	Y	Y	Y
Os04g0668200	CG	exon,utr5	Y	N	Y	Y	N	Y	Y	N	N	Y	Y	Y
Os04g0668700	CG	exon,utr5	Y	N	Y	N	N	Y	N	N	N	Y	Y	Y
Os04g0669300	CHH	intron	Y	N	N	N	N	N	N	Y	N	N	N	Y
Os04g0677000	CG	TSS,exon,utr5,intron,intron,utr5,exon	Y	N	Y	Y	N	Y	Y	N	N	Y	Y	Y
Os04g0688600	CG	utr3,exon	Y	N	N	Y	N	N	Y	N	N	Y	Y	Y
Os04g0692700	CHG	intron,exon	Y	N	N	Y	N	N	Y	N	N	Y	Y	Y
Os04g0693250	CHG	intron	Y	Y	Y	N	N	Y	N	N	N	N	Y	Y
Os04g0693300	CG	exon,intron,utr5,TSS	Y	N	Y	Y	N	Y	Y	N	N	Y	Y	Y
Os04g0693400	CG	TSS,utr5,exon,utr3,TES	Y	N	Y	Y	N	Y	Y	N	N	Y	Y	Y
Os05g0100100	CG	exon,intron,utr3	Y	N	N	Y	N	Y	Y	N	N	N	Y	Y
Os05g0102800	CG	intron,exon	Y	N	N	Y	N	Y	Y	N	N	N	N	Y
Os05g0103500	CG	utr3,exon	Y	N	N	N	N	N	Y	N	N	N	N	Y
Os05g0103800	CHG	TES,utr3,exon,exon,intron	Y	N	N	Y	Y	N	Y	N	N	Y	Y	Y
Os05g0105500	CHH	intron	Y	N	N	Y	N	N	Y	N	N	N	N	Y
Os05g0109100	CG	intron,exon,utr5,TSS	Y	N	N	Y	N	N	Y	N	N	N	Y	Y
Os05g0110000	CG	exon,utr3	Y	N	N	Y	N	Y	Y	N	N	N	N	Y
Os05g0112900	CHH	TSS,utr5,exon	Y	N	N	Y	N	N	Y	N	N	N	N	Y
Os05g0113400	CG	exon,intron	Y	N	N	Y	N	N	Y	N	N	N	N	Y
Os05g0114800	CG	TSS,utr5,exon,intron,intron	Y	N	Y	Y	N	Y	Y	N	N	Y	Y	Y
Os05g0115700	CHG	intron	Y	N	N	Y	N	N	Y	N	N	N	N	Y
Os05g0121700	CHH	intron	Y	N	N	Y	N	N	Y	N	Y	N	Y	Y
Os05g0121750	CG	TSS,exon	Y	N	N	Y	N	Y	Y	N	N	Y	Y	Y
Os05g0121850	CG	exon,utr5,intron	Y	N	N	Y	N	N	Y	N	N	N	N	Y
Os05g0121900	CG	exon,intron	Y	N	N	Y	N	N	Y	N	N	N	N	Y
Os05g0123100	CG	intron	Y	Y	N	Y	N	N	Y	N	N	N	N	Y
Os05g0124000	CG	intron,exon,utr5,TSS	Y	N	Y	Y	N	N	Y	N	N	Y	Y	Y
Os05g0130100	CG	intron,exon	Y	N	N	Y	N	N	Y	N	N	N	N	Y
Os05g0130300	CG	exon	Y	N	N	Y	N	N	Y	N	N	N	N	Y
Os05g0130500	CG	exon	Y	N	N	N	N	N	Y	N	N	N	N	N
Os05g0135100	CHG	exon	Y	N	N	Y	N	N	Y	N	N	N	N	Y
Os05g0135500	CG	exon,utr3	Y	N	N	Y	N	N	Y	N	N	N	N	Y
Os05g0137400	CG	exon,intron,utr3	Y	N	N	N	N	N	N	N	N	N	N	N
Os05g0140000	CG	intron	Y	N	N	Y	N	Y	Y	N	N	N	Y	Y
Os05g0145000	CG	utr3,exon	Y	N	N	Y	N	N	Y	N	N	N	N	Y
Os05g0146100	CHG	intron,intron	Y	N	N	Y	Y	N	Y	N	N	N	N	Y
Os05g0147550	CG	exon,utr5	Y	N	N	Y	N	N	Y	N	N	N	N	Y
Os05g0148800	CG	exon	Y	N	N	Y	N	N	Y	N	N	N	N	Y
Os05g0150400	CG	intron,exon	Y	N	N	Y	N	N	Y	N	N	Y	N	Y
Os05g0150800	CG	intron,utr5,exon,utr3	Y	N	N	Y	N	N	Y	N	N	N	Y	Y
Os05g0153300	CG	utr3,exon,intron	Y	N	N	Y	N	N	Y	N	N	N	Y	Y
Os05g0153901	CHG	utr3,exon,intron,intron,utr5,TSS,exon	Y	N	N	Y	N	N	Y	N	N	N	N	Y
Os05g0155000	CHG	intron	Y	Y	N	N	N	Y	N	N	N	N	N	N
Os05g0155050	CG	exon,utr5,TSS	Y	N	N	Y	N	N	Y	N	N	Y	N	N
Os05g0155100	CG	exon,utr3	Y	N	N	Y	N	N	Y	N	N	Y	N	N
Os05g0157600	CG	intron,exon	Y	N	N	Y	N	N	Y	N	N	Y	N	Y
Os05g0158600	CG	exon,utr3	Y	N	N	Y	N	N	Y	N	N	N	N	N
Os05g0158700	CG	exon,utr5	Y	N	N	Y	N	N	Y	N	N	N	N	N
Os05g0160600	CG	intron,exon,intron,exon,intron,intron	Y	N	Y	Y	N	Y	Y	N	N	Y	Y	Y
Os05g0166525	CHG	exon,utr5,intron	Y	N	N	Y	N	N	Y	N	N	N	N	Y
Os05g0166600	CHG	exon	Y	N	N	Y	N	N	Y	N	N	N	N	Y
Os05g0168500	CG	exon	Y	N	Y	Y	N	N	Y	N	N	Y	N	Y
Os05g0168800	CG	exon	Y	N	N	Y	N	N	Y	N	N	Y	N	Y
Os05g0169400	CG	exon	Y	N	N	Y	N	N	Y	N	N	N	N	Y
Os05g0171000	CG	exon,utr5,TSS	Y	N	N	Y	N	N	Y	N	N	N	N	Y
Os05g0171300	CG	exon,intron	Y	N	N	Y	N	N	Y	N	N	N	Y	Y
Os05g0172800	CG	intron,exon,utr3	Y	N	Y	Y	N	N	Y	N	N	N	N	Y
Os05g0175450	CHG	exon	Y	N	N	Y	N	N	Y	N	N	N	N	Y
Os05g0177100	CG	exon,utr3,TES	Y	N	N	Y	N	N	Y	N	N	Y	N	N
Os05g0179100	CG	utr5,exon	Y	N	N	Y	N	Y	Y	N	N	N	N	Y
Os05g0181000	CG	exon	Y	N	Y	Y	N	Y	Y	N	N	N	N	Y
Os05g0181100	CG	exon,utr5	Y	N	Y	Y	N	Y	Y	N	N	N	N	Y
Os05g0182201	CHG	intron	Y	N	N	Y	N	N	Y	N	N	N	N	N
Os05g0189425	CG	intron,exon,utr5,TSS	Y	N	Y	Y	N	Y	Y	N	N	Y	Y	Y
Os05g0189900	CHG	exon	Y	N	N	Y	N	N	N	N	N	N	N	Y
Os05g0190300	CG	exon,intron,intron,exon,utr5	Y	Y	Y	Y	N	Y	Y	Y	N	Y	Y	Y
Os05g0190500	CHG	intron,exon	Y	N	Y	N	N	Y	N	N	N	Y	N	N
Os05g0194550	CG	utr5,exon	Y	N	Y	N	Y	Y	Y	N	Y	Y	Y	Y
Os05g0195901	CG	TSS,utr5,utr3,TES,exon	Y	N	Y	Y	Y	Y	Y	N	N	Y	N	Y
Os05g0198100	CG	exon,utr5,intron,TSS	Y	N	Y	Y	N	Y	Y	N	N	N	N	Y
Os05g0198950	CG	TES,utr3,exon	Y	N	Y	Y	N	Y	Y	Y	Y	Y	Y	Y
Os05g0200160	CG	TSS,exon,intron	Y	N	N	Y	N	N	Y	N	N	Y	Y	Y
Os05g0202550	CHG	intron,utr5,intron,utr5,exon	Y	N	N	Y	N	N	Y	N	N	N	N	Y
Os05g0203000	CG	TES,utr3,exon	Y	N	N	Y	N	N	Y	N	N	N	N	N
Os05g0203900	CG	intron,intron	Y	N	Y	Y	N	Y	Y	N	N	N	N	Y
Os05g0203912	CG	exon	Y	N	Y	Y	N	Y	Y	N	N	N	N	Y
Os05g0207400	CHG	intron	Y	N	N	Y	N	N	Y	N	N	N	N	N
Os05g0209600	CG	intron,exon	Y	N	Y	Y	N	N	Y	N	N	Y	N	Y
Os05g0209683	CG	intron,exon,utr5	Y	N	Y	Y	N	N	Y	N	N	Y	N	Y
Os05g0215033	CG	utr5,exon,utr3	Y	N	Y	Y	N	Y	Y	N	N	Y	Y	Y
Os05g0215066	CG	exon,TSS	Y	N	Y	Y	N	Y	Y	N	N	Y	Y	Y
Os05g0216950	CHG	exon	Y	N	Y	Y	N	Y	Y	N	N	Y	Y	Y
Os05g0221200	CG	intron,exon,utr5	Y	N	Y	Y	N	Y	Y	N	N	N	N	Y
Os05g0221400	CHH	exon,utr5,TSS	Y	Y	Y	Y	N	Y	Y	N	N	N	N	Y
Os05g0225500	CG	TSS,utr5,exon,utr3	Y	N	Y	Y	N	Y	Y	N	N	Y	Y	Y
Os05g0225800	CG	exon,utr5,TSS	Y	N	N	Y	N	Y	Y	N	N	N	N	Y
Os05g0227100	CG	TSS,utr5,exon	Y	N	Y	Y	N	Y	Y	N	N	Y	N	Y
Os05g0227600	CG	exon,utr5	Y	N	N	Y	N	Y	Y	N	N	N	Y	Y
Os05g0228900	CG	exon,utr5,TSS	Y	N	N	Y	N	N	Y	N	N	N	Y	Y
Os05g0230501	CG	TES,utr3,exon,utr5,TSS	Y	N	Y	Y	N	Y	Y	N	N	Y	Y	Y
Os05g0231100	CG	TES,utr3,exon,intron	Y	N	Y	Y	N	Y	Y	N	N	Y	Y	Y
Os05g0235701	CHG	TES,utr3,exon,utr5,TSS	Y	N	N	Y	N	N	Y	N	N	N	N	Y
Os05g0236600	CHG	exon,utr5,TSS	Y	N	N	Y	N	N	Y	N	N	N	N	Y
Os05g0237800	CG	intron,exon	Y	N	N	Y	N	N	Y	N	N	N	N	Y
Os05g0238000	CHG	exon,utr3	Y	Y	N	Y	N	N	N	Y	N	N	N	N
Os05g0243200	CHG	exon,intron,utr5,exon,intron,utr5	Y	N	N	Y	N	N	Y	N	N	N	N	Y
Os05g0243300	CHG	intron	Y	N	N	Y	N	N	Y	N	N	N	N	Y
Os05g0246200	CHG	TSS,exon	Y	N	Y	Y	N	Y	Y	Y	N	N	N	Y
Os05g0246600	CG	exon,utr3,TES	Y	N	Y	Y	N	Y	Y	N	N	N	Y	Y
Os05g0247400	CG	exon,utr5,TSS	Y	N	Y	Y	N	Y	Y	N	N	Y	Y	Y
Os05g0248301	CHG	intron,exon,utr3,TES	Y	Y	Y	Y	Y	Y	Y	Y	Y	Y	Y	Y
Os05g0249100	CG	exon,utr3,intron,utr5,TSS	Y	N	Y	Y	N	Y	Y	N	N	Y	Y	Y
Os05g0250500	CG	intron	Y	N	N	Y	N	N	Y	N	N	Y	N	N
Os05g0250600	CG	exon	Y	N	Y	Y	N	Y	Y	N	N	N	N	Y
Os05g0251700	CHG	intron,utr5,exon,TES	Y	N	N	Y	N	N	Y	N	N	N	N	Y
Os05g0251900	CHG	intron,exon,TSS	Y	N	N	Y	N	N	Y	N	N	N	N	Y
Os05g0253100	CHG	exon,utr5,TSS	Y	N	N	N	N	N	N	N	Y	N	N	Y
Os05g0253200	CG	exon,utr3,TES	Y	N	Y	Y	Y	N	Y	N	Y	N	N	Y
Os05g0256350	CHG	utr5,exon,intron	Y	N	Y	Y	Y	Y	Y	Y	Y	Y	N	Y
Os05g0256500	CHG	intron,intron,intron,intron,exon,TES	Y	N	N	Y	N	N	Y	N	N	N	N	Y
Os05g0258400	CG	TSS,exon,intron	Y	N	Y	Y	N	Y	Y	N	N	Y	Y	Y
Os05g0266900	CG	TSS,exon,utr5,intron,intron,exon,utr3,TES	Y	N	Y	Y	N	Y	Y	N	N	Y	Y	Y
Os05g0267100	CHH	intron	Y	N	Y	Y	N	Y	N	Y	Y	Y	Y	Y
Os05g0267850	CG	exon,utr5,intron	Y	N	N	Y	Y	Y	Y	Y	Y	Y	Y	Y
Os05g0268400	CHG	exon,utr3	Y	N	N	N	Y	N	Y	N	N	N	N	Y
Os05g0268500	CG	intron	Y	Y	N	Y	Y	Y	Y	Y	Y	Y	Y	Y
Os05g0274950	CG	TES,utr3,exon	Y	N	Y	Y	N	Y	Y	N	N	N	N	Y
Os05g0280200	CHH	intron	Y	N	N	N	N	N	N	N	N	N	N	N
Os05g0280350	CHH	intron	Y	N	N	N	N	N	N	N	N	N	N	N
Os05g0296800	CG	TES,utr3,exon	Y	N	Y	Y	N	Y	Y	N	N	Y	Y	Y
Os05g0296900	CG	exon,utr5,TSS	Y	N	N	Y	N	Y	Y	N	N	N	N	Y
Os05g0299600	CG	utr3,exon	Y	N	Y	Y	Y	Y	Y	N	N	Y	Y	Y
Os05g0311600	CHH	intron	Y	N	Y	Y	Y	N	Y	Y	Y	Y	N	N
Os05g0313100	CG	exon,TES	Y	N	N	Y	N	N	Y	N	N	Y	N	Y
Os05g0313500	CG	intron,exon	Y	N	Y	Y	N	N	Y	N	N	N	N	N
Os05g0317200	CG	intron	Y	N	N	Y	N	N	Y	N	N	N	N	Y
Os05g0320300	CG	exon,utr3	Y	N	N	Y	N	N	Y	N	N	N	N	Y
Os05g0327000	CG	utr3,exon	Y	N	Y	Y	N	Y	Y	N	N	Y	Y	Y
Os05g0327100	CHG	intron,intron,utr5,exon,intron	Y	N	Y	Y	N	Y	Y	N	N	N	N	Y
Os05g0329400	CHH	intron	Y	Y	Y	N	Y	Y	N	N	Y	N	Y	N
Os05g0330150	CG	intron,intron,intron,intron	Y	Y	Y	Y	Y	Y	Y	Y	Y	Y	Y	Y
Os05g0332250	CG	TES,exon,intron,TSS	Y	N	Y	Y	N	Y	Y	N	N	Y	Y	Y
Os05g0334000	CHH	intron	Y	N	N	N	Y	Y	Y	Y	Y	N	N	Y
Os05g0336000	CHH	intron	Y	Y	Y	Y	Y	Y	N	Y	Y	Y	Y	N
Os05g0341100	CHG	exon	Y	N	N	Y	N	N	Y	N	N	N	N	Y
Os05g0345500	CHH	intron	Y	N	Y	N	N	N	N	N	N	N	N	N
Os05g0345900	CHG	exon,TSS	Y	N	N	Y	N	N	Y	N	N	N	N	Y
Os05g0348100	CG	TES,utr3,exon,intron,exon,utr5,TSS	Y	N	Y	Y	N	Y	Y	N	N	Y	Y	Y
Os05g0356201	CG	TES,utr3,exon	Y	N	N	Y	N	N	Y	N	N	N	N	Y
Os05g0362600	CG	exon	Y	N	N	Y	N	N	Y	N	N	N	N	N
Os05g0363100	CHH	intron	Y	N	N	Y	N	N	N	N	N	N	N	N
Os05g0364650	CG	intron,exon	Y	N	Y	Y	N	N	Y	N	N	N	Y	Y
Os05g0372300	CHG	intron	Y	N	N	Y	N	Y	Y	N	Y	N	N	Y
Os05g0372350	CHG	intron	Y	N	N	Y	N	Y	Y	N	Y	N	N	Y
Os05g0376300	CHG	intron,exon,utr5	Y	N	N	Y	Y	Y	Y	N	N	N	N	Y
Os05g0376400	CHG	exon,utr5,intron	Y	N	N	Y	Y	Y	Y	N	N	N	N	Y
Os05g0376600	CHG	intron	Y	Y	N	Y	N	Y	N	N	N	N	Y	N
Os05g0383200	CG	exon	Y	N	N	N	N	N	Y	Y	N	N	N	N
Os05g0395850	CG	utr3,exon,intron	Y	N	Y	Y	N	N	Y	N	N	N	N	Y
Os05g0396000	CG	utr5,exon,intron	Y	N	Y	Y	N	N	Y	N	N	N	N	Y
Os05g0399200	CHG	intron	Y	N	Y	Y	Y	Y	Y	N	Y	N	N	Y
Os05g0406550	CG	utr3,exon,utr5,exon,utr5,TSS	Y	N	Y	Y	N	Y	Y	N	N	N	Y	Y
Os05g0408900	CG	intron	Y	N	N	N	N	Y	Y	N	Y	Y	Y	Y
Os05g0412300	CG	utr3,exon,utr5	Y	N	N	Y	N	Y	Y	N	N	Y	Y	Y
Os05g0412400	CG	utr5,exon	Y	N	N	Y	N	Y	Y	N	N	Y	Y	Y
Os05g0414400	CG	utr3,exon,intron,exon,intron,intron,exon,utr5,TSS	Y	N	Y	Y	N	Y	Y	N	N	Y	Y	Y
Os05g0415900	CHH	intron	Y	N	N	Y	N	N	Y	N	N	Y	N	Y
Os05g0417100	CG	exon	Y	N	N	Y	N	N	Y	N	N	N	N	Y
Os05g0418600	CG	TSS,utr5,exon	Y	N	Y	Y	N	Y	Y	N	N	Y	Y	Y
Os05g0420500	CG	exon	Y	N	N	Y	N	Y	Y	N	N	N	Y	Y
Os05g0425600	CG	exon,utr3,intron	Y	Y	N	Y	Y	Y	Y	Y	Y	Y	Y	Y
Os05g0426350	CG	utr5,exon,utr3	Y	N	N	Y	N	Y	Y	N	N	N	Y	Y
Os05g0426400	CG	exon,utr5	Y	N	N	Y	N	Y	Y	N	N	N	Y	Y
Os05g0429100	CG	TSS,utr5,exon	Y	N	N	Y	Y	N	Y	Y	Y	N	N	Y
Os05g0431700	CHG	intron	Y	N	N	N	Y	N	N	Y	N	N	N	N
Os05g0437700	CG	utr5,exon	Y	N	N	N	N	N	N	N	Y	N	N	N
Os05g0437750	CG	TES,utr3,exon	Y	N	N	N	N	N	N	N	Y	N	N	N
Os05g0439200	CHH	TSS,exon	Y	N	Y	N	N	N	Y	Y	Y	N	N	Y
Os05g0439750	CHG	TES,exon	Y	N	N	N	Y	N	N	N	N	N	N	Y
Os05g0440300	CHG	intron,exon	Y	N	N	N	Y	Y	Y	N	N	N	Y	Y
Os05g0441500	CHG	exon,utr3,intron	Y	N	N	Y	N	N	Y	N	N	N	N	Y
Os05g0448675	CG	exon,TES	Y	Y	Y	N	N	N	Y	Y	N	N	Y	Y
Os05g0456800	CG	TSS,exon,utr3	Y	N	Y	Y	N	Y	Y	N	N	Y	Y	Y
Os05g0460475	CG	TSS,exon	Y	N	N	N	N	N	Y	N	N	N	N	Y
Os05g0462700	CG	utr3,exon,utr5	Y	N	Y	Y	N	Y	Y	N	N	Y	Y	Y
Os05g0467600	CG	exon,utr3,intron,utr3,exon,intron,utr5,TSS	Y	Y	Y	Y	N	Y	Y	N	N	N	Y	Y
Os05g0473900	CHG	intron,exon,utr5	Y	N	N	Y	N	N	N	N	N	Y	N	Y
Os05g0475600	CG	TES,exon	Y	N	N	Y	N	Y	Y	N	N	N	Y	Y
Os05g0475625	CHG	TSS,utr5,exon,utr3	Y	N	N	Y	N	N	N	N	N	N	N	Y
Os05g0478300	CG	exon	Y	N	N	N	N	N	Y	N	N	N	N	N
Os05g0480700	CG	exon	Y	N	N	N	N	N	Y	N	N	N	N	Y
Os05g0486100	CG	exon,utr3,intron	Y	N	N	N	N	N	Y	N	N	N	Y	N
[truncated: 9,680 more rows]

## Sheet: S6
Core genes identified from the joint analysis of transcriptome and methylation screening.
[truncated: 27 more rows]

[truncated: 1 more sheets: S7]
